# Supplementary material for: Universal Identification of Pathogenic Viruses by Liquid Chromatography Coupled with Tandem Mass Spectrometry Proteotyping
Source: Mol Cell Proteomics. 2024 Jul 30;23(10):100822. doi: 10.1016/j.mcpro.2024.100822 (PMC11795680; doi:10.1016/j.mcpro.2024.100822)
Supplement: Supplemental table S1 [file mmc1.xlsx]

## Sheet: s1
Peptide list and LC-MS/MS characteristics for sample 220311OEc1_AP-2231-s2--03uL--DDA90_039 (F486658.dat)
MS/MS Scan	m/z observed	m/z calculated	Charge	RT	Sequence	Modifications	IonScore	Expect
14143	375.685	375.685	2	739.974	MVGMGQK		30.97	0.0468399
28740	376.199	376.2	2	1374.86	GLGMFAR		39.3	0.019938
19194	376.202	376.203	2	958.572	FGDVSVK		52.04	0.00114532
36767	376.212	376.212	2	1731.34	MLGGVFK		35.29	0.0278201
27404	376.22	376.221	2	1316.66	VGLSTFK		37.3	0.0164609
33174	376.221	376.221	2	1570.82	LSGLSFK		54.63	0.000304405
25547	376.221	376.221	2	1234.29	TLGLYGK		34.69	0.0300229
12225	376.244	376.245	2	656.304	VAHLALK		28.48	0.0256849
21538	376.244	376.245	2	1059.6	IPPVAVR		33.68	0.00775673
21538	376.244	376.245	2	1059.6	LPPVIGR		33.68	0.00775673
17407	376.245	376.245	2	879.924	HLVAIAK		25.59	0.0499665
13105	377.258	377.253	2	694.878	IPVGVIR		30.44	0.0297301
23782	378.236	378.237	2	1158.37	IPVADIK		34.94	0.0379783
23782	378.236	378.237	2	1158.37	LPVADIK		34.94	0.0379783
24829	378.236	378.242	2	1203.39	LGSPLLR		40.5	0.0105569
9321	378.248	378.242	2	529.404	TGIVIPR		34.45	0.0274755
9321	378.248	378.242	2	529.404	TVAVIPR		34.45	0.0274755
40133	378.26	378.26	2	1882.16	LLLLAGR		43.43	0.00135502
40133	378.26	378.26	2	1882.16	LLLLGAR		43.43	0.00135502
46289	378.261	378.26	2	2165.54	ILAGLLR		51.35	0.000218748
9152	378.734	378.734	2	521.664	VAVATPAK		58.27	0.000266968
14635	378.734	378.734	2	761.016	ALVATPGK		46.06	0.00444078
20040	378.739	378.74	2	995.334	LAQLVGR		67.35	3.56097e-05
15027	378.74	378.74	2	777.924	VIVVGNR		40.74	0.0163312
20949	378.752	378.752	2	1034.78	LLIAAQK		36.34	0.038151
20949	378.752	378.752	2	1034.78	LLIAQAK		36.19	0.0394917
16852	378.758	378.758	2	856.188	LGGIIKR		42.5	0.00636008
9099	378.758	378.758	2	519.324	ALVAVKR		43.11	0.00552666
11271	378.758	378.752	2	614.82	ISPKAIK		34.47	0.0404076
11271	378.758	378.752	2	614.82	LALQALK		34.47	0.0404076
11271	378.758	378.752	2	614.82	LIAQAIK		34.47	0.0404076
18854	378.771	378.771	2	943.692	IKAAIIK		38.21	0.00447739
18854	378.771	378.771	2	943.692	KLAAIIK		38.16	0.00452923
18854	378.771	378.771	2	943.692	KLAALLK		38.16	0.00452923
12572	379.215	379.221	2	671.256	IHGVGFK		32.36	0.0195062
19496	379.231	379.232	2	971.712	LAVAEVR		44.45	0.0140608
30641	379.231	379.232	2	1458.18	IDLAVAR		44.91	0.0126476
30641	379.231	379.232	2	1458.18	LDLAVAR		44.91	0.0126476
27658	379.232	379.232	2	1327.64	EGIVALR		58.58	0.000543262
29479	379.249	379.25	2	1407.37	ILSGVIR		62.99	0.000120989
35449	379.25	379.25	2	1672.21	VSIAVLR		58.21	0.000363703
45579	379.262	379.263	2	2133.04	SILLLAK		38.38	0.0114499
45579	379.262	379.263	2	2133.04	SLLLLAK		38.38	0.0114499
18316	379.724	379.724	2	920.346	GIGAEIAK		41.66	0.0364608
18316	379.724	379.724	2	920.346	GLGAEIAK		41.66	0.0364608
14470	379.729	379.73	2	754.008	AGIIASAR		53.47	0.00238406
17525	379.741	379.742	2	885.636	LGVATVAK		48.75	0.00501337
11385	379.76	379.76	2	619.656	VGKLTLK		38.84	0.00993996
32160	380.229	380.229	2	1526.02	VAGIFPR		43.73	0.0060368
36674	380.234	380.234	2	1727.24	SGIEILK		47.32	0.00861429
36674	380.234	380.234	2	1727.24	SGIELLK		47.32	0.00861429
36674	380.234	380.234	2	1727.24	SGLELLK		47.32	0.00861429
21958	380.234	380.234	2	1078.15	VLELTGK		54.34	0.00171088
26284	380.24	380.24	2	1266.87	LTVGLTR		42.82	0.020747
37583	380.252	380.252	2	1767.11	SVIISIK		33.61	0.0400235
37583	380.252	380.252	2	1767.11	SVLISLK		33.61	0.0400235
12078	380.719	380.719	2	649.836	TSVGAGLR		51.82	0.0038348
16874	380.722	380.723	2	857.226	IANAIMK		43.91	0.0136585
14794	380.738	380.737	2	767.874	ISLSGKR		42.17	0.0171615
14794	380.738	380.737	2	767.874	LSLSGKR		42.17	0.0171615
15867	381.223	381.224	2	814.176	LVSIDSK		43.62	0.013598
24208	381.223	381.224	2	1176.61	IDISSVK		42.34	0.0182589
13083	381.232	381.233	2	693.918	IIVAMAK	Oxidation (M)	45.15	0.00570048
25256	381.233	381.233	2	1221.76	LMVALAK	Oxidation (M)	35.99	0.0469799
38411	381.237	381.237	2	1804.63	IAIFAAR		45.86	0.00511832
38411	381.237	381.237	2	1804.63	LAIFAAR		45.86	0.00511832
38411	381.237	381.237	2	1804.63	IAFIAAR		45.31	0.00580934
38411	381.237	381.237	2	1804.63	LAFLAAR		45.31	0.00580934
19366	382.208	382.208	2	966.066	LSSGPFR		46.82	0.00766888
20466	382.221	382.221	2	1013.69	LASTPFK		52.29	0.00155164
26560	382.221	382.221	2	1279.21	IFGGEIK		43.34	0.012184
19850	382.226	382.227	2	987.252	VLVYGGR		37.58	0.025786
42955	382.238	382.239	2	2011.75	ALTALFK		42.23	0.0040303
21209	382.239	382.239	2	1046.08	VIAAVYK		48.82	0.000883767
21209	382.239	382.239	2	1046.08	VLAAVYK		48.82	0.000883767
21209	382.239	382.239	2	1046.08	VLAAVYK		48.82	0.000883767
22644	382.239	382.239	2	1108.42	VIAAVYK		41.11	0.005216
22644	382.239	382.239	2	1108.42	VLAAVYK		41.11	0.005216
22644	382.239	382.239	2	1108.42	VLAAVYK		41.11	0.005216
30800	382.239	382.239	2	1465.04	VYLGALK		42.25	0.00401178
14880	382.737	382.737	2	771.594	AAPPLPAK		28.13	0.0478366
5360	382.742	382.742	2	352.404	IPKPGPR		34.53	0.00852759
16886	383.228	383.229	2	857.724	IVSTFAK		36.52	0.0193651
31568	383.229	383.229	2	1499.89	FLTLGSK		40.11	0.00842391
9622	383.682	383.683	2	542.52	MVGMGQK	Oxidation (M)	22.19	0.0262874
8445	383.75	383.75	2	490.266	GPLPVKR		33.68	0.00677948
16276	384.191	384.191	2	831.942	FGMTPSK		52.96	0.000577652
29029	384.261	384.26	2	1387.51	VAPVLIR		52.14	0.000162205
45151	384.261	384.26	2	2113.24	LVLPLGR		38.95	0.00338115
13086	384.758	384.758	2	694.128	RVPVLGK		37	0.00953735
13184	384.758	384.758	2	698.31	RVPVLGK		35.76	0.012689
22370	384.77	384.771	2	1096.71	KLPIGLK		33.14	0.0108219
18245	385.231	385.232	2	917.322	LVGPEVR		42.98	0.00715223
16199	385.231	385.232	2	828.642	IVEVGPR		35.81	0.037277
16199	385.231	385.232	2	828.642	LVEVGPR		35.81	0.037277
35020	385.263	385.268	2	1653.13	LLIALAR		29.75	0.0428998
35020	385.263	385.268	2	1653.13	LLLALAR		29.75	0.0428998
12099	385.742	385.742	2	650.73	LDLKGPK		48.87	0.00266051
18954	385.747	385.748	2	948	IAQLVAR		52.95	0.00110194
14834	385.753	385.753	2	769.572	RIVGGLR		44.12	0.00828344
14834	385.753	385.753	2	769.572	RLVGGLR		44.12	0.00828344
18305	385.766	385.766	2	919.944	AIGIIRK		49.54	0.00129072
18305	385.766	385.766	2	919.944	AIGILKR		49.54	0.00129072
18305	385.766	385.766	2	919.944	AIGLIKR		49.54	0.00129072
18305	385.766	385.766	2	919.944	AIGLLRK		49.54	0.00129072
18305	385.766	385.766	2	919.944	ALGILKR		49.54	0.00129072
18305	385.766	385.766	2	919.944	ALGLLKR		49.54	0.00129072
19844	385.778	385.779	2	987.018	VKLAVLK		36.94	0.00411684
21570	386.221	386.222	2	1061.07	LDPITGR		49.32	0.00287404
23058	386.221	386.222	2	1126.42	LPDLGTR		39.71	0.026272
23058	386.221	386.222	2	1126.42	LPDGITR		39.38	0.0283461
23058	386.221	386.222	2	1126.42	LPDGLTR		39.38	0.0283461
19397	386.239	386.24	2	967.35	LLLAGER		42.17	0.0222035
39261	386.252	386.252	2	1843.3	VLEILGK		40.52	0.0240286
31264	386.257	386.258	2	1486.06	VALLVTR		40.27	0.0217781
58147	386.259	386.258	2	2727.57	GLLSIIR		43.62	0.0100698
58147	386.259	386.258	2	2727.57	GLLSILR		43.62	0.0100698
58147	386.259	386.258	2	2727.57	GLLSLLR		43.62	0.0100698
18165	386.723	386.723	2	913.908	ILPGNMK		29.26	0.0283577
21554	386.737	386.737	2	1060.32	AVASVLGR		46.63	0.013637
20035	386.737	386.737	2	995.106	ISAAAALR		42.88	0.0323383
17718	386.737	386.737	2	894.78	IGVITNR		43.99	0.0250448
17718	386.737	386.737	2	894.78	IGVLTNR		43.99	0.0250448
15087	387.202	387.202	2	780.462	MADIPAR		35.97	0.0369404
15087	387.202	387.202	2	780.462	MADLPAR		35.97	0.0369404
20257	387.219	387.219	2	1004.56	VAVWGNK		31.96	0.0358166
20548	387.229	387.229	2	1017.2	VLSELGR		49.22	0.0080762
16038	387.229	387.229	2	821.484	IAAETLR		54.34	0.00252463
44634	387.237	387.237	2	2088.85	AFGIPIR		42.77	0.00520952
33098	387.242	387.242	2	1567.39	ILTDALK		44.08	0.018774
33098	387.242	387.242	2	1567.39	LITDALK		44.08	0.018774
33098	387.242	387.242	2	1567.39	LLTDALK		44.08	0.018774
40173	387.249	387.25	2	1884.02	IFVLGPK		49.71	0.00382668
28826	387.26	387.26	2	1378.53	IISTIVK		33.95	0.0437955
28826	387.26	387.26	2	1378.53	ILSTLVK		33.95	0.0437955
39338	387.26	387.26	2	1846.69	SSLIILK		47.33	0.00201108
39338	387.26	387.26	2	1846.69	SSLLIIK		47.33	0.00201108
39338	387.26	387.26	2	1846.69	SSLLLLK		47.33	0.00201108
17911	387.739	387.74	2	903.168	LTSLNVK		41.99	0.024623
21316	388.22	388.221	2	1050.5	LAPEFAK		41.85	0.0170611
28059	388.222	388.223	2	1344.95	IGDVMLK		45.71	0.012789
28651	388.226	388.227	2	1370.86	LGSFPVR		37.99	0.0431123
38651	388.228	388.228	2	1815.61	MSILGVR		46.55	0.00692477
33133	388.229	388.228	2	1568.95	GLVLMSR		29.56	0.0468518
45196	388.244	388.245	2	2115.41	FLAVLGR		45.83	0.00538628
26441	388.263	388.257	2	1273.68	AIIAFIK		27.79	0.0475736
18269	388.72	388.72	2	918.384	TVANMIK		42.16	0.0225405
23464	388.724	388.724	2	1144.45	AGNVIFR		63.42	0.000214049
32921	388.724	388.724	2	1559.69	VNLGAFR		46.78	0.00987446
22468	388.737	388.737	2	1101.03	VLQAAFK		44.22	0.00924724
29069	389.212	389.212	2	1389.31	IGMDLTK		40	0.0374945
29069	389.212	389.212	2	1389.31	LGMDLTK		40	0.0374945
8805	389.221	389.216	2	506.28	FGVDLAR		38.44	0.0482074
43769	389.228	389.229	2	2048.9	DGFVVIK		37.09	0.023452
50747	389.228	389.229	2	2374.11	DGFVVIK		45.52	0.0072801
37260	389.234	389.234	2	1752.92	SAAFLLR		44.7	0.0077392
20428	389.714	389.714	2	1012.06	GTFANIR		39.94	0.0337734
20101	389.726	389.726	2	997.884	AAYNLVK		43.35	0.00896031
14244	389.744	389.745	2	744.318	KIGVFSK		42.63	0.00300713
25505	390.218	390.219	2	1232.45	VESLGFK		48.14	0.00380432
21467	390.218	390.219	2	1056.55	VFESIGK		31.39	0.047065
23633	390.223	390.224	2	1151.78	YAISVAR		36.51	0.0475653
31839	390.224	390.224	2	1511.8	VSFLTGR		40.07	0.0241083
37896	390.224	390.224	2	1781.29	LSFSGLR		36.94	0.049564
27228	390.236	390.237	2	1308.77	IYVGLSK		37.48	0.0122106
18958	390.26	390.26	2	948.258	IGLIVHK		30.82	0.00972832
18958	390.26	390.26	2	948.258	LLGIVHK		30.82	0.00972832
19257	391.208	391.208	2	961.188	LSVDYGK		47.76	0.00324353
13915	391.214	391.214	2	730.074	ATITGYR		44.7	0.00787982
18350	391.226	391.226	2	921.81	TYLASVK		36.75	0.0241008
19875	391.226	391.226	2	988.32	ISSFVTK		37.66	0.0283746
19875	391.226	391.226	2	988.32	LSSFVTK		37.66	0.0283746
31043	392.197	392.198	2	1475.92	MMVAGFK		38.6	0.00672612
17755	392.206	392.207	2	896.502	ISAAMYK		47.94	0.000691168
44628	392.258	392.258	2	2088.61	ITLALPR		43.77	0.00321535
11863	392.258	392.258	2	640.554	LNIKAPK		38.09	0.0118913
31837	392.258	392.258	2	1511.73	IVSVLPR		40.9	0.00622628
33287	392.258	392.258	2	1575.88	VTVPLVR		33.5	0.034216
36147	392.259	392.258	2	1704.11	LSIVPVR		40.36	0.00705064
105080	392.271	392.271	2	5124.35	LPLSLLK		42.01	0.00276038
37040	392.742	392.737	2	1743.42	SLVVGGPR		46.22	0.00497381
35686	392.755	392.756	2	1682.87	AAIGLLAR		37.94	0.038655
24901	392.755	392.756	2	1206.32	LIQALAR		46.28	0.00566507
24901	392.755	392.756	2	1206.32	LLQAIAR		46.28	0.00566507
35415	392.756	392.756	2	1670.8	AAIGLLAR		56.66	0.000519153
12542	392.774	392.774	2	670.038	VVGIIKR		44.13	0.00294991
38568	393.213	393.213	2	1811.86	LSGFSFK		39.97	0.00807289
28549	393.229	393.229	2	1366.34	ESIPALR		50.25	0.00259428
28549	393.229	393.229	2	1366.34	ESLPALR		50.25	0.00259428
16494	393.236	393.237	2	841.062	KWGLGPK		42.51	0.0190532
16494	393.236	393.229	2	841.062	KPSTGAPK		41.95	0.0216754
34407	393.247	393.248	2	1625.9	ISVTLPR		42.72	0.0209496
26942	393.248	393.248	2	1296.2	ILLEAAR		40.91	0.0317816
26942	393.248	393.248	2	1296.2	LILEAAR		40.91	0.0317816
26942	393.248	393.248	2	1296.2	LLLEAAR		40.91	0.0317816
32156	393.248	393.248	2	1525.88	LLDVVAR		41.14	0.0301422
44370	393.26	393.26	2	2076.57	IGIEIIK		46.49	0.00693808
44370	393.26	393.26	2	2076.57	IGIEILK		46.49	0.00693808
44370	393.26	393.26	2	2076.57	LGLELLK		46.49	0.00693808
39009	393.26	393.26	2	1831.73	EAVLIIK		45.66	0.00839923
39009	393.26	393.26	2	1831.73	EAVLLLK		45.66	0.00839923
42984	393.265	393.266	2	2013.04	LLSAILR		52.45	0.00140677
42984	393.265	393.266	2	2013.04	LLSALIR		52.45	0.00140677
20273	393.692	393.693	2	1005.23	FNFSGSK		37.52	0.0102135
18927	393.726	393.727	2	946.782	NSSILPR		25.15	0.0451148
21169	393.728	393.729	2	1044.42	FLPNAPK		47.37	0.00186356
16959	393.745	393.745	2	860.832	LVQIASR		45.15	0.0200953
7824	393.745	393.745	2	462.57	IGVTIAGR		46.34	0.015279
11626	393.776	393.776	2	630.276	VKIVTVK		44.18	0.00123559
18090	394.237	394.237	2	910.842	LVEAISR		46.68	0.0171397
28243	394.237	394.237	2	1352.81	SGELLLR		51.94	0.00510508
42414	394.249	394.25	2	1987.07	ISVDILK		41.06	0.0370053
42414	394.249	394.25	2	1987.07	LSVDLIK		41.06	0.0370053
45332	394.268	394.268	2	2121.7	ILTSLLK		46.1	0.00204477
45332	394.268	394.268	2	2121.7	LLTSILK		46.1	0.00204477
45332	394.268	394.268	2	2121.7	LLTSLLK		46.1	0.00204477
30681	394.725	394.724	2	1459.93	APGLGAFR		42.2	0.00814937
10530	394.747	394.747	2	582.084	KLDVSVK		40.58	0.0133182
7623	394.753	394.753	2	453.51	ISATLKR		44.17	0.0117604
16955	395.217	395.218	2	860.604	TMAITPR		38.13	0.00672289
21725	395.239	395.239	2	1067.98	LVTDITK		41.86	0.02773
21725	395.239	395.239	2	1067.98	LVTDLTK		41.86	0.02773
45977	395.248	395.249	2	2151.36	TILALMK		32.77	0.0448759
59397	395.265	395.265	2	2787.86	LFGLLVK		51.44	0.00015612
61236	395.265	395.265	2	2876.66	VGLLFLK		38.24	0.00326181
12495	395.726	395.726	2	668.1	VYGPGVAK		33.02	0.0372798
29934	396.219	396.219	2	1427.18	VVDPFSK		45.79	0.00185638
23145	396.224	396.224	2	1130.3	FEGAVIR		49.52	0.00522804
17223	396.237	396.238	2	871.878	VIVMTTK		38.5	0.0359703
29130	396.242	396.242	2	1391.94	IGALYVR		38.83	0.0309687
48736	396.254	396.255	2	2278.99	LSAILFK		48.35	0.00109444
48736	396.254	396.255	2	2278.99	LSALLFK		48.35	0.00109444
47175	396.255	396.255	2	2207.27	LLLASFK		54.66	0.000255972
9874	396.752	396.753	2	553.386	KIFVGTK		42.39	0.00494
15388	396.77	396.771	2	793.314	KLPPLPK		14.31	0.0370681
93030	397.195	397.197	2	4486.75	SAALMER	Oxidation (M)	30.36	0.0305882
21552	397.213	397.214	2	1060.26	FIVGSDR		39.61	0.0429159
24906	397.225	397.226	2	1206.52	YAGLLEK		39.14	0.0165895
38329	397.226	397.226	2	1800.85	VTLADFK		40.9	0.0240842
35713	397.244	397.245	2	1684.13	LSSLFVK		43.5	0.00330993
19009	397.255	397.256	2	950.406	IHLLAAR		34.95	0.00807721
19009	397.255	397.256	2	950.406	LHLLAAR		34.95	0.00807721
14946	397.255	397.256	2	774.36	ILHALAR		36.93	0.0051199
14946	397.255	397.256	2	774.36	LLHAALR		36.93	0.0051199
14946	397.255	397.256	2	774.36	LLHALAR		36.93	0.0051199
31843	397.715	397.715	2	1512.08	MALFAGGK		37.12	0.00662902
16201	397.723	397.724	2	828.72	YAVNSIK		37.24	0.0454156
30307	398.212	398.213	2	1443.49	ITGMAFR		40.08	0.0158629
30307	398.212	398.213	2	1443.49	LTGMAFR		40.08	0.0158629
40881	398.229	398.229	2	1916.88	VFGFVAR		38.4	0.0214754
17960	398.24	398.24	2	905.322	IIAPPER		39	0.0181978
35804	398.252	398.252	2	1688.56	IDPLLPK		33.74	0.0295657
35804	398.252	398.252	2	1688.56	LDPLLPK		33.74	0.0295657
27655	398.755	398.761	2	1327.54	APLLARR		33.71	0.036112
32317	398.768	398.768	2	1532.78	ILPVGGIK		36.31	0.0185938
18770	399.202	399.202	2	940.164	YAVSMAR		55.09	0.000458728
21556	399.211	399.211	2	1060.39	SSFSITR		39.14	0.0246784
19951	399.234	399.235	2	991.656	QGGLGPIR		41.82	0.00940326
18104	399.247	399.248	2	911.4	LLAPEVR		35.77	0.0424157
18104	399.247	399.248	2	911.4	LLAPLDR		35.77	0.0424157
24877	399.248	399.248	2	1205.33	IAPEVLR		37.9	0.0259733
20026	399.698	399.698	2	994.686	FSGGFGAR		34.52	0.0375257
15429	399.717	399.718	2	795.126	IMAPPGGR		21.14	0.0368283
2646	399.723	399.724	2	228.876	HMGIGKR		32.08	0.0100556
12499	399.726	399.727	2	668.238	VPLAGEGR		51.23	0.00170296
40186	399.763	399.763	2	1884.66	QGLVLLR		45.49	0.00499015
32839	399.763	399.763	2	1556.2	INAVLIR		54.86	0.000576917
32839	399.763	399.763	2	1556.2	INAVLLR		54.86	0.000576917
32839	399.763	399.763	2	1556.2	LNAVLIR		54.86	0.000576917
37918	399.763	399.763	2	1782.25	LLGGLAVR		36.94	0.0357366
37918	399.763	399.763	2	1782.25	ILGGLGIR		36.38	0.040655
48646	399.763	399.763	2	2274.81	GLGGILLR		37.49	0.0314857
27489	399.763	399.769	2	1320.37	VVAVRVR		38.44	0.0252996
42543	399.764	399.763	2	1993	GIGLAIVR		40.13	0.0171441
42543	399.764	399.763	2	1993	GIGLALVR		40.13	0.0171441
20102	400.219	400.219	2	997.914	IDEPGLR		38.06	0.0298796
7879	400.237	400.237	2	464.94	THLTSLK		31.45	0.0354369
15604	400.242	400.243	2	802.806	VNGAAVLR		42.61	0.0182713
15604	400.242	400.243	2	802.806	VNQGLIR		42.61	0.0182713
24563	400.242	400.243	2	1192.03	NLLAAAAR		41.33	0.0245341
29811	400.254	400.255	2	1421.92	NLLLAGAK		42.6	0.0237567
40772	400.255	400.255	2	1911.92	IVAIDIR		41.87	0.0276468
40772	400.255	400.255	2	1911.92	IVAIDLR		41.87	0.0276468
40772	400.255	400.255	2	1911.92	IVALDLR		41.87	0.0276468
40772	400.255	400.255	2	1911.92	LVALDLR		41.87	0.0276468
8502	400.256	400.255	2	493.002	ASLPGVKK		42.9	0.00392666
18931	400.734	400.735	2	946.95	VALNVER		46.09	0.0143722
42241	400.747	400.747	2	1979.23	VDLGVLGK		49.5	0.00744796
9936	400.752	400.747	2	556.074	QVIEAIK		51.21	0.00441612
9936	400.752	400.747	2	556.074	QVLEAIK		51.21	0.00441612
8320	400.752	400.753	2	484.71	LKAEIAR		45.01	0.0182659
8320	400.752	400.753	2	484.71	LKAELAR		45.01	0.0182659
25750	400.752	400.753	2	1243.4	LQTGILR		51.9	0.00373802
25750	400.752	400.753	2	1243.4	LQTGLLR		51.9	0.00373802
25750	400.752	400.753	2	1243.4	LQTIGIR		51.9	0.00373802
31770	400.753	400.753	2	1508.87	IGALVATR		43.2	0.0277103
5936	400.753	400.753	2	378.324	PKTISVR		41.04	0.045566
30638	400.765	400.766	2	1458.04	VAGILTVK		46.42	0.00861171
13856	401.222	401.222	2	727.578	ATGLHFR		52.59	0.00189925
37021	401.244	401.245	2	1742.59	ELSIAIR		47.39	0.0158059
37021	401.244	401.245	2	1742.59	ELSLLAR		47.39	0.0158059
14684	401.244	401.245	2	763.158	AAAVASLAK		44.78	0.0288283
14684	401.244	401.245	2	763.158	AAAVSALAK		44.78	0.0288283
12302	401.244	401.245	2	659.682	VVGAQSLK		38.46	0.0234724
60289	401.266	401.265	2	2831.33	AFLPLLK		32.77	0.00691716
22710	401.724	401.724	2	1111.52	NIESAIR		46.86	0.0168539
22710	401.724	401.724	2	1111.52	NLESALR		46.86	0.0168539
11323	401.736	401.737	2	617.022	ILADATAK		50.98	0.00798434
29310	402.223	402.224	2	1400.05	FPSSPLR		50.81	0.00668943
32390	402.224	402.224	2	1536.16	GDVFIPR		43.44	0.0374003
27217	402.234	402.235	2	1308.34	VSTDLLR		43	0.0347874
45734	402.236	402.237	2	2140.23	IGIPEFK		45.78	0.0178997
45734	402.236	402.237	2	2140.23	LGIPEFK		45.78	0.0178997
26196	402.723	402.723	2	1263.05	ASINMLR		61.18	0.000464868
19454	402.723	402.723	2	969.9	NLMALAR	Oxidation (M)	41.42	0.0439876
22350	402.758	402.758	2	1095.88	AFGILKR		37.84	0.0218126
17182	403.188	403.188	2	870.282	MGPVMDR		39.94	0.0085075
32267	403.21	403.21	2	1530.66	DDAMLLK		46.26	0.0131462
22764	403.212	403.219	2	1113.86	VGVNGFGR		57.87	0.00018603
22359	403.219	403.219	2	1096.24	VGVNGFGR		55.86	0.00118613
23795	403.219	403.219	2	1158.85	VGVNGFGR		37.79	0.0439369
35363	403.232	403.232	2	1668.36	LGAFLER		46.64	0.0115658
41688	403.25	403.25	2	1954.03	FALTVVR		38.31	0.0307316
15122	403.256	403.256	2	782.04	VHAIPLR		34.57	0.0427173
24434	404.203	404.203	2	1186.3	LAADDFR		53.49	0.00128249
37005	404.225	404.225	2	1741.85	FALMTPK		53.16	0.00193272
28667	404.227	404.227	2	1371.58	VDPALHR		33.55	0.045051
35539	404.23	404.231	2	1676.21	FAAVIMR		51.64	0.00196015
34797	404.234	404.234	2	1643.23	FTVAELK		38.75	0.0415325
43307	404.252	404.252	2	2027.71	LSSILFK		36.87	0.0179993
29871	404.252	404.252	2	1424.49	ITGYIIK		47.9	0.00141989
22559	404.714	404.714	2	1104.85	ELGFGSAK		31.07	0.0319107
9582	404.731	404.732	2	540.81	TLDGFKK		30.36	0.0433208
12564	404.749	404.75	2	670.926	KFALTTK		38.89	0.0162952
5992	404.774	404.774	2	380.826	AVHLLKK		27.56	0.0234143
26893	405.211	405.211	2	1293.97	ALTDSFR		44.62	0.0118194
33830	405.22	405.221	2	1600.37	IMGFVSR		38.75	0.033418
21980	405.241	405.242	2	1079.26	YTTLIAK		43.21	0.00221039
31169	405.251	405.248	2	1481.69	LPPDVLR		38.72	0.0133001
39204	405.716	405.716	2	1840.78	NGGFFLR		47.81	0.000949885
15621	405.721	405.718	2	803.586	GMVGKFR	Oxidation (M)	29.55	0.0439169
8402	405.745	405.745	2	488.37	AHLGTALK		42.31	0.00910315
34603	405.764	405.763	2	1634.66	VPVNLLR		41.68	0.00493781
29485	406.209	406.21	2	1407.59	ITGMAFR	Oxidation (M)	38.06	0.00799853
29485	406.209	406.21	2	1407.59	LTGMAFR	Oxidation (M)	38.06	0.00799853
19958	406.209	406.21	2	991.914	ITGMAFR	Oxidation (M)	32.7	0.0379076
19958	406.209	406.21	2	991.914	LTGMAFR	Oxidation (M)	32.7	0.0379076
18502	406.21	406.21	2	928.44	ITGMAFR	Oxidation (M)	29.17	0.0157454
18502	406.21	406.21	2	928.44	LTGMAFR	Oxidation (M)	29.17	0.0157454
17112	406.21	406.21	2	867.3	ITGMAFR	Oxidation (M)	25.94	0.0422068
17112	406.21	406.21	2	867.3	LTGMAFR	Oxidation (M)	25.94	0.0422068
20745	406.226	406.227	2	1025.72	TPFPPPR		31.83	0.0181956
18394	406.243	406.243	2	923.766	QALPQVR		41.23	0.0137337
38829	406.256	406.255	2	1823.66	ALEIIPR		42.39	0.00842079
38829	406.256	406.255	2	1823.66	ALEILPR		42.39	0.00842079
38829	406.256	406.255	2	1823.66	ALELLPR		42.39	0.00842079
8143	406.758	406.759	2	476.712	RTPIAVR		43.98	0.00837884
8143	406.758	406.759	2	476.712	RTPLAVR		43.98	0.00837884
39946	406.771	406.771	2	1873.88	LQGLILR		53.29	0.000601019
39946	406.771	406.771	2	1873.88	LQGLLLR		53.29	0.000601019
39946	406.771	406.771	2	1873.88	LQIGLLR		53.29	0.000601019
40094	406.783	406.784	2	1880.38	LVQLLVK		40.66	0.00689358
47178	407.202	407.202	2	2207.39	FSMPGFK		41.25	0.0110722
18831	407.245	407.245	2	942.654	LGPTLQGK		36.59	0.0277994
25489	407.25	407.251	2	1231.77	NQLAVLR		34.94	0.0474909
32091	407.262	407.263	2	1523.03	NIILGGVK		39.93	0.040843
16618	407.742	407.743	2	846.36	VEQLAVR		44.38	0.0217813
33269	407.745	407.745	2	1575.09	FVPNLPK		27.82	0.0269283
37182	407.76	407.761	2	1749.4	INIVSLR		53.26	0.00276393
37182	407.76	407.761	2	1749.4	INLVLSR		53.26	0.00276393
37182	407.76	407.761	2	1749.4	LNIVISR		53.26	0.00276393
37182	407.76	407.761	2	1749.4	LNIVLSR		53.26	0.00276393
25724	407.76	407.761	2	1242.18	VVSQLLR		41.39	0.0417257
32628	407.761	407.761	2	1547.01	VGELIKR		60.83	0.000474683
16167	408.234	408.235	2	827.154	LLSPTER		56.04	0.00183491
10410	408.258	408.258	2	576.846	KIQTAVR		41.55	0.0487405
49599	408.261	408.26	2	2319.94	AILFVPR		42.42	0.0192459
49599	408.261	408.26	2	2319.94	ALLFVPR		42.42	0.0192459
53834	408.262	408.262	2	2519.73	ILLMGLR		39.48	0.0350727
53834	408.262	408.262	2	2519.73	LLLMGLR		39.48	0.0350727
30708	408.722	408.722	2	1461.02	AGVLWDR		42.49	0.0372762
30708	408.722	408.714	2	1461.02	GAVLADDR		42.49	0.0372762
30708	408.722	408.714	2	1461.02	QVLDADR		42.49	0.0372762
28240	408.744	408.745	2	1352.68	VTLELGGK		47.5	0.0181589
14774	408.75	408.751	2	767.046	VVAVSSVR		46.85	0.0183292
22129	408.762	408.763	2	1086.25	ILSGVVTK		58.32	0.000518917
36172	408.763	408.763	2	1705.21	TALIGLTK		56.11	0.000768415
36172	408.763	408.763	2	1705.21	TALLGLTK		56.11	0.000768415
32255	408.763	408.763	2	1530.04	LVSLIGSK		44.19	0.0129696
15532	409.224	409.224	2	799.68	LEASIER		50.4	0.00838275
41971	409.234	409.234	2	1966.97	AMVLDLR		42.75	0.0219822
6190	409.237	409.238	2	389.76	KFQAPAR		43.36	0.0426234
6190	409.237	409.238	2	389.76	QFKAAPR		43.36	0.0426234
19249	409.242	409.243	2	960.804	IVSITER		42.77	0.0425927
38554	409.25	409.25	2	1811.16	YAVPVLR		36.73	0.0286891
24895	409.712	409.713	2	1206.04	NMALDVR		43.53	0.0216392
28662	409.731	409.735	2	1371.35	TTLELGGK		40.44	0.00635768
33391	409.743	409.742	2	1580.6	FGPALSVK		57.38	0.000815333
41123	409.747	409.748	2	1928.14	ILNVFGR		47.98	0.00787506
41123	409.747	409.748	2	1928.14	LLNVGFR		47.98	0.00787506
44877	409.76	409.76	2	2100.43	LNAILFK		37.13	0.043647
32916	410.24	410.24	2	1559.48	FIEIAAR		41.66	0.0397872
52550	410.252	410.258	2	2458.88	NKGILFK		41.63	0.0180149
51059	410.252	410.252	2	2388.74	IFELGLK		41.13	0.0191338
43043	410.257	410.258	2	2015.74	AVTIFIR		40.14	0.0218105
43043	410.257	410.258	2	2015.74	AVTIFLR		40.14	0.0218105
18810	410.719	410.719	2	941.874	VGFAEAAR		56.72	0.00145682
17427	410.719	410.719	2	880.884	GPAYGLSR		34.23	0.0273077
25148	410.733	410.733	2	1216.9	ASVATLMK		42.28	0.00240277
10027	410.736	410.737	2	559.926	IKGFAER		39.61	0.0296826
10027	410.736	410.737	2	559.926	LKGFAER		39.61	0.0296826
8475	410.737	410.737	2	491.628	IGKFEAR		48.24	0.00823927
29673	410.738	410.737	2	1415.84	VGIFTGAR		42.4	0.0248221
1846	410.761	410.761	2	192.444	LHGKPIR		33.1	0.0283422
35920	411.222	411.222	2	1693.73	TILMMGR		39.31	0.0339739
30319	411.224	411.224	2	1444.04	FVVDVDK		50.57	0.00467047
39486	411.229	411.229	2	1853.18	AIADYLR		42.7	0.0284305
39486	411.229	411.229	2	1853.18	ALADYIR		42.7	0.0284305
33326	411.229	411.229	2	1577.65	LSEFGIR		39.76	0.0398263
29645	411.239	411.242	2	1414.54	LAVYIDK		42.46	0.00382048
45411	411.242	411.242	2	2125.37	VTVFDLK		46.75	0.00733592
35132	411.247	411.248	2	1658.05	IVSSIFR		38.71	0.037711
20680	411.248	411.248	2	1022.86	GPGPVLPGK		23.34	0.0162041
27236	411.712	411.713	2	1309.16	TWMVGTK		28.22	0.0433264
6301	411.75	411.751	2	394.728	IVANHIR		32.66	0.0153178
27334	411.757	411.758	2	1313.53	SPPIPLAK		42.8	0.00681725
24621	412.193	412.194	2	1194.45	MGLSMER		49.88	0.00230019
39511	412.21	412.21	2	1854.25	FALDMAR		41.53	0.0228077
13975	412.21	412.206	2	732.624	GVPEEHR		25.13	0.0155585
22778	412.218	412.219	2	1114.48	ALTSFER		38.63	0.0245908
20454	412.231	412.232	2	1013.18	TVEALYK		43.81	0.0146193
4669	412.243	412.243	2	321.27	VIVEHAR		38.03	0.0215801
22213	412.249	412.25	2	1089.77	YVVLTTK		50.95	0.00146684
25163	412.249	412.25	2	1217.56	YIVLTSK		46.12	0.00446048
6167	412.261	412.261	2	388.74	PKPINVR		34.06	0.037851
9016	412.741	412.74	2	515.568	QLSALHR		43.56	0.00439672
32968	412.771	412.771	2	1561.7	IVPQVLR		31.9	0.0465194
32968	412.771	412.771	2	1561.7	LVPQLVR		31.9	0.0465194
47793	412.783	412.784	2	2235.46	LLPQLLK		32.81	0.0216247
18361	413.218	413.218	2	922.266	MLYAATR		32.47	0.0397471
48569	413.234	413.234	2	2271.33	FVSFAVR		36.81	0.0447179
48569	413.234	413.234	2	2271.33	FVSFGLR		36.81	0.0447179
48569	413.234	413.234	2	2271.33	FVSFLGR		36.81	0.0447179
57211	413.246	413.247	2	2681.6	AFIISFK		34.79	0.0282048
45351	413.247	413.247	2	2122.69	IFIGTFK		53.19	0.000868078
14930	413.25	413.251	2	773.736	SLHSIIR		39.49	0.0246176
14930	413.25	413.251	2	773.736	SLHSILR		39.49	0.0246176
31284	413.708	413.708	2	1487.06	EGAAGFFK		44.1	0.00225845
31361	413.726	413.726	2	1490.62	EGAKFFK		34.85	0.0327224
17997	413.744	413.745	2	906.798	ISKFFGK		37.21	0.0407876
33637	413.76	413.761	2	1591.59	ILGLAPSR		53.68	0.00093595
21311	413.761	413.761	2	1050.23	ITQPVLR		38.35	0.0310859
21311	413.761	413.761	2	1050.23	LTQPLVR		37.87	0.0347187
32057	413.773	413.773	2	1521.55	LVPVLSAK		26.64	0.0405081
38406	413.779	413.779	2	1804.43	VVLVLAGR		36.91	0.006684
36594	414.219	414.219	2	1723.8	FASFIDK		48.08	0.00350092
35208	414.219	414.219	2	1661.46	FASFIDK		43.76	0.00946635
22638	414.224	414.224	2	1108.22	YAAALYR		56.3	0.000561326
27198	414.224	414.224	2	1307.57	GATIYFR		37.32	0.00380713
14002	414.235	414.235	2	733.89	AAVPDAVGK		46.64	0.00583221
24312	414.252	414.253	2	1181.12	LPNSVLGK		59.62	0.000184492
28933	414.253	414.253	2	1383.36	LLEPLSR		44.96	0.0101012
28933	414.253	414.253	2	1383.36	LLEPSLR		44.96	0.0101012
24812	414.258	414.258	2	1202.62	LAQLLNR		49.91	0.00394338
35925	414.258	414.258	2	1693.96	VNINLVR		41.87	0.0250235
35925	414.258	414.258	2	1693.96	VNINVIR		41.87	0.0250235
35925	414.258	414.258	2	1693.96	VNINVLR		41.87	0.0250235
35925	414.258	414.258	2	1693.96	VNLNVLR		41.87	0.0250235
37506	414.271	414.271	2	1763.76	NLILAGVK		45.88	0.00958406
48776	414.271	414.271	2	2280.85	IIAELIR		40.2	0.0354445
48776	414.271	414.271	2	2280.85	ILAELIR		40.2	0.0354445
48776	414.271	414.271	2	2280.85	LIAELIR		40.2	0.0354445
48776	414.271	414.271	2	2280.85	LLAEILR		40.2	0.0354445
48776	414.271	414.271	2	2280.85	LLAELLR		40.2	0.0354445
29876	414.271	414.271	2	1424.65	ILLAVNGK		39.07	0.0459779
46901	414.271	414.271	2	2194.42	IIVDLVR		40.2	0.0354445
46901	414.271	414.271	2	2194.42	LIVDVIR		40.2	0.0354445
46901	414.271	414.271	2	2194.42	LLVDIVR		40.2	0.0354445
13485	414.276	414.277	2	711.18	KVGLIAAR		48.68	0.00379724
20997	414.716	414.716	2	1037.02	AVNYFSK		27.28	0.0385898
17526	414.725	414.727	2	885.678	LPEGDLGK		51.19	0.00234142
12644	414.741	414.745	2	674.31	KDDILPK		41.17	0.0149374
26402	414.75	414.75	2	1271.86	ALGAEIVR		41.93	0.0384598
12731	414.75	414.745	2	678.186	KDDILPK		44.03	0.0237141
34005	414.754	414.754	2	1608.1	MVVPAALK		30.72	0.0200618
7259	414.755	414.756	2	437.484	VRVIEGR		46.82	0.0134879
26805	414.762	414.763	2	1290.03	LLLAPSSK		42.67	0.0351869
40819	414.78	414.781	2	1914.04	IASLLLAK		41.28	0.018447
53857	414.781	414.781	2	2520.87	ISAIALIK		45.67	0.00662506
53857	414.781	414.781	2	2520.87	ISALALLK		45.67	0.00662506
47408	415.199	415.199	2	2218.08	FSMPGFK	Oxidation (M)	53.82	0.00058384
18329	415.208	415.208	2	920.898	FFETSAK		36.07	0.0499535
22678	415.234	415.234	2	1110.01	GVIPMNAK		34.47	0.0319219
22678	415.234	415.236	2	1110.01	RLGGNNAK		34.15	0.0343628
31412	415.242	415.243	2	1492.88	LADIIER		43.3	0.042157
31412	415.242	415.243	2	1492.88	LADLIER		43.3	0.042157
31412	415.242	415.243	2	1492.88	LADLLER		43.3	0.042157
83126	415.248	415.248	2	3973.76	VNLIQSR		43.37	0.0428062
72808	415.255	415.255	2	3450.1	DLLDIIK		43.06	0.0441642
72808	415.255	415.255	2	3450.1	DLLDLIK		43.06	0.0441642
72808	415.255	415.255	2	3450.1	DILVLEK		42.87	0.0461392
72808	415.255	415.255	2	3450.1	DLLVIEK		42.87	0.0461392
37422	415.26	415.261	2	1760.02	NALLSLAK		49.19	0.00954087
32346	415.26	415.261	2	1534.22	ISIGNVVK		32.05	0.0423044
25866	415.261	415.261	2	1248.62	ALIAGSGLK		31.76	0.0344614
55928	415.268	415.268	2	2619.48	AIIFIPR		38.53	0.0456506
55928	415.268	415.268	2	2619.48	ALLFIPR		38.53	0.0456506
13254	415.734	415.735	2	701.226	IVEAVDGK		51.01	0.0077467
13254	415.734	415.735	2	701.226	LVEAVDGK		51.01	0.0077467
23839	415.734	415.735	2	1160.89	IGVLDEGK		43.35	0.0450267
17447	415.739	415.74	2	881.754	ATAAELVR		41.68	0.0478829
28056	415.758	415.758	2	1344.86	VSALSVVR		55.14	0.00132973
28144	415.759	415.758	2	1348.7	VSALSVVR		40.77	0.0340811
26393	415.77	415.771	2	1271.47	LVTTGVLK		40.69	0.0295087
8299	415.77	415.771	2	483.792	LKEIVTK		40.93	0.0269738
44959	415.77	415.771	2	2104.39	LAVSSLLK		46.19	0.00803418
61102	415.771	415.771	2	2870.24	SLLSGLLK		51.03	0.00263598
18941	416.237	416.238	2	947.448	NAGSLLTR		56.9	0.00202461
113600	416.249	416.25	2	5652.14	TSEILIR		52.24	0.00505211
31273	416.25	416.25	2	1486.49	STELLIR		46.41	0.0185579
31273	416.25	416.25	2	1486.49	STELLLR		46.41	0.0185579
111438	416.25	416.25	2	5525.77	STELLIR		25.93	0.0423225
111438	416.25	416.25	2	5525.77	STELLLR		25.93	0.0423225
111438	416.25	416.25	2	5525.77	STIEIIR		25.93	0.0423225
111438	416.25	416.25	2	5525.77	STLEILR		25.93	0.0423225
111438	416.25	416.25	2	5525.77	STLELIR		25.93	0.0423225
111438	416.25	416.25	2	5525.77	STLELLR		25.93	0.0423225
111438	416.25	416.25	2	5525.77	TSEILIR		25.93	0.0423225
29870	416.25	416.25	2	1424.44	STELLIR		50.16	0.00782581
29870	416.25	416.25	2	1424.44	STELLLR		50.16	0.00782581
105568	416.251	416.25	2	5150.5	STELLIR		52.56	0.00450301
105568	416.251	416.25	2	5150.5	STELLLR		52.56	0.00450301
105568	416.251	416.25	2	5150.5	TSEILIR		52.56	0.00450301
22446	416.719	416.719	2	1100.02	FGVPAEGR		48.95	0.0107579
14674	416.733	416.733	2	762.738	IVMEAAAK		45.29	0.0246876
14674	416.733	416.733	2	762.738	LVMEAAAK		45.29	0.0246876
26249	416.739	416.739	2	1265.32	LAAMASIR		48.15	0.00548016
20118	416.742	416.742	2	998.604	SEIVGSIK		46.41	0.0190905
36356	416.749	416.748	2	1713.33	LTATLGTR		44.33	0.0253488
28247	417.201	417.201	2	1352.96	FFSGYGR		39.8	0.0237485
25989	417.229	417.229	2	1253.95	NPITGFGK		34.91	0.0274148
34701	417.248	417.248	2	1638.99	LLSTFPR		41.6	0.0393029
16251	417.253	417.253	2	830.85	KGFVNIR		41.07	0.0142752
62452	417.278	417.278	2	2936.91	VTLLLFK		40.28	0.00356742
16409	417.72	417.721	2	837.558	AYGPGLEK		41.39	0.0108113
28827	417.726	417.727	2	1378.56	QGDFLVR		33.13	0.0189501
35107	417.727	417.727	2	1656.96	FNDILGR		48.63	0.0111932
35107	417.727	417.727	2	1656.96	FNDLLGR		48.63	0.0111932
90027	417.738	417.738	2	4330.21	SSITGTIR		47.45	0.0107554
29561	417.74	417.741	2	1410.89	TMVSLGVK		32.62	0.0234922
38883	417.757	417.758	2	1826	ILQVSFK		49.88	0.00280186
27067	417.757	417.758	2	1301.73	LVAQLYK		46.95	0.00550106
16741	417.776	417.776	2	851.526	YVALLKK		32.61	0.0232469
19594	418.219	418.219	2	976.038	YGEPTLR		43.94	0.00519295
20629	418.224	418.226	2	1020.66	KMLGGGTR	Oxidation (M)	45.57	0.0165539
34968	418.236	418.237	2	1650.93	EAVTFLR		60.71	0.000529209
35130	418.237	418.237	2	1657.99	EAVTFLR		47.8	0.0101849
23134	418.237	418.237	2	1129.8	QTGVFGVK		41.42	0.0437965
40181	418.237	418.237	2	1884.41	FEISAIR		43.5	0.0271293
44150	418.256	418.255	2	2066.48	ILIFSSR		44.06	0.0111354
44150	418.256	418.255	2	2066.48	LILFSSR		44.06	0.0111354
44150	418.256	418.255	2	2066.48	LLIFSSR		44.06	0.0111354
12210	418.261	418.261	2	655.584	IPLHTVR		37.58	0.0326905
33128	418.279	418.279	2	1568.72	IALHLLR		39.18	0.00261492
33128	418.279	418.279	2	1568.72	LALHILR		39.18	0.00261492
33128	418.279	418.279	2	1568.72	LALHLLR		39.18	0.00261492
31260	418.747	418.747	2	1485.86	IATGSFLK		48.34	0.00498799
31260	418.747	418.747	2	1485.86	LATGSFLK		48.34	0.00498799
8723	418.752	418.753	2	502.77	IHAGPITK		35.73	0.0398703
16770	418.758	418.759	2	852.75	HIKPVSR		40.41	0.0144494
8605	418.776	418.777	2	497.73	ILGIHKR		42.18	0.00302065
20215	419.202	419.201	2	1002.83	MGLVMDR	Oxidation (M)	27.49	0.0427778
14333	419.204	419.205	2	748.326	SEVDMLK	Oxidation (M)	30.67	0.0274738
21967	419.22	419.22	2	1078.54	TILMMGR	Oxidation (M)	27.81	0.020741
12832	419.226	419.227	2	682.722	FSNISAAK		41.62	0.0207752
21122	419.226	419.227	2	1042.39	SGEIIYR		41.7	0.0336013
21122	419.226	419.227	2	1042.39	SGEILYR		41.7	0.0336013
47797	419.248	419.249	2	2235.59	LMVIFSK		29.34	0.0235853
7346	419.25	419.251	2	441.366	QALAHGLK		41.49	0.0183178
7327	419.268	419.269	2	440.472	LKPGAPVR		35.11	0.0142085
10501	419.269	419.269	2	580.89	AIGVKPPR		42.25	0.00553072
20047	419.724	419.724	2	995.574	STGASFIR		33.1	0.0109822
27565	419.729	419.728	2	1323.64	MGIYVGAK		43.46	0.00355333
30021	419.737	419.737	2	1430.86	SGLTGYIK		25.14	0.0466366
35496	420.22	420.22	2	1674.38	FTMELAK		31.23	0.0181212
15068	420.222	420.222	2	779.664	GGPGGELPR		45.09	0.0108146
47409	420.242	420.242	2	2218.11	YGAFLLR		37.72	0.0448981
12298	420.258	420.258	2	659.532	THTVLLR		37.67	0.0299509
36662	420.271	420.271	2	1726.78	IPVIIER		51.08	0.000940865
36662	420.271	420.271	2	1726.78	LPVLLER		51.08	0.000940865
40608	420.721	420.722	2	1904.51	GNSLFFR		37.98	0.00578535
40608	420.721	420.722	2	1904.51	NGSIFFR		37.98	0.00578535
27752	420.763	420.763	2	1331.84	IILPEGAK		47.82	0.00330723
115497	420.767	420.769	2	5815.58	APIIAVTR		48.13	0.00210804
27414	420.767	420.769	2	1317.06	APIIAVTR		39.97	0.0138
28813	420.768	420.769	2	1378	APIIAVTR		47.97	0.00218715
34719	420.768	420.769	2	1639.82	TIAPIIGR		43.98	0.00540325
42584	420.786	420.787	2	1994.87	LVQILVR		47.6	0.00191506
42584	420.786	420.787	2	1994.87	LVQLLVR		47.6	0.00191506
20951	421.215	421.215	2	1034.84	MATLYSR		42.65	0.0137931
36764	421.226	421.226	2	1731.22	FSAFLEK		42.24	0.00744989
31082	421.233	421.232	2	1477.77	IAYTFAR		38.91	0.0102581
45889	421.244	421.245	2	2147.32	YLFTGLK		40.84	0.0198576
19877	421.261	421.261	2	988.494	ENKPILK		43.48	0.0120017
7847	421.266	421.266	2	463.602	LPAVASKR		50.34	0.00252258
35753	421.267	421.266	2	1686.04	ILNVVQR		43.9	0.0111133
35753	421.267	421.266	2	1686.04	LLNVNIR		43.9	0.0111133
51762	421.279	421.279	2	2421.73	VLELVLR		38.78	0.0333271
18769	421.296	421.297	2	940.104	KAVLVALK		61.86	6.67267e-05
28962	421.711	421.711	2	1384.57	TNFFGTR		26.53	0.0191745
5195	421.74	421.741	2	345.024	GRFAVHR		40.82	0.0289316
35706	421.749	421.749	2	1683.86	LAAMPALR		43.64	0.00189758
19759	421.758	421.758	2	983.274	VPTGTLVR		57.18	0.00104528
40894	421.761	421.762	2	1917.57	LPMGAIIK		44.07	0.0190112
19488	421.765	421.766	2	971.394	FVVPKPR		33.5	0.0072869
32435	421.771	421.771	2	1538.27	IALSPITK		38.35	0.045292
32435	421.771	421.771	2	1538.27	LAISIPTK		38.35	0.045292
33014	421.776	421.777	2	1563.72	VLAVTAIR		44.49	0.0140545
8387	421.776	421.776	2	487.632	AKAQIALK		46.34	0.00917946
28762	421.777	421.776	2	1375.88	IIEAIKR		48.51	0.00554626
28762	421.777	421.776	2	1375.88	IIEALKR		48.51	0.00554626
28762	421.777	421.776	2	1375.88	LIEAIKR		48.51	0.00554626
28762	421.777	421.776	2	1375.88	LIEALKR		48.51	0.00554626
28762	421.777	421.776	2	1375.88	LLEALKR		48.51	0.00554626
45042	421.789	421.789	2	2108.24	LTAALILK		45.37	0.00576739
33978	422.233	422.234	2	1606.82	FFTTLSK		47.72	0.00845897
23176	422.245	422.245	2	1131.68	TFGHLLR		37.38	0.00716984
7508	422.255	422.256	2	448.368	GAAVVVTAR		55.22	0.00266609
18440	422.729	422.73	2	925.674	ELEQIGR		49	0.00915176
18440	422.729	422.73	2	925.674	ELEQLGR		49	0.00915176
18488	422.742	422.742	2	927.816	AVDITTPK		35.46	0.016619
8638	422.747	422.748	2	499.212	ERELLGK		52.98	0.00576105
23483	422.752	422.752	2	1145.3	MVVPAALK	Oxidation (M)	45.13	0.00114923
11879	422.753	422.754	2	641.262	SRLAELR		46.51	0.0247692
38944	422.76	422.761	2	1828.81	ALELTGLK		53.45	0.00404931
31156	422.766	422.766	2	1481.16	LVGIISSR		42.56	0.0366081
33289	422.766	422.766	2	1575.95	IGVTVLSR		56.4	0.00151209
33289	422.766	422.766	2	1575.95	LGVTVLSR		56.4	0.00151209
56169	422.768	422.768	2	2631.11	GPFLLGIK		41	0.0306106
37347	422.778	422.779	2	1756.76	LSATIVLK		39.67	0.026418
34471	422.779	422.779	2	1628.78	LVLLTASK		53.01	0.000530871
26897	423.193	423.193	2	1294.12	SSFFSDR		33.56	0.0401786
24902	423.248	423.249	2	1206.38	MLGAVQVK		41.95	0.00982059
48265	423.266	423.266	2	2257.31	FSPILIR		32.28	0.0462725
50592	423.74	423.74	2	2366.79	FNIPDLK		47.57	0.0185519
31047	423.74	423.741	2	1476.16	MAVEGVLK		40.34	0.0238994
18101	423.745	423.745	2	911.286	VIYGPAAR		38.39	0.0162989
36887	423.745	423.745	2	1736.76	AGLYGLPR		49.35	0.000803409
23280	423.745	423.745	2	1136.3	YLVPQAR		34.35	0.0152293
10858	423.747	423.747	2	596.556	QQKAMLK		43.49	0.0329293
7747	423.761	423.761	2	459.168	IRTTLSR		46.59	0.0100617
7747	423.761	423.761	2	459.168	LRTTISR		46.59	0.0100617
54218	423.763	423.763	2	2538.5	LFQLLGR		47.97	0.00635
15023	423.768	423.768	2	777.786	VVTVVTTK		40.38	0.00542091
58944	423.776	423.776	2	2766.2	FVLNLIK		36.64	0.0185881
30351	424.238	424.237	2	1445.47	VIEPFSR		37.99	0.0154344
52920	424.273	424.274	2	2475.96	LLYLGIR		39.95	0.0140154
52920	424.273	424.274	2	2475.96	LLYLGLR		39.95	0.0140154
52920	424.273	424.274	2	2475.96	LLYLLGR		39.95	0.0140154
24054	424.73	424.731	2	1170.07	MLGEALSK		43.42	0.0383327
24464	424.735	424.735	2	1187.59	SPGSVVFR		61.19	0.000645603
35778	424.747	424.747	2	1687.28	FALEVAAK		52.56	0.00341095
46840	424.747	424.747	2	2191.57	VFNIDLK		41.95	0.0393426
15462	424.748	424.753	2	796.626	FVADLRK		47.9	0.00969599
51600	424.765	424.766	2	2414	AGISFIIK		37.52	0.043704
15491	425.232	425.232	2	797.802	YGNQLVR		41.73	0.00620818
42289	425.237	425.236	2	1981.46	MLPSFVR		33.83	0.0105616
18040	425.24	425.239	2	908.652	IVYPTEK		37.52	0.0420777
32171	425.245	425.245	2	1526.45	LAVYIDR		47.01	0.0119888
28428	425.245	425.245	2	1360.98	AGIFQSVK		54.35	0.00221196
20032	425.724	425.724	2	995.004	FQVVDSR		48.44	0.00528726
10024	425.733	425.734	2	559.8	MGYPVKR		46.54	0.00183838
11686	425.737	425.737	2	632.982	KFDEALK		42.02	0.0469662
7989	425.742	425.743	2	469.944	EYKVVGR		38.63	0.00926677
21218	425.742	425.743	2	1046.44	IFSGAVTR		50.38	0.00636727
23298	425.754	425.755	2	1137.07	VFTGVVTK		57.76	0.000487705
16911	425.784	425.785	2	858.744	LVPRPLR		35.47	0.010032
18886	425.785	425.785	2	945.12	RLPPIVR		35.73	0.00944908
49580	426.229	426.229	2	2318.92	FSIEDLK		42.58	0.0306596
18417	426.229	426.229	2	924.726	YIEAVEK		41.78	0.0359749
18417	426.229	426.229	2	924.726	YLEAVEK		41.78	0.0359749
46587	426.243	426.242	2	2179.79	VGYPFLR		34.59	0.0225236
13946	426.244	426.244	2	731.46	AGGFLMKK		42.13	0.00678627
7898	426.246	426.246	2	465.834	ALGHQLGR		34.76	0.00770319
36558	426.252	426.253	2	1722.28	TVYSILR		39.22	0.0372904
68540	426.26	426.261	2	3235.98	LFGFVLR		34.63	0.0264613
16208	426.271	426.271	2	829.092	VAPAPAVVK		48.16	0.000680072
74067	426.272	426.273	2	3512.92	LAFLLFK		47	0.00221275
19069	426.714	426.714	2	953.016	SALDQYR		37.92	0.00855243
20443	426.726	426.727	2	1012.73	YGSLDVAK		44.57	0.0195746
55601	426.751	426.753	2	2604.29	IGGIFAFK		50.85	0.00288731
35524	426.761	426.763	2	1675.54	VGLPPLEK		40.05	0.00680286
32631	426.769	426.769	2	1547.15	VPGTLLPR		48.09	0.00176739
47978	426.786	426.787	2	2243.95	GLVVPVIR		39	0.00307178
47978	426.786	426.787	2	2243.95	GLVVPVLR		39	0.00307178
29291	426.805	426.805	2	1399.21	KIPIIIR		27.76	0.0195131
29291	426.805	426.805	2	1399.21	KIPLIIR		27.76	0.0195131
29291	426.805	426.805	2	1399.21	KLPIIIR		27.76	0.0195131
31608	427.215	427.215	2	1501.73	LFEMASR		40.59	0.0247968
12532	427.23	427.23	2	669.66	HADLEIR		49.04	0.00507747
24457	427.25	427.25	2	1187.18	GKGFGFIK		36.13	0.0112909
5756	427.266	427.266	2	370.062	VGKSPPLR		31.96	0.024573
29979	427.278	427.279	2	1428.99	VPLAIVNK		42.62	0.00714676
24316	427.706	427.707	2	1181.33	SMSFPTGK		30.93	0.0126098
25827	427.758	427.758	2	1246.85	NGVPAVGLK		40.98	0.00445622
42334	427.776	427.771	2	1983.44	IPGDIVLK		37.1	0.024646
42254	427.789	427.789	2	1979.87	IPLATLVK		52.96	0.000312347
42254	427.789	427.789	2	1979.87	LPLATIVK		52.96	0.000312347
47602	427.795	427.795	2	2226.91	ILVLLQR		54.07	0.000160027
18865	428.203	428.203	2	944.19	FGDQGGFK		48.69	0.0027127
17579	428.236	428.238	2	888.126	GANPVEIR		42.65	0.00859106
44167	428.24	428.24	2	2067.25	SGILFYR		48.1	0.00489503
44167	428.24	428.24	2	2067.25	SGLIFYR		48.1	0.00489503
10809	428.247	428.247	2	594.39	VTHVMIR		35.98	0.0136859
26899	428.255	428.256	2	1294.25	LPNSVLGR		61.31	0.000225025
15786	428.255	428.256	2	810.624	APNVVVTR		55.99	0.000787781
50044	428.287	428.287	2	2340.89	LAINLLAK		50.2	0.00233448
7712	428.748	428.748	2	457.488	KVPLDER		48.32	0.00534891
15668	428.748	428.748	2	805.494	TAVAPIER		53.86	0.00149371
15668	428.748	428.748	2	805.494	TAVAPLER		53.86	0.00149371
26198	428.753	428.754	2	1263.11	GNLANVIR		34.83	0.0334817
36170	428.766	428.766	2	1705.1	VLDALVAR		59.76	0.000527986
48359	428.778	428.779	2	2261.86	LIELLAGK		49.92	0.00378763
54058	428.778	428.779	2	2530.67	VDLVLLGK		41.93	0.00258835
38558	428.779	428.779	2	1811.39	VAELLLAK		56.48	0.000831251
41995	428.784	428.784	2	1967.96	LTAALVLR		44.92	0.00910274
17242	428.784	428.784	2	872.754	KLLGLGQK		46.8	0.00590435
25100	429.235	429.235	2	1214.87	GPGVPFQR		40.65	0.00275186
15337	429.245	429.246	2	791.16	SPVTNIAR		48.37	0.00182145
33902	429.276	429.276	2	1603.58	IANVSILK		46.94	0.0137889
3004	429.294	429.295	2	245.148	IKEIVKK		38.99	0.0213186
18901	429.721	429.721	2	945.732	QYSGYLK		26.86	0.0460772
13732	429.732	429.733	2	722.196	HGQFTIR		47.15	0.0108144
13732	429.732	429.733	2	722.196	HGQFTLR		47.15	0.0108144
23294	429.75	429.75	2	1136.82	VDGVVLEK		46.8	0.0237522
28863	429.755	429.756	2	1380.14	GGILITER		44.59	0.039812
28863	429.755	429.756	2	1380.14	NILLTER		44.59	0.039812
5171	429.756	429.756	2	343.938	LLAEKER		48.93	0.0139932
18032	429.756	429.756	2	908.364	ILVAEGTR		57.55	0.00192273
30420	429.756	429.756	2	1448.63	LSEIAAVR		60.87	0.000894746
28655	429.773	429.774	2	1371.07	VTAVVTLR		44.96	0.0171244
44176	429.777	429.778	2	2067.71	ILAAIVMK		43.76	0.00912609
26138	430.234	430.234	2	1260.51	HGMFLVR		33.24	0.0182397
14844	430.248	430.248	2	769.986	VISELNGK		37.41	0.0323259
9138	430.265	430.266	2	521.064	KELASALK		57.32	0.00120999
19669	430.718	430.718	2	979.2	GTMDPALR		41.82	0.00322686
17300	430.739	430.74	2	875.088	EAESLIAK		47.99	0.017528
44864	430.747	430.745	2	2099.84	KGGGLDVSK		46.16	0.0253712
13980	430.748	430.749	2	732.918	IPAMTIAK	Oxidation (M)	42.16	0.00273654
32080	430.753	430.753	2	1522.51	LTGVFAPR		52.6	0.00506292
43200	430.754	430.755	2	2022.74	QMSLLLR		52.26	0.00547521
7393	430.754	430.755	2	443.292	RVTIMPK	Oxidation (M)	44.56	0.0212872
28151	430.763	430.764	2	1349.03	TSASIILR		69.97	5.64385e-05
28151	430.763	430.764	2	1349.03	TSASLLLR		69.97	5.64385e-05
34961	430.765	430.766	2	1650.62	VFVSPLAK		33.51	0.0101795
36235	430.776	430.776	2	1707.94	VTLLLSSK		36.26	0.0449998
21299	431.247	431.247	2	1049.74	LAAGSAIMK		62.76	0.000404292
24789	431.281	431.281	2	1201.7	KIFVGGIK		35.54	0.0265571
24789	431.281	431.281	2	1201.7	KLFVGGIK		35.54	0.0265571
24789	431.281	431.281	2	1201.7	KLFVGGLK		35.54	0.0265571
23258	431.281	431.281	2	1135.33	KIFVGGIK		40.52	0.00843685
23258	431.281	431.281	2	1135.33	KLFVGGIK		40.52	0.00843685
23258	431.281	431.281	2	1135.33	KLFVGGLK		40.52	0.00843685
41361	431.725	431.724	2	1938.89	VDLSSWR		46.76	0.0162501
21107	431.736	431.737	2	1041.71	APDGYIVK		37.87	0.0321895
16830	431.737	431.737	2	855.396	ALAPEYAK		38.79	0.00533602
22543	431.739	431.739	2	1104.19	IMSSPLSK		35.22	0.0347831
42312	431.742	431.743	2	1982.42	IGADFLAR		55.79	0.0017191
35861	431.742	431.743	2	1691.11	LQELFGR		44.47	0.0320581
40545	431.743	431.743	2	1901.62	IADFGLAR		47.46	0.0157281
40545	431.743	431.743	2	1901.62	LADFGIAR		47.46	0.0157281
40545	431.743	431.743	2	1901.62	LADFGLAR		47.46	0.0157281
32167	431.744	431.744	2	1526.3	ATAISLMR		43.77	0.0317065
33586	431.754	431.755	2	1589.36	LTTPVFGK		37.93	0.00253646
54280	431.756	431.755	2	2541.35	GLFIIDGK		30.69	0.032118
46786	431.76	431.761	2	2189.06	QLSVLFR		42.53	0.00436734
26765	431.76	431.761	2	1288.35	IALDFKR		51.49	0.00306573
18077	432.216	432.216	2	910.212	LPDAYER		57.2	0.00122226
24327	432.229	432.23	2	1181.8	GIFFSHR		26.76	0.0349938
24327	432.229	432.23	2	1181.8	GLFFSHR		26.76	0.0349938
20572	432.23	432.23	2	1018.29	ALGYFHR		42.47	0.0435149
40012	432.234	432.235	2	1876.67	AFDIIER		47.77	0.0132751
21892	432.235	432.235	2	1075.19	AFAAGADIK		54.06	0.00199054
42770	432.243	432.244	2	2003.36	MLPTFVR		34.19	0.0407865
5657	432.277	432.277	2	365.658	IPHLAGKK		30.68	0.0460365
21396	432.725	432.727	2	1053.76	ALEEAGFK		57.43	0.00140309
15744	432.731	432.727	2	808.794	AAYLSDPK		42.21	0.0274208
22610	432.731	432.732	2	1107.01	VAIDAGYR		42.03	0.034339
29737	432.732	432.732	2	1418.63	FQLVDSR		48.83	0.0109493
28132	432.732	432.732	2	1348.18	LEYGGLGR		46.76	0.017198
37929	432.744	432.745	2	1782.71	ALDFIASK		46.88	0.00504122
30844	432.745	432.745	2	1467.11	AVASEIFK		38.97	0.00380144
25641	432.763	432.763	2	1238.5	KIDFLTK		42.27	0.0188194
29773	432.769	432.769	2	1420.28	LSPVPVPR		46.84	0.00515465
35930	433.26	433.261	2	1694.17	LTSLYLR		38.23	0.0482509
28129	433.712	433.713	2	1348	AVAGDFMR		38.4	0.00774767
54365	433.713	433.713	2	2545.44	DLANMFR		36.92	0.0391077
13477	433.721	433.722	2	710.868	AYAEGISR		54.55	0.00139813
42395	433.741	433.742	2	1986.21	VSTVFWK		42.58	0.0195641
30630	433.752	433.753	2	1457.71	ASTIFLSK		37.8	0.0101399
24227	433.752	433.753	2	1177.41	FVIATSTK		54.15	0.000626481
24034	433.758	433.758	2	1169.21	VIDPVAPR		52.28	0.002061
11164	433.776	433.777	2	610.248	LGPGKPGLK		62.59	2.27261e-05
8514	434.241	434.241	2	493.476	AGGFLMKK	Oxidation (M)	44.94	0.0042621
27150	434.304	434.305	2	1305.41	VKIPVAIK		33.64	0.00528382
48437	434.731	434.732	2	2265.31	NFEIAFK		35	0.0270736
30286	434.737	434.737	2	1442.47	GPLGPNWK		26.34	0.0116447
48813	434.75	434.75	2	2282.53	VLASFFGK		43.12	0.00673905
9553	434.765	434.766	2	539.58	LTHVLTGK		46.95	0.00456454
19350	434.765	434.766	2	965.31	GQQVVPLK		33.29	0.00679909
53241	434.778	434.779	2	2491.21	IPLGLDLK		55.44	0.000399348
51948	434.779	434.779	2	2430.59	ALDIPLVK		35.27	0.0115588
32994	434.784	434.784	2	1562.78	VLVLAPTR		24	0.010082
59852	434.803	434.803	2	2810.4	VILAIIAR		30.95	0.0158696
59852	434.803	434.803	2	2810.4	VLIALLAR		30.95	0.0158696
44388	435.228	435.229	2	2077.28	GTFIEFR		32.57	0.0287054
60261	435.229	435.229	2	2829.92	ALTDFFR		45.65	0.0100046
51529	435.242	435.242	2	2410.76	YFDALLK		33.1	0.0196839
21653	435.245	435.246	2	1064.83	APGALDAVR		44.63	0.000767328
24771	435.257	435.258	2	1201	VIPELNGK		28.79	0.0243117
24771	435.257	435.258	2	1201	VLPELNGK		28.79	0.0243117
28715	435.257	435.258	2	1373.73	DPNIVIAK		37.57	0.00897078
26225	435.259	435.258	2	1264.22	VIPELNGK		26.25	0.0148952
26225	435.259	435.258	2	1264.22	VLPELNGK		26.25	0.0148952
9189	435.281	435.282	2	523.314	TVIVKGPR		30.84	0.0211293
54231	435.294	435.295	2	2539.15	INLVILGK		48.13	0.00241875
17938	435.3	435.3	2	904.416	GVVVVIKR		55.68	0.000319878
14154	435.719	435.719	2	740.496	ISSSSFSR		47.46	0.00546766
38792	435.727	435.727	2	1821.94	NVFSTFR		37.53	0.00662598
14349	435.751	435.751	2	749.04	VAQFIHR		47.94	0.00598827
23062	435.755	435.756	2	1126.56	LPNASALGK		40.07	0.00493084
20165	435.756	435.756	2	1000.67	VLVPATDR		43.18	0.016702
15697	435.76	435.761	2	806.82	QAILAAQR		54.21	0.00150569
23816	435.762	435.761	2	1159.93	IGLIQGNR		44.98	0.0121754
25160	435.773	435.774	2	1217.44	QLIVGVNK		36.86	0.0163456
41265	435.774	435.774	2	1934.6	LAVEAVLR		47.39	0.00748983
11665	435.78	435.78	2	632.028	AALQALKR		44.62	0.0136107
44731	436.205	436.206	2	2093.65	MLDMSFK		36.73	0.0464778
30220	436.251	436.245	2	1439.57	MIQLNPR		27.06	0.0317562
30220	436.251	436.245	2	1439.57	MLQIPNR		27.06	0.0317562
28390	436.265	436.266	2	1359.21	VPTISINK		36.73	0.00681107
22534	436.265	436.266	2	1103.83	VVNLAVEK		45.26	0.0226933
38172	436.27	436.272	2	1793.64	QGIALLTR		44.1	0.0292581
21389	436.27	436.272	2	1053.48	LTNVAVVR		61.09	0.000567033
37679	436.271	436.272	2	1771.59	QLSVLGVR		43.86	0.0302853
32910	436.271	436.272	2	1559.17	IVVNLTGR		51.42	0.00531168
41404	436.284	436.284	2	1940.99	LLQSLGLK		42.45	0.0284825
74260	436.292	436.292	2	3522.36	LLLPLFR		48.84	0.00357172
25969	436.302	436.302	2	1253.05	KLLASLVK		34.59	0.0385939
57713	436.738	436.737	2	2705.53	FFIGFGGK		50.16	0.00185155
13009	436.74	436.74	2	690.57	YNGLIHR		44.94	0.0053949
18243	436.745	436.745	2	917.25	AVVVVDDR		43.49	0.0369363
14589	436.75	436.751	2	759.066	DRELALR		43.26	0.0409349
14589	436.75	436.751	2	759.066	DRELLAR		42.57	0.0479838
20019	436.763	436.764	2	994.446	SVIQAVQK		26.71	0.043594
20019	436.763	436.764	2	994.446	SVLQAVQK		26.71	0.043594
16599	436.763	436.764	2	845.538	SVIQAVQK		39.46	0.00934729
16599	436.763	436.764	2	845.538	SVLQAVQK		39.46	0.00934729
10690	436.763	436.758	2	589.26	ELQLELK		45.42	0.0280274
52267	436.771	436.771	2	2445.79	IFINLPR		45.94	0.0215742
61559	436.773	436.773	2	2892.53	MGLLAVLR		50.42	0.00143672
11002	436.781	436.782	2	603.09	AAALASLKK		40.66	0.0116114
16823	436.782	436.782	2	855.09	IKIGLNSK		53.84	0.00210778
40377	437.237	437.237	2	1893.82	LDLLEDR		42.75	0.0456295
29643	437.25	437.251	2	1414.48	QLAAFAPR		46.72	0.0257207
16996	437.25	437.251	2	862.368	YVSLHVR		33.87	0.0235107
16883	437.255	437.256	2	857.616	IAVVTADGK		55.57	0.00344724
14892	437.255	437.256	2	772.086	VLQESGLK		45.71	0.0347752
35115	437.263	437.263	2	1657.28	VIIWNTK		38.13	0.0467045
8889	437.273	437.274	2	509.952	SKVLEVAK		42.65	0.0203782
1988	437.279	437.279	2	199.014	KKEITVR		64.91	0.000146218
14708	437.279	437.279	2	764.208	LLSISGKR		41.16	0.0346739
21298	437.283	437.283	2	1049.71	KLMVALAK		51.86	0.00154371
13332	437.729	437.729	2	704.58	IEEALGDK		49.13	0.00925001
25698	437.729	437.729	2	1241.11	GLDVEDVK		30.12	0.0400195
33538	437.735	437.735	2	1587.21	VAGMLMPR		55.47	0.00263515
38887	437.742	437.743	2	1826.21	TGEIIWR		46.86	0.0242979
38887	437.742	437.743	2	1826.21	TGEILWR		46.86	0.0242979
38887	437.742	437.735	2	1826.21	ASELLADR		46.27	0.0278336
28629	437.742	437.743	2	1369.91	EAGVFVPR		46.84	0.0161483
49799	437.757	437.757	2	2329.43	LMGLEALK		32.95	0.0283002
34713	437.76	437.761	2	1639.57	AAAPYLLR		33.75	0.0245138
26973	437.765	437.766	2	1297.48	IIDVSTVK		41.74	0.0398447
52601	437.774	437.775	2	2461.2	TLVLLMGK		41.66	0.00928026
37264	437.774	437.775	2	1753.1	LITAVVMK		46.84	0.00717511
51209	437.775	437.775	2	2395.81	TLVLLMGK		61.88	0.000205455
13567	438.209	438.209	2	714.876	MHITDMK		31.2	0.0304559
28568	438.24	438.24	2	1367.22	NAASFPLR		44.35	0.00316426
11740	438.244	438.245	2	635.298	ATPSVSVSK		39.97	0.00433098
17328	438.245	438.245	2	876.33	SSELQAIK		46.69	0.0193385
35283	438.253	438.253	2	1664.77	VGFLPSAGK		34.34	0.0293885
19614	438.254	438.255	2	976.908	ILMAINGK	Oxidation (M)	52.4	0.000683115
6960	438.264	438.264	2	424.182	THVLLHR		40.93	0.00263877
50061	438.271	438.271	2	2341.75	VGGLLAFAK		58.41	0.000585066
27024	438.732	438.732	2	1299.83	TFEINPR		38.78	0.0384362
40085	438.742	438.743	2	1880	VMMVALGR		37.93	0.00544745
18158	438.743	438.743	2	913.62	TSVETALR		55.8	0.00246048
37677	438.75	438.751	2	1771.52	FTLVPSGR		38.79	0.0460837
20204	438.756	438.755	2	1002.37	LTDTLVSK		47.83	0.0107131
45909	438.762	438.763	2	2148.26	FALEVAVK		60.82	0.000426721
43463	438.764	438.765	2	2034.83	VMVSISLK		40.94	0.0273731
14332	438.768	438.769	2	748.296	RLISPYK		43.68	0.016932
22952	438.774	438.774	2	1121.76	LLAPHIGR		41.17	0.0232855
11801	438.774	438.774	2	637.938	VAAHPILR		35.57	0.00374532
4631	438.779	438.78	2	319.422	RPVIVHR		31.23	0.0234938
4631	438.779	438.78	2	319.422	RPVLVHR		31.23	0.0234938
13033	439.213	439.213	2	691.638	MGANSLER		60.58	0.000377643
19091	439.231	439.232	2	953.934	ILNMSSGR		50.44	0.00151742
29394	439.233	439.234	2	1403.58	AMGGAVPFK		43.35	0.0280733
35720	439.242	439.243	2	1684.54	TPLYDLR		43.48	0.00230527
13253	439.243	439.244	2	701.202	VQTAVTMK		54.7	0.00303858
31932	439.247	439.248	2	1516.09	LNFAVASR		46.12	0.019727
28818	439.26	439.261	2	1378.19	FGTAIAAVK		77.58	1.02628e-05
9859	439.26	439.261	2	552.726	FGKEVAVK		58.74	0.000785718
13932	439.266	439.266	2	730.914	HAVPNLVK		32.3	0.0203794
16328	439.278	439.279	2	834.096	YLGKGVLK		34.61	0.0361177
18328	439.714	439.715	2	920.868	MQEMIAR		44.02	0.0107395
20280	439.74	439.74	2	1005.54	VVNDLYR		39.57	0.0100786
55724	439.742	439.742	2	2609.92	AVFWDIK		28.79	0.0431108
38005	439.749	439.749	2	1786.19	MVQVVFR		45.65	0.00337464
23526	439.782	439.782	2	1147.06	AVLHVALR		47.28	0.00148813
21835	439.782	439.782	2	1072.77	LVQILHR		42.72	0.00425246
43936	440.209	440.209	2	2056.6	DGAWGAFR		43.34	0.00567998
33340	440.223	440.223	2	1578.26	FMTDPIR		33.07	0.0443234
31337	440.227	440.227	2	1489.51	AATQFWR		59.9	0.000671587
18778	440.231	440.232	2	940.512	YVDEVVR		37.39	0.0406057
46116	440.232	440.232	2	2157.71	SFLEDIR		42.79	0.0369396
44419	440.241	440.241	2	2078.81	IAEIFMR		47.43	0.012484
26637	440.249	440.25	2	1282.63	TGVKFAEK		40.81	0.0463928
33724	440.25	440.25	2	1595.54	QGFISSLK		39.68	0.0234342
11709	440.292	440.292	2	633.984	LKPVPVAR		35.54	0.0158756
28805	440.704	440.704	2	1377.65	NTLMDMR		33.5	0.0333968
20842	440.721	440.721	2	1029.97	GMVSAYPR		26.25	0.0253179
16030	440.724	440.724	2	821.13	ASEEAFVK		74.23	2.41363e-05
14769	440.729	440.73	2	766.86	YEAVGSVR		48.82	0.00401232
29714	440.729	440.73	2	1417.65	TDAGFTLR		63.28	0.000241559
33254	440.741	440.739	2	1574.36	TFQVVMR		42.57	0.0111298
21806	440.747	440.748	2	1071.43	TYTQLVR		37.28	0.0191405
10609	440.753	440.754	2	585.582	QHLVEVR		41.54	0.0326668
17271	440.772	440.772	2	873.87	VSVHVLAR		41.06	0.00548135
6377	440.778	440.777	2	398.112	IHVRLSR		42.6	0.00821564
8695	440.784	440.784	2	501.552	IIKEIHK		31.96	0.047887
8695	440.784	440.784	2	501.552	ILKELHK		31.96	0.047887
8695	440.784	440.784	2	501.552	LLKELHK		31.96	0.047887
5959	440.79	440.79	2	379.452	IITHLRK		31.58	0.035203
18188	441.211	441.211	2	914.91	YEAANWK		44.38	0.00898716
38291	441.245	441.246	2	1799.02	GIPGLPDGR		30.84	0.0298004
10275	441.251	441.251	2	570.828	NTLQLHR		47.67	0.00643051
11659	441.252	441.251	2	631.77	SVVGNLHR		38.65	0.00792563
4203	441.269	441.269	2	299.568	QHSLLKR		45.32	0.00435466
38095	441.277	441.276	2	1790.32	IGPLGLSPK		54.33	0.000532435
12036	441.281	441.282	2	647.994	IKPSLAPR		33.89	0.0499375
41215	441.719	441.72	2	1932.32	MQGLMFR		47.8	0.003764
20876	441.731	441.732	2	1031.55	TASDFITK		45.13	0.00620141
50099	441.739	441.74	2	2343.46	GAAFEIFK		42.13	0.0293806
37514	441.739	441.74	2	1764.13	FGSVPFTK		53.34	0.00217125
11911	441.743	441.743	2	642.636	THIALDGR		29.57	0.03056
44265	441.744	441.745	2	2071.69	QATFLFR		44.19	0.0158542
21340	441.752	441.753	2	1051.37	VMNILHR		33.77	0.0159404
13828	441.752	441.753	2	726.324	LMHVLNR		28.63	0.0323353
68314	441.758	441.758	2	3224.84	TLFGFLGK		61.4	0.000197445
16766	441.762	441.761	2	852.516	LSVHALSR		45.45	0.00807551
52230	441.773	441.774	2	2443.95	LPVDILGR		47.86	0.00313123
24268	441.774	441.774	2	1179.23	AGVAPLQVK		43.91	0.00789313
20583	441.774	441.774	2	1018.73	HVLSVLSK		36.13	0.0473423
52291	441.786	441.787	2	2446.84	LLELLPGK		50.67	0.00108158
48049	441.787	441.787	2	2247.23	LPEVIALK		58.89	0.000161854
37586	441.791	441.792	2	1767.22	IIAPLVTR		47	0.00176082
13007	441.792	441.792	2	690.51	LINKPIGK		43.98	0.00352951
13007	441.792	441.792	2	690.51	LLNKPGLK		43.98	0.00352951
45027	441.792	441.792	2	2107.46	LLSPILAR		56.85	0.00018227
66668	441.811	441.81	2	3143.55	VLGLVLLR		48.56	0.000219422
16715	442.234	442.235	2	850.458	GSVPGDPVR		55.33	0.000170315
26626	442.243	442.243	2	1282.13	VPFLDHR		41.92	0.0242872
19440	442.253	442.253	2	969.15	VEAPQALR		42.42	0.00604541
41616	442.255	442.255	2	1950.7	FTAILYR		39.69	0.0372406
57804	442.268	442.268	2	2709.93	IYSIFIK		42.26	0.0174692
57804	442.268	442.268	2	2709.93	LYSLFLK		42.26	0.0174692
31099	442.271	442.272	2	1478.5	LNVTPLAR		39	0.0331916
48928	442.273	442.274	2	2287.87	AVWLPAVK		33.16	0.0465658
39865	442.284	442.284	2	1870.26	IQLPVVSK		34.58	0.013379
42559	442.284	442.284	2	1993.73	TVNIPVLK		43.34	0.00464951
22769	442.308	442.308	2	1114.03	RIVALLAK		49.79	0.000808672
34893	442.709	442.709	2	1647.53	MGGMVSFR		33.84	0.029498
32673	442.721	442.722	2	1548.95	MVSAAFMK		36.13	0.0499636
13847	442.737	442.737	2	727.218	IADMGHLK		39.86	0.00622874
10106	442.741	442.742	2	563.388	AGMTHIVR		60.35	0.000411052
46848	442.747	442.747	2	2191.9	SVFFIGSK		25.99	0.018809
11187	442.747	442.747	2	611.154	KVYFAEK		38.21	0.0189636
19776	442.75	442.751	2	984.042	NIAPNISR		43.74	0.0192631
16867	442.751	442.751	2	856.86	NILASNPR		38.63	0.00542192
54837	442.771	442.771	2	2567.81	ISPWLLR		39.3	0.0411743
54837	442.771	442.764	2	2567.81	LSPADILR		39.3	0.0411743
6596	442.774	442.775	2	407.76	RAVLQAAR		47.48	0.00633221
36664	442.781	442.782	2	1726.85	NLNVILAK		44.75	0.0113486
40366	442.782	442.782	2	1893.37	IILLAEGR		49.79	0.00350547
40366	442.782	442.782	2	1893.37	ILLIAEGR		49.79	0.00350547
4342	442.782	442.782	2	306.474	VAVATPAKK		41.72	0.0224774
56955	442.785	442.784	2	2669.19	IIPFLPGK		30.56	0.0077962
22120	443.208	443.209	2	1085.77	AYEFAER		39.85	0.0196079
27357	443.227	443.227	2	1314.56	LASFYER		39.24	0.0390966
12405	443.238	443.238	2	664.29	AFHGLAGGR		35.38	0.0423146
9975	443.25	443.251	2	557.664	HVFGQAVK		38.77	0.00925532
20203	443.26	443.261	2	1002.34	TVGATALPR		35.62	0.0479718
24610	443.261	443.261	2	1194.05	LGAPALTSR		45.12	0.00356442
38068	443.261	443.261	2	1789	ALQDLGLR		51.15	0.00425272
8846	443.267	443.267	2	508.068	RQIEIAR		49.58	0.0072641
7430	443.268	443.269	2	444.942	IHGVGFKK		32.09	0.0252441
36846	443.273	443.274	2	1734.86	QILGVIDK		42.77	0.0344899
38333	443.274	443.274	2	1801	ELLAALQK		40.63	0.0346227
39784	443.279	443.279	2	1866.57	NSGIIILR		36.08	0.0432273
25917	443.284	443.285	2	1250.78	RGLGLTLR		45.99	0.0135741
14859	443.292	443.292	2	770.67	KPSIILSK		49.88	0.0042416
54574	443.293	443.292	2	2555.34	SALLALGLK		58.82	0.000536362
8600	443.297	443.292	2	497.478	LKDIGLVK		37.83	0.043256
8600	443.297	443.292	2	497.478	LKDLGLVK		37.83	0.043256
8600	443.297	443.298	2	497.478	LKDIIKR		37.28	0.0490961
8600	443.297	443.298	2	497.478	LKDILKR		37.28	0.0490961
16641	443.298	443.298	2	847.368	VASLLVKR		67.23	4.88414e-05
51521	443.743	443.743	2	2410.39	DPSWIIR		44.99	0.0160047
13111	443.748	443.748	2	695.196	ILSHGGFR		43.43	0.0169196
30593	443.748	443.748	2	1456.22	LGVAGQWR		55.52	0.00185439
22862	443.752	443.753	2	1117.99	AVVIVDDR		45.18	0.0234985
22920	443.753	443.753	2	1120.48	AVVIVDDR		49.15	0.0100159
11888	443.771	443.771	2	641.628	LKAADALGK		45.44	0.0263513
3165	443.771	443.771	2	252.45	NTVVPTKK		43.2	0.00371436
32350	443.771	443.771	2	1534.37	NVSIGIVGK		37.43	0.00926101
42253	443.771	443.771	2	1979.8	NGLSLAALK		56.67	0.00139309
34212	443.772	443.771	2	1617.1	LVEIIGSR		46.14	0.0217524
57408	443.778	443.771	2	2690.99	KIILDER		46.19	0.0177153
57408	443.778	443.771	2	2690.99	KLIIDER		46.19	0.0177153
39941	443.783	443.784	2	1873.7	LLAEVTLK		52.02	0.00336011
19511	444.207	444.208	2	972.384	MYSYPAR		31.49	0.0312795
38706	444.208	444.208	2	1818.15	AESFMFR		32.18	0.030101
45413	444.22	444.22	2	2125.45	FDLMYAK		43.28	0.0129573
30738	444.24	444.24	2	1462.48	HIDFSLR		41.39	0.0232485
15955	444.245	444.245	2	817.83	LVEIDNGK		46.17	0.00489984
22751	444.252	444.251	2	1113.37	TGAQELLR		47.3	0.0130216
27380	444.254	444.255	2	1315.53	MLTINPAK		34.9	0.00961696
30044	444.257	444.258	2	1431.87	LFAVAPNR		43.82	0.0457358
4028	444.26	444.26	2	291.57	LVGMPAKR	Oxidation (M)	48.54	0.00282636
14655	444.263	444.263	2	761.886	KGDIVDIK		55.29	0.00335394
22050	444.263	444.263	2	1082.54	VINSVDIK		42.71	0.0173122
22050	444.263	444.263	2	1082.54	VLNSVDLK		42.71	0.0173122
33418	444.263	444.269	2	1581.86	EKVLTAAR		33.85	0.0343664
12008	444.268	444.269	2	646.842	SAEAILKR		52.87	0.0048556
9567	444.268	444.269	2	540.138	KALEAISR		53.95	0.00378655
3517	444.281	444.282	2	268.158	KKEEIIK		44.57	0.0170991
3517	444.281	444.282	2	268.158	KKEELLK		44.57	0.0170991
15766	444.299	444.3	2	809.718	LKVVITSK		37.29	0.00791345
10440	444.734	444.734	2	578.142	HMSVSSIK		42.64	0.0209503
34758	444.761	444.761	2	1641.61	IGLETSLR		61.74	0.000685158
53156	444.764	444.765	2	2487.14	IGVDLIMK		52.58	0.00539739
26230	444.765	444.765	2	1264.44	VIVMPTTK		48.38	0.00635015
36184	444.77	444.769	2	1705.73	VPYLAVAR		38.51	0.0166129
42091	445.225	445.226	2	1972.4	FVDAYFK		30.29	0.0253448
19486	445.24	445.24	2	971.322	ASLENSLR		45.37	0.0306157
38338	445.242	445.243	2	1801.3	LFIDEPR		47.27	0.0206587
5570	445.244	445.244	2	361.758	AMDPLKAK	Oxidation (M)	26.39	0.0245212
16965	445.258	445.259	2	861.078	STVALTAAR		58.58	0.00135153
38954	445.261	445.261	2	1829.2	NAITVPFK		32.23	0.012443
25329	445.262	445.262	2	1224.88	VIAAMTVGK		51.04	0.00058725
8601	445.732	445.732	2	497.508	SKEEIER		58	0.00133369
37647	445.745	445.745	2	1769.99	SLDLDISK		42.46	0.00887279
17908	445.745	445.745	2	903.078	TITELGEK		35.26	0.0353872
55897	445.749	445.749	2	2617.94	LPLFGMGR		30.92	0.0443635
52823	445.75	445.757	2	2471.39	LMMRLAR		42.68	0.0474338
2725	445.75	445.751	2	232.518	IGAHSHIR		44.89	0.0285159
38894	445.752	445.753	2	1826.48	FEITVGPK		38.31	0.00680258
35865	445.757	445.758	2	1691.33	FSVSPVVR		41.16	0.00792324
34480	445.758	445.758	2	1629.31	FSVSPVVR		48.19	0.00219316
16135	445.759	445.758	2	825.888	TPEFLRK		30	0.0190304
21387	445.762	445.763	2	1053.41	TVTELVTK		43.27	0.00488089
11670	445.764	445.764	2	632.244	GFQGVVKR		37.79	0.0164443
68180	445.77	445.771	2	3218.22	EGLLAIFK		40.04	0.0422738
50966	445.771	445.771	2	2384.43	AFALEVIK		41.5	0.0102328
59952	445.776	445.777	2	2815.07	TLIQLFR		38.02	0.0465632
41167	445.776	445.777	2	1930.12	LVYILNR		30.64	0.040724
41167	445.776	445.777	2	1930.12	LVYLQVR		30.64	0.040724
5215	445.782	445.782	2	345.924	QRFAIKK		39.46	0.0232822
5215	445.782	445.782	2	345.924	RQFAIKK		39.44	0.0233896
30683	446.216	446.216	2	1460	FYEAFSK		41.31	0.0359818
21042	446.232	446.232	2	1038.97	EFSGNPIK		40.4	0.00395539
36507	446.237	446.238	2	1719.96	IGDLFNGR		44.96	0.00952211
44532	446.243	446.243	2	2084.02	LMVMEIR		42.26	0.00461454
14785	446.25	446.25	2	767.562	STEIKWK		38.52	0.00807843
65493	446.25	446.25	2	3085.77	LLDDLFR		45.6	0.0248005
35656	446.256	446.256	2	1681.6	IGASFLQR		60.98	0.000631852
18536	446.26	446.26	2	929.94	AFMGPLKK		29.46	0.03634
15875	446.261	446.262	2	814.536	GAFSVVRR		48.33	0.00948779
41285	446.702	446.703	2	1935.53	DWEMVGR		37.01	0.0277723
14598	446.723	446.724	2	759.432	FGDEPVTK		30.98	0.0165311
20608	446.729	446.73	2	1019.78	FADGEVVR		44	0.0315659
30183	446.748	446.748	2	1438.04	LELAQYR		41.96	0.0499431
32651	446.748	446.748	2	1548	VAIDVGYR		41.1	0.0335549
43531	446.76	446.761	2	2037.83	LAIDYGIK		47.03	0.00465669
43531	446.76	446.761	2	2037.83	LALDYGIK		47.03	0.00465669
41593	446.761	446.761	2	1949.62	LAIDYGIK		43.1	0.0149043
41593	446.761	446.761	2	1949.62	LALDYGIK		43.1	0.0149043
55881	446.766	446.766	2	2617.19	SSLLLGFR		59.25	0.000673584
52514	446.77	446.77	2	2457.16	VLVFVMGK		39.75	0.00325386
47335	446.779	446.779	2	2214.68	YSVALVLK		33.56	0.0393936
29429	446.784	446.784	2	1405.21	LKLYSLR		34.99	0.0420126
29429	446.784	446.784	2	1405.21	LKYLSLR		34.45	0.0475751
24503	447.21	447.211	2	1189.41	YGNPWEK		21.12	0.0365072
28990	447.234	447.235	2	1385.8	FGGAFAPAR		33.78	0.0248273
44159	447.237	447.237	2	2066.9	MGFNIGVR		54.8	0.00224739
43138	447.247	447.248	2	2019.98	LWAASAFK		35.83	0.00230878
11586	447.26	447.26	2	628.584	SVLTSMKK		30.47	0.0066188
13277	447.275	447.276	2	702.192	YLSAALKK		40.7	0.0164142
22110	447.276	447.276	2	1085.36	KFLTLGSK		32.86	0.0327126
38950	447.282	447.282	2	1829.06	INLIAPPR		41.28	0.0116513
19930	447.71	447.711	2	990.654	MPSGEFAR		45.69	0.00313661
17905	447.719	447.719	2	902.946	ATDFVADR		59.01	0.000682715
24381	447.73	447.73	2	1184.03	VTVMASMR		54.81	0.00228153
11308	447.733	447.734	2	616.362	IVEMSTSK		53.98	0.00167519
23364	447.737	447.738	2	1140.02	SQDIYLR		45.9	0.00968568
7681	447.749	447.75	2	456.162	YVDKLEK		39.4	0.0414764
31343	447.75	447.75	2	1489.76	TPTLFSTK		39.34	0.0254146
20740	447.774	447.774	2	1025.53	EAILAIHK		38.98	0.0112854
61019	447.809	447.81	2	2866.2	ALVPILLR		24.21	0.0257934
19077	448.204	448.204	2	953.346	TVMEEMR		34.28	0.0120646
7442	448.231	448.232	2	445.416	QMNPHIR		26.52	0.0487775
23110	448.231	448.23	2	1128.64	YVSEQAAK		30.06	0.0122048
7741	448.247	448.248	2	458.94	KIESFGSK		47.6	0.00961091
12995	448.259	448.259	2	689.844	HVALSVGGR		39.94	0.0241691
7015	448.272	448.272	2	426.714	DIAAHIKK		42.84	0.0151163
22382	448.294	448.295	2	1097.25	RPGALLLR		44.26	0.00267168
30604	448.717	448.717	2	1456.65	SYVAWDR		29.1	0.0180227
58912	448.726	448.726	2	2764.56	SGMFWLR		42.95	0.00371129
35819	448.736	448.737	2	1689.25	ALTTMGFR		39.49	0.00698717
13410	448.751	448.751	2	708.006	QSPGPALAR		44.53	0.0015251
6915	448.751	448.751	2	422.052	TQHEILR		29.51	0.0264194
23396	448.76	448.76	2	1141.55	LIMGIGHR		55.33	0.000909163
48418	448.765	448.766	2	2264.42	FLVLNYK		46.41	0.00599513
46707	448.765	448.766	2	2185.32	IFSGVFVK		43.23	0.012468
26255	448.781	448.787	2	1265.56	GGPIGRVLK		37.59	0.0275293
43512	448.8	448.8	2	2037.02	VLVLVPTR		34.28	0.00559697
31507	449.226	449.227	2	1497.13	TFSATGWK		34.99	0.0171908
32865	449.274	449.274	2	1557.3	VLLGVGDPK		44.72	0.0089027
36431	449.279	449.279	2	1716.63	SPAQILIR		49.38	0.00239515
36431	449.279	449.279	2	1716.63	SPAQILLR		49.38	0.00239515
12444	449.716	449.717	2	665.922	SGYLSSER		38.18	0.008245
32743	449.743	449.743	2	1552.09	YGVQLYR		41.86	0.0295122
16369	449.749	449.75	2	835.842	GHLMAITR		33.49	0.0114927
9821	449.789	449.79	2	551.124	VKTNIPVK		48.41	0.00384468
43980	449.789	449.79	2	2058.68	LTPLLSVR		34.55	0.00690415
49175	449.789	449.79	2	2299.89	VILLDVAR		37.47	0.0477376
18833	449.795	449.795	2	942.732	LKGLALQR		40.14	0.0234517
60103	449.808	449.808	2	2822.38	ILLTLGIR		47.05	0.00245172
45915	450.216	450.216	2	2148.56	EFDVSFR		38.85	0.0342668
18771	450.221	450.222	2	940.194	QTFGYGAR		41.81	0.0168514
42864	450.229	450.229	2	2007.54	FTDIFEK		26.88	0.0414549
42864	450.229	450.229	2	2007.54	FTDLFEK		26.88	0.0414549
8575	450.246	450.246	2	496.416	VFAVNHGR		42.33	0.00363664
21344	450.25	450.251	2	1051.67	GTIEINPR		44.17	0.0170682
26202	450.25	450.251	2	1263.24	TDAPLNIR		36.39	0.00571688
19189	450.25	450.251	2	958.386	ETGVPIAGR		46.04	0.0110966
20627	450.263	450.263	2	1020.58	VLDSGAPIK		56	0.00122096
28812	450.268	450.269	2	1377.94	QLVEIAAR		58.14	0.000869437
27962	450.281	450.282	2	1340.85	TIAPALVSK		46.91	0.000277235
29370	450.281	450.282	2	1402.54	TIAPALVSK		41.87	0.000760005
62900	450.288	450.287	2	2959.01	NLASLLLR		46	0.00610809
36318	450.288	450.287	2	1711.65	LITGLGVAR		42.29	0.0290763
43056	450.299	450.3	2	2016.37	LTAAVLLAK		49.18	0.0037865
24332	450.305	450.305	2	1181.98	LLASLVKR		65.56	5.8777e-05
10445	450.305	450.305	2	578.304	KIIELKR		44.73	0.00711554
10445	450.305	450.305	2	578.304	KLLEIKR		44.73	0.00711554
34379	450.728	450.728	2	1624.63	TSLSMFSK		29.41	0.0242846
5006	450.734	450.734	2	336.45	IADMGHLK	Oxidation (M)	26.86	0.0335965
51152	450.735	450.736	2	2393.09	SFAVAMFK		42.42	0.00325778
17311	450.747	450.748	2	875.58	IQLQDAGR		43.44	0.0239696
13850	450.757	450.756	2	727.32	FVVGSHVR		42.65	0.00777245
13319	450.766	450.767	2	703.962	ERDVILR		60.73	0.00077305
54065	450.784	450.783	2	2531.01	LLVPSLMK		31.76	0.0260412
16954	450.784	450.785	2	860.574	KLGNSLLR		34.38	0.0351527
5809	450.785	450.785	2	372.606	LTQGVVKR		44.95	0.0202826
15237	451.212	451.212	2	787.008	GFSGYNTR		26.83	0.0187054
41924	451.228	451.228	2	1964.85	LFEMAYK		42.39	0.0194024
17902	451.235	451.235	2	902.844	ADIDVSGPK		52.67	0.00247828
17902	451.235	451.235	2	902.844	ADLDVSGPK		52.67	0.00247828
37425	451.267	451.268	2	1760.13	QMAAVLLR		45.81	0.0103631
25319	451.27	451.277	2	1224.36	TTAQVILR		47.4	0.0191478
25319	451.27	451.277	2	1224.36	TTAQVLIR		47.4	0.0191478
30126	451.27	451.271	2	1435.51	LSDGVAVLK		59.48	0.00119179
23373	451.277	451.277	2	1140.41	TTAQVILR		53.55	0.00370544
23373	451.277	451.277	2	1140.41	TTAQVLIR		53.55	0.00370544
53826	451.279	451.279	2	2519.32	GPFLVALGK		48.97	0.00269137
13827	451.282	451.282	2	726.27	RLASSVLR		51.64	0.00452662
7884	451.734	451.735	2	465.114	TYFTDKK		32.84	0.0281391
13870	451.745	451.745	2	728.16	STLEPVEK		37.12	0.0464634
38037	451.745	451.746	2	1787.66	GAWSNVLR		41.34	0.0208558
26573	451.75	451.751	2	1279.93	ELESVGIR		48.45	0.0150984
14063	451.756	451.756	2	736.626	VNGSLAVSR		37.33	0.00630226
28082	451.757	451.758	2	1346	YVAPPSLR		49.42	0.00815149
5484	451.77	451.77	2	357.918	VHVGHVVR		35.14	0.00968035
67558	451.771	451.771	2	3187.34	DFLIPIGK		25.41	0.0231249
15354	452.204	452.205	2	791.892	MYSYPAR	Oxidation (M)	31.74	0.0136614
32801	452.223	452.223	2	1554.58	TGMYYLR		43.21	0.00556999
56518	452.239	452.24	2	2647.81	FYTLFGR		42.48	0.00318855
45436	452.25	452.25	2	2126.54	IWDLTAGK		45	0.0330837
45436	452.25	452.25	2	2126.54	LWDLTAGK		45	0.0330837
13061	452.26	452.261	2	692.892	VISSIEQK		48.57	0.0138453
13061	452.26	452.261	2	692.892	VLSSIEQK		48.57	0.0138453
24525	452.26	452.261	2	1190.38	ASITALEAK		55.84	0.00261984
10729	452.26	452.261	2	590.97	KADIDLTK		51.53	0.00705639
24601	452.26	452.261	2	1193.68	ASITALEAK		40.29	0.0283321
14803	452.261	452.261	2	768.306	VISSIEQK		44.16	0.0385108
14803	452.261	452.261	2	768.306	VLSSIEQK		44.16	0.0385108
26052	452.261	452.261	2	1256.72	INVELSTK		41.2	0.0392796
22056	452.266	452.267	2	1082.89	TSTILAAAR		53.78	0.00236033
59887	452.286	452.287	2	2812.05	NLGLFIVK		37.63	0.00691198
17075	452.297	452.297	2	865.794	LKITSTIK		40.97	0.00737047
11932	452.718	452.719	2	643.506	MGANNLER		59.03	0.000489539
12483	452.734	452.735	2	667.572	IEEELGSK		49.08	0.00988078
30428	452.749	452.748	2	1449.04	GGAGFPTGIK		34.66	0.00831722
30428	452.749	452.748	2	1449.04	GGAGFPTGLK		34.66	0.00831722
44056	452.753	452.753	2	2062.17	ESILDLSK		49.5	0.0101099
30851	452.76	452.761	2	1467.4	YVPLADVK		23.08	0.0372827
12266	452.766	452.766	2	658.14	NAKPLSFK		42.69	0.00164115
42138	452.779	452.779	2	1974.55	VIFTSPIK		33.62	0.00961056
32056	452.784	452.777	2	1521.52	KIATASVSK		32.81	0.00694798
13172	452.784	452.784	2	697.848	VLQAAFKK		43.63	0.00517718
57740	453.233	453.233	2	2706.83	YAFVMFK		42.3	0.00509995
29435	453.236	453.237	2	1405.41	QQMPVFR		28.89	0.030889
18267	453.241	453.242	2	918.324	VSMEVAAAK		62.97	0.000230735
57663	453.257	453.258	2	2703.15	NGLDVLFK		33.85	0.025916
11612	453.258	453.258	2	629.646	SFLKPGEK		42.74	0.00380913
27300	453.263	453.264	2	1312.01	LTAQFVAR		29.01	0.0314291
32407	453.263	453.264	2	1536.92	LAAAFAVSR		49.11	0.00807655
33818	453.263	453.264	2	1599.85	QFAAVLTR		54.46	0.00235627
11623	453.264	453.264	2	630.15	KQVEVFR		54.78	0.00218873
38839	453.295	453.295	2	1824.13	VVVPPLPGK		27.42	0.00359611
20097	453.715	453.715	2	997.746	EDMAALEK		46.57	0.00184557
23225	453.733	453.734	2	1133.83	ESMAVLEK		42.62	0.0292356
44638	453.738	453.738	2	2089.02	NFDEIIR		30.46	0.0194065
44638	453.738	453.738	2	2089.02	NFDEILR		30.46	0.0194065
44638	453.738	453.738	2	2089.02	NFDELLR		30.46	0.0194065
22551	453.739	453.739	2	1104.55	LMITDAAR	Oxidation (M)	40.21	0.0144757
52206	453.746	453.745	2	2442.68	GAGWLFGAK		41.52	0.00745743
41757	453.752	453.752	2	1957.09	SLDLVTMK		42.09	0.047955
31100	453.767	453.768	2	1478.52	PLYSVTVK		41.13	0.0011604
57017	453.769	453.768	2	2672.32	ADLIAYLK		48.67	0.00702859
57017	453.769	453.768	2	2672.32	ADLLAYLK		48.67	0.00702859
25330	453.779	453.78	2	1224.91	LHLAVPTR		38.51	0.0411653
8199	454.232	454.232	2	479.238	MGPPVGGHR		53.62	0.000422526
28731	454.253	454.253	2	1374.43	QSAYLIGR		55.89	0.000179735
28731	454.253	454.253	2	1374.43	QSAYLLGR		55.89	0.000179735
27066	454.253	454.253	2	1301.67	QAGLSYIR		53.65	0.00331687
13751	454.259	454.259	2	723.078	HGALGSPLR		59.7	0.000192926
44420	454.265	454.266	2	2078.84	NLLSVAYK		30.42	0.0352868
40257	454.265	454.266	2	1887.97	NLLSVAYK		48.19	0.00811698
41605	454.266	454.266	2	1950.21	NLLSVAYK		51.17	0.00405329
11577	454.267	454.266	2	628.2	SVIFKGEK		48.86	0.00486337
37078	454.289	454.29	2	1744.9	VLVPQVPR		29.4	0.0311755
40005	454.71	454.711	2	1876.41	EPSFDWK		21.52	0.0423161
58024	454.735	454.735	2	2721.48	TALDFWR		45.93	0.0180131
49864	454.739	454.74	2	2332.5	AFLPAMMK		41.69	0.00305494
13500	454.745	454.745	2	711.804	QYAGTGALK		43.17	0.00584546
22522	454.745	454.745	2	1103.24	GASGTFQLK		33.14	0.0479614
27755	454.745	454.745	2	1331.97	ISALEGYR		38.95	0.010313
15963	454.769	454.769	2	818.244	LSSPVLHR		58.53	0.000474291
26719	455.215	455.216	2	1286.18	MFDVGGQR		35.9	0.00590169
31118	455.233	455.234	2	1479.32	QGGMFLTR		57.09	0.00112844
40770	455.245	455.245	2	1911.83	LGNFFSPK		44.83	0.000844439
49890	455.247	455.247	2	2333.66	MFTILER		26.34	0.0329399
21491	455.255	455.256	2	1057.61	LGYSVTAAK		52.1	0.000626249
14682	455.266	455.267	2	763.098	TGLHLAAAR		44.3	0.00283259
11853	455.297	455.298	2	640.206	VKPIVTPR		16.41	0.0442997
20131	455.706	455.708	2	999.174	MPSGEFAR	Oxidation (M)	41.06	0.00525018
23807	455.72	455.722	2	1159.47	SMESVMVK		27.11	0.0319829
15866	455.728	455.728	2	814.146	VTVMASMR	Oxidation (M)	28.93	0.0202248
26696	455.729	455.729	2	1285.21	SALEEFSK		35.19	0.00775728
18178	455.735	455.735	2	914.484	FTVETASR		39.19	0.00921179
4162	455.777	455.777	2	297.684	KHNLLASK		39.95	0.0210712
13604	455.778	455.777	2	716.61	TTIVIAHR		54.52	0.000717492
13604	455.778	455.777	2	716.61	TTLVIAHR		54.52	0.000717492
13604	455.778	455.777	2	716.61	TTLVLAHR		54.52	0.000717492
58712	455.807	455.808	2	2755.17	IPISLVLR		32.94	0.0194625
19174	456.216	456.216	2	957.714	YFDPANGK		34.45	0.00595063
23968	456.234	456.236	2	1166.38	MFAASSGIK		36.87	0.029382
45942	456.235	456.235	2	2149.84	TYLPDFR		30.41	0.0279183
9300	456.241	456.24	2	528.432	FEQKGFR		29.46	0.0362015
23196	456.264	456.263	2	1132.55	LSPEAIPGK		26.71	0.019824
51054	456.27	456.271	2	2388.53	FVTLLYR		44.74	0.00240642
39388	456.281	456.282	2	1848.96	APEILLGAK		53.76	0.000947056
39388	456.281	456.282	2	1848.96	APELLLGAK		53.76	0.000947056
19923	456.287	456.287	2	990.318	IKIPSTPR		34.71	0.0447543
44690	456.732	456.732	2	2091.65	FLNFDTR		38.92	0.018838
39209	456.744	456.745	2	1840.99	FDAVIGYK		43.39	0.00160847
13344	456.769	456.769	2	705.078	LAYIAHPK		37.31	0.0144963
7827	456.772	456.772	2	462.702	GRIPVNTR		43.8	0.0142653
8089	456.779	456.779	2	474.366	LGAIAKDPK		43.05	0.0126464
10422	456.779	456.779	2	577.422	AQDLPLKK		29.14	0.0373312
21392	456.784	456.785	2	1053.59	VQAVVAVAR		58.36	0.000373748
50128	456.791	456.792	2	2344.76	EPLLTLVK		37.7	0.00621157
35940	456.797	456.797	2	1694.65	VGLQVVAVK		57.94	0.000430178
31395	457.225	457.224	2	1492.15	AGFFGDATK		55.47	0.000899904
23734	457.261	457.261	2	1156.36	LSGFSFKK		54.28	0.00155888
42663	457.266	457.266	2	1998.52	LWITAGPR		34.59	0.0194571
9879	457.271	457.272	2	553.56	RIHGVGFK		45.96	0.0065366
22103	457.272	457.271	2	1085.04	AAILETAPK		42.68	0.0240891
53157	457.276	457.277	2	2487.17	AALEALLGR		48.66	0.00691137
36577	457.276	457.277	2	1723.07	AELGALLAR		54.27	0.00189917
36577	457.276	457.277	2	1723.07	EAIQLIAR		54.27	0.00189917
36577	457.276	457.277	2	1723.07	EALQLLAR		54.27	0.00189917
63931	457.284	457.284	2	3009.4	LAWALALR		42.04	0.033206
36014	457.294	457.295	2	1697.98	LVIITAGAR		39.3	0.0453922
32183	457.294	457.295	2	1527.03	IVVVTAGVR		44.87	0.0125887
30804	457.295	457.295	2	1465.33	IVVVTAGVR		46.86	0.00796124
29381	457.295	457.295	2	1402.98	IVVVTAGVR		47.5	0.00687038
91868	457.295	457.295	2	4425.73	IVVVTAGVR		15.02	0.03898
91868	457.295	457.289	2	4425.73	LVPTVKEK		15.02	0.03898
91868	457.295	457.295	2	4425.73	LVVVLQSR		15.02	0.03898
91868	457.295	457.295	2	4425.73	VIPTRLSK		15.02	0.03898
91868	457.295	457.289	2	4425.73	VLVVDIQK		15.02	0.03898
34628	457.295	457.295	2	1635.69	LVIITAGAR		43.89	0.0157754
12463	457.295	457.295	2	666.732	RTPITVVK		39.04	0.0481927
12463	457.295	457.295	2	666.732	RVLVEAVK		38.9	0.0497715
26014	457.295	457.295	2	1255.11	GKVLIDIR		42.31	0.0222747
48579	457.307	457.308	2	2271.79	LVNITIIK		50.4	0.00193209
22980	457.307	457.308	2	1123.1	EAVLLLKK		46.11	0.00518834
30435	457.74	457.74	2	1449.25	VFTTGFSR		35.58	0.00502302
22061	457.756	457.756	2	1083.07	QLGLEGAAR		47.13	0.0118151
13062	457.774	457.774	2	692.922	LIQSQVAR		43.2	0.027116
39477	457.774	457.774	2	1852.76	GNLAGLTLR		41.87	0.00467763
26306	457.787	457.787	2	1267.76	QTVAVGVIK		36.95	0.015834
15106	458.248	458.248	2	781.29	SPSGEVAIR		62.09	0.000440893
32178	458.25	458.25	2	1526.78	VATPVDWK		31.62	0.0197096
5912	458.256	458.256	2	377.268	KFLDAGHK		49.62	0.00936456
33041	458.266	458.267	2	1564.93	GLLSAEVAR		46.94	0.0209484
23170	458.267	458.267	2	1131.47	LGTPALTSR		49.59	0.0112742
43902	458.274	458.274	2	2055.14	AGVIFPVGR		56.54	0.00192958
8429	458.279	458.279	2	489.6	ILADKEVK		44.82	0.0299516
16658	458.284	458.285	2	848.088	KLILDSAR		42.09	0.044661
17065	458.29	458.29	2	865.368	LTVGLTRR		47	0.00982667
36013	458.742	458.742	2	1697.95	YSITFTGK		41.52	0.00225678
6152	458.748	458.748	2	388.05	FKDPNAPK		42.17	0.0191696
11043	458.753	458.754	2	604.8	HTIQVYR		34.96	0.00724482
8526	458.776	458.777	2	493.986	GVITVKDGK		40.74	0.0150614
45886	458.783	458.784	2	2147.18	LGYPVLVR		44.8	0.00568841
16772	458.784	458.784	2	852.834	KAPVLFNK		38.28	0.00146493
10277	458.795	458.795	2	570.888	KSLLVQTK		48.62	0.002689
27977	459.224	459.225	2	1341.41	LFEMAYK	Oxidation (M)	26.2	0.0179622
52058	459.229	459.229	2	2435.77	YGDFFIR		36.2	0.0141741
25620	459.238	459.238	2	1237.55	DLEGLSQR		32.25	0.0455985
7910	459.245	459.246	2	466.374	YHNVGLSK		44	0.0197196
15805	459.251	459.251	2	811.452	ISVVDEQK		37.99	0.0101735
15805	459.251	459.251	2	811.452	LSVVDQEK		37.99	0.0101735
43537	459.258	459.258	2	2038.09	EFPGLAGVK		27.42	0.0487568
48506	459.263	459.264	2	2268.53	QLFGLPSR		32.59	0.046144
42473	459.265	459.265	2	1989.81	TGGIIMLGR		56.93	0.000602059
6969	459.275	459.274	2	424.542	KILTTEGR		49.51	0.00834653
33323	459.73	459.73	2	1577.41	DLEDSLAR		44.56	0.022204
61859	459.731	459.732	2	2906.99	VPNAEEIF		28.34	0.0177137
37919	459.739	459.739	2	1782.28	EGMELLAR		61.5	0.000594816
14742	459.744	459.743	2	765.702	VFNTGGAPR		43.6	0.00382453
27147	459.755	459.756	2	1305.28	VPVDVAYR		47.79	0.00228741
27242	459.755	459.756	2	1309.42	VPVDVAYR		45.19	0.00473732
32957	459.756	459.756	2	1561.28	VGDVYIPR		54.69	0.00313763
18522	459.771	459.766	2	929.274	SQAASILTK		39.12	0.0125634
51368	459.774	459.774	2	2403.18	IQLIFER		54.79	0.0019693
59009	459.786	459.787	2	2769.2	AFLEVLVK		38.09	0.00385516
68925	459.805	459.805	2	3254.86	LAILLFTK		35.18	0.0103755
29042	460.235	460.235	2	1388.08	NGDFLPTR		38.5	0.00383552
40787	460.244	460.245	2	1912.54	APAMFNIR		43.52	0.00174564
23448	460.264	460.264	2	1143.7	TSVSLAVSR		43.45	0.00950239
36634	460.265	460.266	2	1725.68	LSSLPFQK		45.93	0.0192078
19693	460.266	460.266	2	980.352	KVVDPFSK		41.74	0.0104729
18280	460.266	460.266	2	918.924	VVDPFSKK		34.46	0.0469251
3259	460.271	460.272	2	256.764	AHPPELKK		22.57	0.0380149
25077	460.276	460.277	2	1213.8	TTLTAAITK		44.34	0.0189421
44840	460.302	460.302	2	2098.84	IVVPPLPGK		36.09	0.00571311
12283	460.726	460.726	2	658.872	MMGQQVAR		42.48	0.019527
24059	460.745	460.745	2	1170.31	FGGALDAAAK		41.44	0.0090444
55324	460.759	460.758	2	2591.06	GLFIIDDK		41.81	0.0489371
44304	460.767	460.767	2	2073.48	IGYPVMIK		29.11	0.0258275
44304	460.767	460.767	2	2073.48	IGYPVMLK		29.11	0.0258275
4437	460.769	460.769	2	310.77	SVIHSHIK		45.17	0.00137188
50347	460.775	460.776	2	2355.26	VAFTLLEK		42.62	0.00813311
16912	460.781	460.782	2	858.774	VLIKEYR		39.4	0.0355928
16912	460.781	460.782	2	858.774	VLLKEYR		39.4	0.0355928
15396	461.226	461.227	2	793.74	SAIGEGMTR		40.92	0.00970458
10332	461.239	461.239	2	573.426	DLMSKAEK		43.72	0.019867
20440	461.242	461.243	2	1012.6	TAEFQVAR		44.37	0.0127518
27286	461.243	461.243	2	1311.4	VLFDNTGR		34.89	0.041994
42737	461.255	461.256	2	2001.8	EFALSNLK		31.22	0.0379141
15214	461.255	461.256	2	786.054	AVFDVDKK		40.56	0.0108136
44849	461.255	461.256	2	2099.14	FSVNLDVK		42.6	0.010318
29331	461.255	461.256	2	1400.9	LLGQFSEK		32.01	0.0290052
5531	461.26	461.261	2	359.934	KPATSYVR		51.96	0.0010213
29389	461.26	461.261	2	1403.38	VNVTGIYR		60.17	0.000691688
20300	461.261	461.261	2	1006.45	VQVVGTYR		44.88	0.0132654
36710	461.261	461.261	2	1728.88	STLLFGQR		38.01	0.0258831
8751	461.267	461.267	2	503.988	ALLQSHPR		42.65	0.0319404
45242	461.274	461.274	2	2117.49	ASSVIFGLK		42.63	0.00269433
16881	461.284	461.285	2	857.544	LLHGIAAAR		38.74	0.0327934
19373	461.725	461.726	2	966.336	MWITNGGK	Oxidation (M)	44.08	0.00549693
19674	461.734	461.735	2	979.452	SDPVVSYR		39.74	0.0228649
13674	461.735	461.736	2	719.712	NVPNWHR		30.22	0.0427315
37653	461.738	461.739	2	1770.32	MPSLPSYK		43.6	0.00379711
6016	461.741	461.741	2	381.93	EHAALEPR		31.04	0.0229777
26686	461.748	461.748	2	1284.76	IWDPVHR		41.07	0.00521875
16010	461.753	461.753	2	820.212	AVINSAGYK		39.66	0.00336725
48232	461.76	461.761	2	2255.92	IFNIYPR		39.91	0.0403572
48232	461.76	461.761	2	2255.92	IFNLYPR		39.91	0.0403572
8710	461.766	461.767	2	502.218	HVVFGHVK		44.01	0.00905109
30510	461.779	461.779	2	1452.52	YFIKVPR		25.88	0.0166383
9641	461.782	461.783	2	543.354	RIVAPPGGR		47.57	0.00357581
32230	462.234	462.235	2	1529.02	VYNWDVK		38.31	0.0111624
16255	462.25	462.251	2	831.066	YTSQIVGR		45.01	0.00251543
15522	462.269	462.269	2	799.224	NIPQGAPVK		28.84	0.0190771
19972	462.269	462.269	2	992.526	GYSSLLKR		55.46	0.000560135
58468	462.306	462.305	2	2743.22	LPALQLLR		50.1	0.000371839
11400	462.706	462.707	2	620.37	FHMMSGSK		38.6	0.00256066
30024	462.707	462.707	2	1430.97	AMNWMSGK		24.44	0.0155274
19508	462.737	462.737	2	972.246	FSELTAEK		44.05	0.0209113
35131	462.742	462.743	2	1658.02	SFDTSLVR		42.35	0.0124627
30328	462.75	462.75	2	1444.49	DPFAHLPK		24.61	0.0439853
3093	462.765	462.767	2	249.186	RELHLEK		49.81	0.00440767
17158	462.803	462.803	2	869.298	AIVQLKPR		55.69	0.000228229
10689	463.226	463.226	2	589.23	GKFEDMAK		32.94	0.0344087
44930	463.261	463.261	2	2102.84	FLVGFTNK		44.37	0.0177569
44483	463.267	463.266	2	2081.69	VPTWGPLR		38.2	0.00260188
37499	463.276	463.277	2	1763.39	AGLAPLEVR		62.21	0.000175903
47039	463.295	463.295	2	2200.85	GSPLLIAVR		39.29	0.00651187
57270	463.313	463.313	2	2684.35	LQVLLLAR		37.85	0.00700532
25458	463.734	463.735	2	1230.47	YFEGVSPK		40.98	0.00609705
36943	463.735	463.736	2	1739.19	SEFTLMAK		25.29	0.0401978
52189	463.746	463.746	2	2442.04	ASVMLFMK		30.09	0.0253262
58472	463.753	463.753	2	2743.37	VASLFDFK		32.81	0.0111973
17048	463.756	463.756	2	864.6	NTGIPATPR		42.58	0.00254909
71771	463.772	463.771	2	3397.81	FAIATLPPP		32.97	0.0334933
28825	463.774	463.774	2	1378.5	GPLVNASLR		59.7	0.000389069
12885	463.797	463.798	2	684.894	LRGALLQR		39.97	0.0201487
12885	463.797	463.798	2	684.894	LRQIIAGR		39.97	0.0201487
12885	463.797	463.798	2	684.894	LRQIIQR		39.97	0.0201487
22788	463.804	463.805	2	1114.85	KAVAISLPK		61.6	0.000120275
3723	463.805	463.805	2	277.548	IKEIAKPK		38.97	0.0113689
33765	463.81	463.811	2	1597.47	GGLGLILKR		83.21	6.65915e-07
15982	464.237	464.238	2	819.036	SGFGKFER		59.48	7.92186e-05
66834	464.241	464.241	2	3151.63	VFFDLMR		34.16	0.0211351
11861	464.243	464.243	2	640.488	MMVAGFKK	Oxidation (M)	45.27	0.00639903
57234	464.251	464.25	2	2682.64	TYLLDFR		39.68	0.0485593
7955	464.253	464.248	2	468.444	QVDPAELR		41.98	0.0297412
51416	464.255	464.256	2	2405.5	AGPIWDLR		53.71	0.00113109
29425	464.256	464.256	2	1404.96	SGWSLLHK		44.49	0.0165244
13813	464.257	464.258	2	725.622	AHSIQIMK		30.82	0.0328763
31808	464.272	464.272	2	1510.54	NALNVLQR		50.89	0.00338469
7976	464.284	464.285	2	469.344	KPVVTEVR		30.7	0.0132375
48721	464.285	464.285	2	2278.27	ELGVGIALR		39.34	0.046111
18375	464.29	464.29	2	922.932	LLQELRR		44.9	0.0128062
18595	464.296	464.297	2	932.304	VKELPTLK		38.41	0.0108824
70677	464.732	464.732	2	3341.8	DGYWFLK		41.09	0.00635292
37442	464.733	464.733	2	1760.93	VFMQEFK		25.34	0.0409965
49499	464.742	464.742	2	2315.15	SFLDGVYK		43.28	0.0132551
35197	464.748	464.748	2	1660.89	YALSVGYR		52.7	0.00260836
24988	464.752	464.754	2	1209.92	HDGAFLIR		39.28	0.0470738
13227	464.763	464.764	2	700.08	TSGQIVAPR		59.68	0.000258706
20998	464.766	464.766	2	1037.05	VHSFPTLK		29.08	0.0151809
46897	464.766	464.766	2	2194.25	IEPPGIFR		62.67	0.000345839
46897	464.766	464.766	2	2194.25	IEPPGLFR		62.67	0.000345839
46897	464.766	464.766	2	2194.25	LEPPGLFR		62.67	0.000345839
45986	464.771	464.772	2	2151.8	QNIVLWR		50.26	0.00607848
40023	464.771	464.772	2	1877.23	IQAIAWAR		45.45	0.0185003
40023	464.771	464.772	2	1877.23	LQAALAWR		44.98	0.0206147
23132	464.776	464.777	2	1129.75	ISGNPSLIK		51.34	0.00423404
28943	464.776	464.777	2	1383.77	IIEPLTSR		41.68	0.0410787
18137	464.782	464.782	2	912.792	KGDLLLNR		43.99	0.0286061
16661	464.794	464.795	2	848.184	ALKLEVQK		53.79	0.00221137
65048	464.803	464.803	2	3063.92	VAIIIPFR		54.72	0.00117241
65048	464.803	464.803	2	3063.92	VAILIPFR		54.72	0.00117241
28215	465.25	465.251	2	1351.64	ADIDISAPK		52.02	0.00110182
13422	465.25	465.251	2	708.504	TLTPTPDGK		47.48	0.000378811
14685	465.255	465.256	2	763.188	QQIANLDK		32.96	0.0162052
22557	465.256	465.256	2	1104.79	QAELAIER		52.9	0.00372748
11727	465.261	465.262	2	634.752	RGEELIGR		45.28	0.025548
39520	465.263	465.264	2	1854.63	LVVWAADR		36.25	0.0373001
26419	465.265	465.265	2	1272.72	MIVVTPNR		30.94	0.036721
34225	465.269	465.269	2	1617.63	TVLDSPLGK		47.53	0.00337825
32655	465.274	465.274	2	1548.17	LSLVPSSAR		38.37	0.0283404
41023	465.274	465.274	2	1923.44	ALLTLADGR		30.76	0.0172481
24947	465.274	465.274	2	1208.26	GLAQALQTK		36.77	0.0399363
21104	465.286	465.287	2	1041.57	ALEKIDLK		48.71	0.0104553
21248	465.291	465.293	2	1047.68	LGLTEIRK		43.99	0.0219943
65278	465.295	465.296	2	3075.48	MAVLALLAK		43.35	0.0220116
55294	465.739	465.74	2	2589.63	EFAAFFAK		50.64	0.000167482
9625	465.753	465.754	2	542.616	IREDLER		48.93	0.0112784
9625	465.753	465.754	2	542.616	LREDLER		48.93	0.0112784
43168	465.755	465.756	2	2021.33	GIALWGGEK		30.75	0.0260337
21818	465.76	465.761	2	1072.03	TLETLPEK		44.83	0.0342696
40076	465.772	465.772	2	1879.55	TSINGLLGR		47.46	0.018947
8470	465.772	465.772	2	491.382	TRLAADVGK		62.46	0.000618737
34967	465.773	465.774	2	1650.9	LWQTVVGK		33.97	0.0295602
36643	465.773	465.774	2	1726.04	TPAYIPIR		32.3	0.0155046
21374	465.774	465.772	2	1052.86	GAAAVSVSIR		32.34	0.0268863
14379	465.784	465.785	2	750.252	IKVSGLGEK		66.82	0.000138695
5857	465.784	465.785	2	374.718	NKVVITEK		25.95	0.0471508
11783	466.252	466.253	2	637.128	DKYGPPVR		29.28	0.0450481
20020	466.263	466.264	2	994.476	LAAISEATR		54.63	0.00386791
21456	466.263	466.264	2	1056.16	ISAVSVAER		55	0.00353226
50185	466.284	466.284	2	2347.46	YLLQLPGK		30.79	0.0174716
55804	466.289	466.29	2	2613.66	FAVGIVIGR		51.87	0.00150636
32755	466.294	466.295	2	1552.71	RALGFLVR		38.96	0.0299665
7148	466.717	466.718	2	432.63	MKGDYYR		32.37	0.0125928
12299	466.737	466.738	2	659.562	LLEGEESR		39.23	0.0230294
33861	466.752	466.751	2	1601.78	WGTSGLVGR		37.71	0.00896684
16067	466.753	466.753	2	822.792	VAAMSVAQR		53.79	0.00466194
44310	466.765	466.765	2	2073.72	LMTEILGR		36.98	0.0327929
57168	466.772	466.773	2	2679.46	ALVPMFVR		23.78	0.0344217
27298	466.773	466.774	2	1311.95	INVSGLTTK		57.67	0.00119239
60488	466.778	466.778	2	2840.75	LILDLSMK		54.77	0.00177745
59171	466.78	466.782	2	2777.09	EALAFIIR		50.93	0.00403174
70220	466.782	466.782	2	3319.16	VALLDVFR		52.86	0.00255077
67428	466.782	466.782	2	3181.06	FVDILGLR		44.7	0.0166982
16040	466.787	466.787	2	821.658	ILQAGFKR		52.53	0.00181112
9224	466.792	466.792	2	524.88	KISVVSATK		65.89	6.02086e-05
29322	466.805	466.806	2	1400.56	IYVLLRR		40.84	0.00600385
21956	467.227	467.227	2	1078.07	GLMPDGTSR		28.36	0.0272655
42477	467.234	467.234	2	1989.95	WAGLAEMR		38.35	0.0135296
32806	467.251	467.252	2	1554.76	MFVGQVPR		29.83	0.0305111
31193	467.26	467.261	2	1482.76	YAVPSAGLR		48.72	0.00296584
39354	467.266	467.266	2	1847.39	SGVLDTLTK		48.66	0.000380209
40408	467.273	467.274	2	1895.22	IPFASIASK		62.11	0.000226445
65325	467.273	467.274	2	3077.69	VNLAELFK		48.99	0.000706971
14931	467.274	467.275	2	773.766	IVKDLMSK		50.46	0.00408779
55678	467.279	467.279	2	2607.82	QSVFAILR		62.05	0.00031009
13717	467.735	467.735	2	721.488	LGPNDQYK		33.73	0.00263868
26675	467.74	467.741	2	1284.32	GGLAGEFQR		51.45	0.00556014
26675	467.74	467.746	2	1284.32	RAAGEFQR		50.55	0.00684046
21678	467.748	467.748	2	1065.9	IFTNFHR		38.7	0.02798
21678	467.748	467.748	2	1065.9	LFTNFHR		38.7	0.02798
19732	467.753	467.753	2	982.116	EVVQNFAK		38.56	0.0262314
11367	467.753	467.753	2	618.87	SVGPDFGKK		33.24	0.0179173
14595	467.753	467.755	2	759.33	VQTAVTMGK		58.23	5.36049e-05
19690	467.758	467.759	2	980.106	GGPPGPPISR		32.37	0.0178746
54370	467.768	467.767	2	2545.65	TLDLLTMK		51.25	0.00557734
36658	467.77	467.771	2	1726.54	ITAFVVER		38.89	0.0133003
7574	467.771	467.771	2	451.242	ISKNPTFK		36.68	0.00965554
41891	467.772	467.771	2	1963.38	SGVGNIFIK		63.19	0.000111712
8260	467.777	467.777	2	481.986	LSVHTHLK		41.6	0.0273919
13614	467.777	467.777	2	716.994	AAYNLVKR		56.27	0.00108794
58602	467.79	467.79	2	2749.78	LFTLTALR		42.25	0.0142929
24631	468.227	468.227	2	1194.94	ADFDVSGPK		48.97	0.000479588
23254	468.233	468.233	2	1135.16	GGPLDGTYR		39.21	0.0158506
41134	468.235	468.236	2	1928.63	WATMADLK		32.12	0.0296964
28057	468.241	468.242	2	1344.89	APAMFNIR	Oxidation (M)	24.8	0.0392413
9054	468.246	468.247	2	517.32	EKMDLTAK		53.67	0.0023383
39128	468.253	468.255	2	1837.23	MAFGAPLTK		53.45	0.00373007
43296	468.26	468.26	2	2027.11	AVMNFVVR		38.83	0.0146135
31856	468.263	468.263	2	1512.65	TAAPSFLTK		35.51	0.0136314
49420	468.263	468.263	2	2311.49	YLELLER		45.09	0.0237293
33307	468.263	468.263	2	1576.73	FGISSVPTK		50.07	0.0037155
66686	468.27	468.271	2	3144.4	AWGILTFK		26.51	0.0321832
66619	468.271	468.271	2	3141.05	AWGILTFK		34.45	0.00459513
4441	468.274	468.275	2	311.004	IRSEFKR		42.08	0.0343883
10881	468.292	468.293	2	597.588	ATHIKLPR		53.17	0.00017592
36035	468.728	468.728	2	1698.94	EVEMGPFK		40.12	0.0447707
29482	468.742	468.743	2	1407.49	TFEEALAR		45.04	0.0221147
37320	468.754	468.755	2	1755.44	LYDIDVAK		32.47	0.0154634
25787	468.76	468.761	2	1245.11	AVLGTSNFK		36.42	0.00270846
51929	468.765	468.766	2	2429.66	MMLTLISK		31.23	0.02788
62512	468.768	468.77	2	2939.71	LSFAVIMR		53.57	0.00234957
17195	469.213	469.213	2	870.69	GEGMPQYR		28.9	0.0179681
62456	469.238	469.239	2	2937.08	NMFAIWR		40.5	0.00744289
6935	469.253	469.253	2	423.066	VKETADFK		46.28	0.0154844
42368	469.253	469.253	2	1984.99	TGISDVFAK		66.22	0.000156999
20664	469.253	469.253	2	1022.24	LYEQLSGK		41.44	0.0163556
16754	469.255	469.255	2	852.084	ANMPLHVR		27.5	0.0305305
33701	469.259	469.259	2	1594.55	LGSFGSITR		52.72	0.00362819
9588	469.27	469.271	2	541.026	LKEAYSVK		47.39	0.00780137
28797	469.276	469.277	2	1377.35	VAIEPGVPR		43.77	0.0164231
14915	469.277	469.277	2	773.07	IHAEVQLK		43.89	0.0159755
78017	469.279	469.279	2	3713.04	EFLLIFR		41.27	0.0268684
4599	469.282	469.282	2	317.994	LHAEAIKR		37.6	0.0454261
12603	469.294	469.295	2	672.624	VLEPVRPK		30.85	0.0200963
33605	469.732	469.733	2	1590.19	DYLIDGSR		27.16	0.0239141
35290	469.74	469.74	2	1665.11	FFPASDVR		49.91	0.00473164
35290	469.74	469.74	2	1665.11	FFPASVDR		49.91	0.00473164
40217	469.745	469.745	2	1886.12	LDSSEFLK		48.64	0.00112584
36981	469.746	469.746	2	1740.84	FGNAFLNR		49.99	0.00369389
31032	469.75	469.751	2	1475.41	EASYSLIR		49.64	0.00668043
29627	469.75	469.751	2	1413.74	TTDGYLLR		53.77	0.00257942
22035	469.75	469.751	2	1081.81	LYSESLAR		44.99	0.0193645
44547	469.759	469.758	2	2084.63	IVFQEFR		32.75	0.0162822
7622	469.762	469.762	2	453.474	GAHVTINAR		36.51	0.0104322
15575	469.773	469.774	2	801.456	SLGHGLINK		36.64	0.0150172
23507	470.221	470.221	2	1146.33	NMGLYGER		40.87	0.0214123
37605	470.238	470.239	2	1768.24	GMSVYGLGR		32.23	0.030727
31314	470.251	470.252	2	1488.5	LSVYQAMK		35.81	0.0271069
15416	470.254	470.256	2	794.616	LAHEVGWK		36.37	0.0470689
23907	470.267	470.267	2	1163.83	LSLNLDHK		53.47	0.00135408
59926	470.27	470.269	2	2813.87	LIFYDLR		44.37	0.013357
8359	470.272	470.272	2	486.444	AISGVHTVR		39.03	0.0417524
10336	470.272	470.272	2	573.558	VLTLSHNR		46.1	0.00179614
3318	470.284	470.285	2	259.416	LSVVHEKK		41.4	0.01626
24154	470.308	470.309	2	1174.34	LSIVPVRR		34.06	0.0262287
22491	470.308	470.309	2	1102	VTVPLVRR		33.96	0.0268396
60721	470.314	470.315	2	2852	SGILPILVK		42.53	0.00259409
3116	470.32	470.321	2	250.194	QKIVKPVK		32.73	0.00881047
14979	470.707	470.708	2	775.794	GEEKPSMY		29.54	0.00448029
25491	470.735	470.735	2	1231.86	NNFAVGYR		29.79	0.0301979
30598	470.735	470.735	2	1456.4	NGYGFINR		49.66	0.00113049
13342	470.747	470.746	2	705.012	ELSDIAHR		57.22	0.000872504
24554	470.747	470.748	2	1191.61	YTAAVPYR		33.69	0.00630708
15993	470.752	470.753	2	819.462	IYSSETIK		28	0.0493692
64308	470.758	470.757	2	3027.92	IFGGFLMR		48.67	0.00159065
50739	470.76	470.761	2	2373.74	EAYGIFLK		39.22	0.00850768
45726	470.76	470.761	2	2139.89	FYGELALK		42.31	0.00315033
49370	470.761	470.761	2	2309.22	GIAYIEFK		27.3	0.0283724
28183	470.764	470.764	2	1350.38	LSLDLSHR		58.78	0.000564633
54969	470.766	470.766	2	2573.91	LASFFLSR		50.28	0.00410324
23114	470.777	470.777	2	1128.92	QLIVPNEK		29.07	0.0339237
26606	470.782	470.782	2	1281.35	LVPSVNGVR		40.92	0.00232198
14325	470.787	470.788	2	747.906	NRLPIATR		42.43	0.0164929
37875	470.794	470.795	2	1780.4	TLGPALLQK		37.18	0.0237587
39253	470.795	470.795	2	1842.91	TLGPALLQK		32.15	0.022432
3993	470.8	470.801	2	289.878	LKKPEAVR		39.46	0.0220195
45472	470.801	470.801	2	2128.2	LGIIGVVNR		68.46	2.77209e-05
60028	470.813	470.813	2	2818.73	GLLNAIVIK		46.76	0.00307333
63311	470.813	470.813	2	2979.22	ILILALER		47.05	0.00287481
63311	470.813	470.813	2	2979.22	LLILALER		47.05	0.00287481
4506	470.819	470.819	2	313.92	TKKPVVIR		35.51	0.00178535
3264	471.222	471.223	2	256.95	GKFEDMAK	Oxidation (M)	28.83	0.03761
7251	471.246	471.247	2	437.196	QHTIMPSK		48	0.00260747
40330	471.274	471.274	2	1891.57	TDALPGVLR		53.59	0.00191963
28590	471.279	471.286	2	1368.29	RGAAGLIGAR		53.76	0.00179272
20160	471.28	471.28	2	1000.45	AVVGVVAGGGR		33.32	0.021766
42564	471.292	471.293	2	1993.9	ALAEGVLLR		52.57	0.00196771
12967	471.292	471.293	2	688.548	VTEKIPVR		31.91	0.0296022
25946	471.292	471.293	2	1252.12	LVVVGGGGVGK		37.11	0.028178
10253	471.293	471.293	2	569.88	GPLATGGIKK		46.27	0.00232971
40983	471.293	471.293	2	1921.72	ILVVGGIDR		51.85	0.00233364
40983	471.293	471.298	2	1921.72	LLVVGRER		51.85	0.00233364
75841	471.304	471.305	2	3603.38	IDLAVLLGK		48.08	0.00431469
32023	471.31	471.311	2	1520.11	IGIEIIKR		60.18	0.000216585
58458	471.311	471.311	2	2742.68	ALVAVLLSR		34.4	0.0114199
36229	471.739	471.739	2	1707.68	SSMTFLTR		53.24	0.0019221
33709	471.75	471.75	2	1594.87	LTAYEFAK		35.08	0.00860247
20661	471.761	471.761	2	1022.05	TLPFTAHR		41.13	0.0383255
14659	471.766	471.766	2	762.03	SLQPAVAEK		49.43	0.00589167
10390	471.772	471.772	2	575.892	TKDPAAALR		46.97	0.00413477
18089	471.772	471.772	2	910.782	VAVQGDVVR		68.13	4.34527e-05
7202	471.777	471.778	2	435.03	RIEQLQR		48.2	0.00993804
23468	471.784	471.785	2	1144.6	VTLVSAAPGK		41.34	0.00363237
11493	471.784	471.785	2	624.534	SGKPAELLK		39.76	0.0295654
36983	471.784	471.785	2	1740.91	ITPELLTR		31.28	0.0445436
14761	471.795	471.796	2	766.536	RAVSQLIR		53.1	0.00267517
11248	471.796	471.796	2	613.92	LIVGTAGRR		43.85	0.0225046
47455	471.803	471.803	2	2220.17	GLGGLIVVSK		36.78	0.0483348
21527	472.223	472.224	2	1059.21	VFEEYEK		24.47	0.0483104
30431	472.23	472.23	2	1449.13	YISFEER		33.87	0.0328631
30431	472.23	472.23	2	1449.13	YLSFEER		33.87	0.0328631
8041	472.255	472.255	2	472.14	AHSIQIMK	Oxidation (M)	40.93	0.00689949
29307	472.263	472.264	2	1399.88	SDTLPLAAR		44.29	0.0288138
19118	472.263	472.264	2	955.11	SEVVPVSAR		34.94	0.00902788
21938	472.269	472.27	2	1077.22	AGVSQVLNR		60.23	0.000798236
31753	472.276	472.277	2	1508.08	ISLAPTDVK		42.66	0.0125994
12436	472.276	472.277	2	665.568	ELSELKPK		31.37	0.0208638
26223	472.288	472.29	2	1264.15	VPPPPPIAR		27.81	0.0293206
24725	472.29	472.29	2	1198.99	VPPPPPIAR		37.07	0.00705039
50203	472.295	472.295	2	2348.35	QILIDLTK		49.57	0.00671721
36584	472.726	472.727	2	1723.37	SFLDSGYR		36.35	0.0293919
19006	472.755	472.756	2	950.298	EIAENALGK		46.49	0.00298993
105162	472.769	472.769	2	5128.8	AGIQFPVGR		30.85	0.0352745
105162	472.769	472.769	2	5128.8	AGLQFPVGR		30.85	0.0352745
42536	472.769	472.769	2	1992.77	AGIQFPVGR		53.69	0.00452426
42536	472.769	472.769	2	1992.77	AGLQFPVGR		53.69	0.00452426
43898	472.77	472.769	2	2054.98	AGIQFPVGR		60.16	0.000430746
43898	472.77	472.769	2	2054.98	AGLQFPVGR		60.16	0.000430746
98293	472.77	472.769	2	4763.4	AGIQFPVGR		34.86	0.0472706
98293	472.77	472.769	2	4763.4	AGLQFPVGR		34.86	0.0472706
24804	472.773	472.774	2	1202.33	SGEVLVNVK		27.04	0.0241658
21242	472.774	472.775	2	1047.46	APGLGAFRR		35.57	0.0429628
29953	472.774	472.774	2	1427.87	ASAALAALEK		51.82	0.00192075
33179	472.792	472.792	2	1571	NSVSLVVVK		51.04	0.00453653
4928	472.793	472.792	2	333.018	ALKDKIEK		47.41	0.0106589
54444	472.797	472.796	2	2549.13	IVEVLLMK		43.39	0.00646658
12511	472.798	472.798	2	668.844	SLLVQTKR		52.23	0.00268926
7105	473.234	473.234	2	430.74	AAPGYHMAK		38.1	0.0181007
21461	473.242	473.243	2	1056.34	EHIYDLR		40.63	0.0117182
16816	473.243	473.243	2	854.862	YIDLHER		47.47	0.00852491
16816	473.243	473.243	2	854.862	YLDIHER		47.47	0.00852491
8972	473.248	473.249	2	513.666	HVVFSGSGR		33.88	0.00587378
18428	473.253	473.254	2	925.158	SGDTPITVR		61.22	0.000687587
42892	473.262	473.263	2	2008.87	NIELAVMR		51.1	0.00353791
30316	473.263	473.263	2	1443.93	STMLPAAVR		26.84	0.0241207
28220	473.265	473.266	2	1351.88	IIALDGDTK		53.49	0.00122365
29730	473.271	473.272	2	1418.32	LTVDSAIAR		53.91	0.000847322
22913	473.271	473.272	2	1120.15	SLDDVIKR		51.06	0.00830945
31173	473.272	473.272	2	1481.83	QTVLESIR		30.57	0.0241733
37871	473.273	473.274	2	1780.25	VVNPLFEK		37.2	0.0151983
48468	473.279	473.279	2	2266.72	FLNVLSPR		46.04	0.0219293
51624	473.293	473.294	2	2415.18	MAVLALLAK	Oxidation (M)	29.16	0.0224594
29025	473.708	473.708	2	1387.36	SDYMFQR		38.21	0.0149573
27366	473.741	473.741	2	1314.94	APNDFNLR		30.91	0.0394096
14138	473.745	473.746	2	739.782	SVLGEADQK		34.74	0.0163786
16626	473.75	473.751	2	846.726	NGVELSATR		27.35	0.0308604
32120	473.753	473.753	2	1524.34	GTWSTGLPK		35	0.0435517
28081	473.754	473.755	2	1345.97	TMIISPER		44.17	0.00466576
14548	473.764	473.764	2	757.308	VSGSELVQK		57.15	0.000478998
1141	473.772	473.773	2	158.7	KKMDIPAK	Oxidation (M)	35.11	0.0298604
39902	473.772	473.771	2	1871.96	YADVIIPR		41.66	0.00207089
21132	473.777	473.777	2	1042.85	ERLYPLR		44.02	0.0311752
56086	473.777	473.777	2	2627.18	GFGGIGGILR		36.31	0.00918839
56086	473.777	473.777	2	2627.18	GFGGIGGLLR		36.31	0.00918839
49934	473.784	473.784	2	2335.82	LLTVPFEK		28.69	0.0214408
10053	473.789	473.79	2	561.018	KPKFELGK		47.91	0.00670775
19046	473.795	473.795	2	952.086	GVFVVAAKR		44.57	0.00763142
18677	474.234	474.243	2	935.994	LGADEISSR		67.14	0.000127858
18499	474.243	474.243	2	928.32	LGADEISSR		68.72	0.00010007
23924	474.253	474.253	2	1164.51	ISQLEMAR		53.5	0.00449766
10308	474.266	474.267	2	572.196	TRLDSSIR		44.55	0.0299525
15245	474.268	474.269	2	787.398	KFPAVETR		54.12	0.00274682
27230	474.271	474.271	2	1308.84	VMATIGVTR		44.72	0.0277098
9004	474.272	474.271	2	515.022	MSAAQALKK		52.15	0.00442097
10010	474.286	474.287	2	559.194	IPDPHKLK		34.72	0.0225923
29701	474.287	474.287	2	1417	KGDIFLVR		36.92	0.00652435
29701	474.287	474.287	2	1417	KGDLFLVR		36.92	0.00652435
20153	474.288	474.289	2	1000.13	MLKNKIGK	Oxidation (M)	42.22	0.0249063
64955	474.29	474.289	2	3059.53	IIWQFIK		40.86	0.0314277
55840	474.299	474.3	2	2615.34	IAFAITAIK		48.17	0.00280959
39470	474.299	474.3	2	1852.49	DIIFAIKK		34.92	0.013838
16470	474.738	474.738	2	840.06	SAFPYAHR		35.98	0.014807
41118	474.742	474.743	2	1927.86	DFTPAELR		27.56	0.0262571
36748	474.744	474.745	2	1730.48	TIEALMDR		43.95	0.0102812
42448	474.745	474.745	2	1988.67	MTLADIER		55.71	0.000790419
15746	474.748	474.748	2	808.86	GYGPATQVR		40.98	0.007791
20571	474.752	474.752	2	1018.26	VMTVSFHK		37.74	0.00534049
10795	474.759	474.759	2	593.862	NRVMMVAK		47.61	0.015449
22277	474.76	474.761	2	1092.69	FGAVEGAVAK		48.04	0.00251267
31927	474.762	474.763	2	1515.86	LMTEILGR	Oxidation (M)	30.83	0.048335
26406	474.766	474.767	2	1272	AFAVQSAVR		36.83	0.024736
32337	474.766	474.767	2	1533.68	VNLGVGAYR		54.37	0.00196722
45566	474.773	474.774	2	2132.48	IVAEEFLK		40.59	0.018779
37080	474.778	474.779	2	1745.02	TIFQGIAAK		33.78	0.0247352
13343	474.779	474.779	2	705.048	SIVNYKPK		36.63	0.045871
28802	474.779	474.779	2	1377.56	IVFVTGNAK		47.05	0.00468035
47100	474.779	474.779	2	2203.76	LVTEFLAR		43.31	0.00950697
6745	474.789	474.79	2	414.39	KISTVVSSK		49.58	0.00369346
17084	474.797	474.797	2	866.112	IVGLQYKK		36.61	0.0407297
27386	475.229	475.23	2	1315.79	PNFSGNWK		35.05	0.0273002
23119	475.242	475.242	2	1129.16	MINTDLSR		47.25	0.00966939
39914	475.243	475.244	2	1872.49	AMEWITAK		47.38	0.0117594
44002	475.244	475.244	2	2059.61	LIDSWMGK		36	0.0272092
42472	475.244	475.244	2	1989.78	VDFNVPMK		42.48	0.00649533
17095	475.253	475.254	2	866.592	WIHPPSGR		29.34	0.0460798
8756	475.259	475.26	2	504.138	IKKMEER	Oxidation (M)	48.95	0.0106471
8756	475.259	475.26	2	504.138	LKKMEER	Oxidation (M)	48.95	0.0106471
6699	475.264	475.264	2	412.368	NTVQGFKR		47.17	0.00380749
49202	475.27	475.271	2	2301.2	TVNFDIIK		47.78	0.0108763
40809	475.272	475.273	2	1913.59	MSASILLSK		53.03	0.00316635
17872	475.277	475.277	2	901.656	YKEALLGR		51.03	0.00235701
21274	475.287	475.289	2	1048.69	GKVEYLLK		32.6	0.0325903
48406	475.289	475.289	2	2263.92	NLYIISVK		27.09	0.0391016
28235	475.299	475.301	2	1352.45	AVAHILGIR		43.13	0.00595362
30807	475.313	475.313	2	1465.43	HLIVLINK		49.95	0.000320165
34725	475.744	475.745	2	1640.13	EGEEVLFK		48.76	0.00985468
38697	475.751	475.751	2	1817.77	TVFDEAIR		40.21	0.0197381
43276	475.752	475.754	2	2026.19	LYLADPMK		38.12	0.0115764
26981	475.756	475.756	2	1297.78	NAGYAVSLR		40.15	0.0205042
19714	475.763	475.764	2	981.33	KAYWQVR		39.38	0.0191836
12906	475.786	475.787	2	685.926	KYQIAVTK		63.55	0.000111847
12906	475.786	475.787	2	685.926	KYQLAVTK		63.55	0.000111847
8788	475.798	475.798	2	505.488	RVALGHGLK		34.95	0.0414737
45418	475.799	475.8	2	2125.68	LISTLIYK		29.17	0.0136547
8633	475.829	475.829	2	498.936	VIPLKRPK		26.24	0.0166379
22845	476.238	476.238	2	1117.28	YGNANVWK		33.76	0.0225101
17053	476.242	476.243	2	864.822	YAEDVGAVK		44.28	0.020498
28637	476.248	476.248	2	1370.26	TLDNLGYR		38.99	0.0169864
43534	476.257	476.258	2	2037.97	MALSFVQR		54.84	0.00223121
70213	476.258	476.258	2	3318.82	FPLFGGWK		39.02	0.00567637
17032	476.26	476.261	2	863.88	DALKTEFK		46.43	0.00057527
14040	476.267	476.267	2	735.612	KALTSFER		42.06	0.0300741
57868	476.269	476.269	2	2713.27	TFTWLVGK		36.65	0.0247812
18268	476.285	476.285	2	918.354	HILAGEALK		44.26	0.0117142
12973	476.289	476.29	2	688.866	VVHIIQSR		35.39	0.0169933
30983	476.29	476.29	2	1473.37	AALTGLLHR		72.14	1.27717e-05
5455	476.29	476.29	2	356.454	KVEHLAVR		41.41	0.00580844
36760	476.297	476.297	2	1730.99	VLLVPGPEK		26.54	0.0204407
49581	476.297	476.297	2	2318.95	VPLDPLIGK		30.95	0.0152474
8782	476.758	476.759	2	505.194	VHLTPEEK		46.89	0.00408171
65798	476.762	476.762	2	3100.56	ETLLAMFK		57.48	0.00104152
21369	476.764	476.764	2	1052.65	VPEPQGLGR		36.13	0.0403808
54868	476.766	476.766	2	2569.36	FAVFGLGNK		59.68	0.000573478
37220	476.77	476.771	2	1751.18	LLSSYLEK		47.34	0.00797975
21214	476.8	476.801	2	1046.27	KPALPALSR		53.85	0.000487305
34710	476.8	476.801	2	1639.43	VVVPGVVGAR		47.27	0.00111455
43767	476.813	476.813	2	2048.83	VPIILVGNK		48.42	0.00101507
43767	476.813	476.813	2	2048.83	VPLILVGNK		48.42	0.00101507
4707	476.818	476.819	2	322.902	ILPKPTRK		42.45	0.00350413
23717	477.231	477.232	2	1155.54	EASFDGISK		40.34	0.0363314
47968	477.238	477.238	2	2243.47	QMAFMLGR		37.64	0.00582395
23928	477.24	477.24	2	1164.65	KDWYDVK		39.01	0.0131195
53606	477.258	477.258	2	2508.76	LFDFVNAK		36.35	0.0387074
64167	477.276	477.276	2	3020.95	TALNLFFK		32.49	0.00955579
31555	477.287	477.287	2	1499.37	VPAVPETLK		31.68	0.0133844
14921	477.298	477.298	2	773.316	RPIVGLGGGK		37.89	0.0260738
83416	477.305	477.305	2	3988.43	LILPGELAK		43.92	0.00455994
83416	477.305	477.305	2	3988.43	LLLPGELAK		43.92	0.00455994
52497	477.305	477.305	2	2456.49	LILPGELAK		34.18	0.0429496
52497	477.305	477.305	2	2456.49	LLLPGELAK		34.18	0.0429496
47538	477.305	477.305	2	2223.89	ILLLEAGPK		37	0.00514128
53809	477.305	477.305	2	2518.63	LILPGELAK		46.45	0.00254659
53809	477.305	477.305	2	2518.63	LLLPGELAK		46.45	0.00254659
51183	477.306	477.305	2	2394.63	LILPGELAK		43	0.00563585
51183	477.306	477.305	2	2394.63	LLLPGELAK		43	0.00563585
22590	477.311	477.311	2	1106.17	IVPIKDIR		36.34	0.0163637
46606	477.743	477.743	2	2180.69	LVMMFEGK		35.34	0.0081341
26994	477.747	477.748	2	1298.47	TETITSFR		34.41	0.00987557
34834	477.752	477.752	2	1645.04	ASYILMEK		47.78	0.000634959
24466	477.766	477.766	2	1187.64	LPEEPITR		40.85	0.0127326
20186	477.767	477.766	2	1001.56	HVEDLLTK		53.06	0.000324911
24656	477.771	477.772	2	1196.06	IVDPNGLAR		43.28	0.01834
59652	477.775	477.774	2	2800.02	FITIFGTR		41.2	0.000811896
21633	477.784	477.785	2	1063.9	APQITTPVK		28.46	0.0290425
12830	477.789	477.79	2	682.65	KPEVGGVIR		42.2	0.0151694
33727	477.79	477.79	2	1595.67	LPGLQATVR		42.97	0.0127048
26259	477.813	477.814	2	1265.81	LLGGLAVRR		47.36	0.00278603
26580	478.231	478.231	2	1280.19	TTDVMFGGK		53.98	0.00125683
10555	478.231	478.231	2	583.206	SKFEDMAK		36.3	0.0159503
10555	478.231	478.231	2	583.206	SKFDEMAK		36.07	0.0168178
41692	478.247	478.248	2	1954.23	QVAFDFTK		37.06	0.00625979
17140	478.252	478.253	2	868.512	VHDAWLSK		35.05	0.00755188
5827	478.261	478.261	2	373.368	VIAHTQMR		54.69	0.000515191
52622	478.299	478.3	2	2462.21	QLAEILLR		41.64	0.0205167
29516	478.3	478.3	2	1408.97	LVVVGAGGVGK		47.8	0.0022697
22945	478.707	478.707	2	1121.48	FGSGMNMGR		35.74	0.0091036
31787	478.723	478.723	2	1509.65	SDLMEYAK		46.95	0.00222415
30387	478.728	478.729	2	1447.12	ESYSALMR		50.54	0.000785816
22779	478.741	478.741	2	1114.51	LVSEYMSK		43.62	0.000712895
26783	478.745	478.745	2	1289.12	QGFINYSK		24.56	0.0399278
23879	478.752	478.753	2	1162.46	DVHSLVMR		27.26	0.0240816
24597	478.76	478.762	2	1193.48	SNPIQEIR		38.72	0.00244335
55583	478.766	478.769	2	2603.5	GTVQPWLR		35.93	0.0347152
37020	478.773	478.774	2	1742.53	NGLPVDITK		25.8	0.0431088
19281	478.774	478.774	2	962.268	ILPDSGGVAK		29.98	0.0164492
26986	478.779	478.78	2	1298.09	NVVVVDGVR		40.3	0.0371848
37297	478.779	478.78	2	1754.59	GAVAIADAIR		36.53	0.0368818
25406	478.779	478.78	2	1228.24	NVVVVDGVR		33.04	0.0427849
30153	478.792	478.792	2	1436.68	NPVLTVVSK		45.27	0.000250086
11175	478.798	478.798	2	610.65	IIAENKIR		51.82	0.00341949
44459	478.798	478.798	2	2080.63	LNSLAIGLR		43.57	0.022854
72716	478.818	478.818	2	3445.46	FLLPIVVR		43.43	0.000531995
45894	479.262	479.263	2	2147.53	GGMIVDPLR		44.09	0.0206279
7081	479.265	479.265	2	429.642	RGGADVNIR		55.78	0.00178046
5284	479.266	479.267	2	348.972	QIKEFHR		41.89	0.0135857
14872	479.267	479.267	2	771.306	YVVNHLGR		46.15	0.000370036
26496	479.271	479.272	2	1276.28	NNELIAVGK		35.96	0.0211751
35001	479.272	479.272	2	1652.41	TIGISVDPR		27.07	0.0466402
7227	479.276	479.277	2	436.116	NLKEQGLR		44.31	0.0309741
48280	479.283	479.284	2	2258.09	SPLADLTLK		44.72	0.0285396
6994	479.289	479.29	2	425.616	KSIQSGPLK		51.65	0.00555644
42466	479.29	479.29	2	1989.41	IALVITDGR		65.31	0.00024159
45841	479.29	479.29	2	2145.2	LISLLNER		52.61	0.00449971
44516	479.29	479.29	2	2083.34	GDSVIVVLR		44.6	0.0282911
21907	479.296	479.296	2	1075.84	LSLKLNGGR		44.65	0.0225027
20209	479.751	479.751	2	1002.59	QGVDIEAAR		50.3	0.00566345
37908	479.777	479.777	2	1781.76	QIIGPFQR		49.66	0.00420934
24811	479.781	479.782	2	1202.6	ETGQIVAIK		33.73	0.0284301
24811	479.781	479.782	2	1202.6	ETGQLVALK		33.73	0.0284301
44845	479.781	479.782	2	2099.02	ISLADIAQK		41.3	0.00747376
32986	479.787	479.788	2	1562.48	VLVSLSAGGR		49.25	0.00724277
55056	479.794	479.795	2	2578.22	EILETLIK		47.94	0.0110429
14845	479.8	479.8	2	770.046	LGSKDVVIK		52.95	0.00255321
4947	479.8	479.8	2	333.768	KLEELKAK		57.94	0.000809256
15706	479.806	479.806	2	807.246	TILLNTKR		60.3	0.000342644
23582	480.245	480.245	2	1149.59	GYSYTLQK		22.35	0.048982
7388	480.251	480.251	2	443.04	IHQETFGK		41.35	0.022145
7388	480.251	480.251	2	443.04	LHQETFGK		41.35	0.022145
21360	480.261	480.261	2	1052.27	LQLEATER		50.07	0.00975204
33808	480.271	480.271	2	1599.33	MVGGVLVER		64.73	5.45767e-05
27454	480.274	480.274	2	1318.8	VLLVSEDGK		43.23	0.0010747
7511	480.275	480.275	2	448.596	TAHSLFKR		56.38	0.000385936
8887	480.279	480.28	2	509.85	NLKNEITK		46.64	0.0199299
11036	480.285	480.285	2	604.464	KNAGSLLTR		41.91	0.0493337
16633	480.298	480.298	2	847.086	STELLIRK		39.78	0.0429569
16633	480.298	480.292	2	847.086	STELLLGVK		39.78	0.0429569
16633	480.298	480.298	2	847.086	STELLLRK		39.78	0.0429569
26130	480.299	480.3	2	1260.07	FVIKPIDK		42.57	0.0198514
67576	480.318	480.318	2	3188.24	VLGALLFVK		50.05	0.000309911
11517	480.742	480.743	2	625.506	HITGEFEK		46.73	0.0137374
11517	480.742	480.743	2	625.506	HLTGEFEK		46.73	0.0137374
8845	480.747	480.747	2	508.014	VYKEMYK		38.16	0.00460548
14481	480.758	480.759	2	754.434	VTDALNATR		55.99	0.00242352
13076	480.759	480.759	2	693.666	QITSADAVR		55.82	0.00251529
34548	480.767	480.768	2	1632.23	IGMSVNAIR		49.84	0.00418882
6666	480.771	480.772	2	410.838	GKEDALVTK		40.12	0.00806587
51129	480.779	480.779	2	2392.01	ELPTVVFR		39.74	0.00356356
27772	481.226	481.226	2	1332.7	TSFNYAMK		53.22	0.000281898
2327	481.231	481.232	2	214.38	AAPGYHMAK	Oxidation (M)	40.6	0.000543606
40932	481.244	481.244	2	1919.33	WMIPSEAK		31	0.0120869
25197	481.247	481.248	2	1219.16	NMININSR		43.73	0.0311905
33811	481.258	481.259	2	1599.44	TPFGPLSSR		48.89	0.00118345
9080	481.259	481.259	2	518.52	SNTLHYVK		28.71	0.0417286
52654	481.266	481.266	2	2463.68	AVPSWFVR		42.28	0.0351191
25601	481.269	481.269	2	1236.77	TGTVSLEVR		62.89	0.000516074
33202	481.277	481.277	2	1571.98	ISGVIGPYR		48.16	0.0045571
50865	481.277	481.277	2	2379.77	GLFTGLTPR		46.88	0.0042108
54761	481.282	481.282	2	2564.08	SSDILSVLK		86.83	1.2991e-06
54745	481.296	481.295	2	2563.34	GLTVVVAFR		37.95	0.00401238
65077	481.725	481.726	2	3065.45	EMFGGFFK		30.58	0.0117636
28146	481.748	481.749	2	1348.78	QVANMMIR		30.24	0.0418055
36173	481.75	481.751	2	1705.23	LDADYPLR		50.24	0.00233934
54659	481.754	481.753	2	2559.41	AFFSSYLK		35.5	0.00398179
19977	481.758	481.758	2	992.688	YIPFTHGK		36.6	0.00419168
37304	481.77	481.771	2	1754.84	TTLVIMER		49.98	0.00769485
55353	481.781	481.781	2	2592.46	LFAEIEIK		52.67	0.0031215
55353	481.781	481.781	2	2592.46	LFAELEIK		52.67	0.0031215
30534	481.782	481.781	2	1453.48	ILYVTPEK		28.94	0.0221683
30534	481.782	481.781	2	1453.48	LIYVTPEK		28.94	0.0221683
30534	481.782	481.781	2	1453.48	LLYVTPEK		28.94	0.0221683
70460	481.788	481.787	2	3330.95	LLDLSVFR		42.26	0.0286419
2745	481.792	481.793	2	233.388	VHTVPKPGK		49.42	6.65647e-05
6215	481.799	481.798	2	390.942	AAGHLLKPR		63.96	0.000100428
16764	482.225	482.225	2	852.456	WGSEEVEK		30.87	0.00733747
14421	482.225	482.226	2	751.95	EGMEAAVEK		56.05	0.000307604
13383	482.243	482.243	2	706.686	FVETPDQK		36.77	0.0145495
20042	482.243	482.244	2	995.388	VQMEELSK		44.58	0.00935649
46054	482.259	482.259	2	2154.91	AATLMMLGR		40.5	0.00482486
22371	482.266	482.267	2	1096.74	NNVVINYK		41.71	0.0172125
52264	482.267	482.267	2	2445.68	YNIGIDIR		53.45	0.000421454
52264	482.267	482.267	2	2445.68	YNLGLDLR		53.45	0.000421454
7760	482.272	482.272	2	459.798	ILPEAHQR		70.19	8.21799e-05
43361	482.278	482.279	2	2030.1	QLLYDAIK		40.95	0.0405971
30647	482.278	482.279	2	1458.47	LPYAISTAK		50.52	0.000489467
58247	482.279	482.279	2	2732.42	NILIDFTK		28.56	0.02399
43219	482.284	482.285	2	2023.64	FQTSLVLR		43.22	0.00324254
48077	482.298	482.297	2	2248.52	LLYGLASVK		57.29	0.000423108
46732	482.298	482.297	2	2186.6	LIINSLYK		55.88	0.000566935
24732	482.739	482.74	2	1199.32	FEEELAAR		47.65	0.0069989
22781	482.74	482.74	2	1114.57	ITDFSEPR		41.03	0.00289021
30532	482.749	482.748	2	1453.42	WSQTAFPK		26.4	0.0276076
46197	482.752	482.751	2	2161.37	LMVSMLDR		34.03	0.0207239
6506	482.753	482.754	2	403.752	FYVKDHR		29.5	0.0342587
35096	482.759	482.759	2	1656.49	VFIEDVSR		39.37	0.00868907
45187	482.771	482.771	2	2114.95	EEIFLVSK		54.54	0.00149316
45187	482.771	482.771	2	2114.95	EELFIVSK		54.54	0.00149316
54235	482.789	482.789	2	2539.3	LELSVLYK		53.38	0.0014839
19181	482.8	482.801	2	958.014	LAHLGVQVK		54.2	0.00066286
28550	483.238	483.238	2	1366.37	EIAGDAFSR		33.22	0.0207821
28550	483.238	483.238	2	1366.37	ELQDAFSR		33.22	0.0207821
23383	483.239	483.24	2	1140.88	MINTDLSR	Oxidation (M)	55.6	0.00166466
17046	483.239	483.24	2	864.522	MINTDLSR	Oxidation (M)	52.76	0.00239739
50839	483.24	483.24	2	2378.57	EFWGDIAK		43.6	0.00948697
26380	483.241	483.242	2	1270.89	MYAALGDPK		34.16	0.00495577
20832	483.244	483.238	2	1029.59	AQYDELAR		32.53	0.0401722
42207	483.256	483.256	2	1977.73	SDTFINLR		51.79	0.00520568
35445	483.265	483.265	2	1672.05	FMQVVVSR		43.06	0.00300783
18036	483.269	483.269	2	908.514	DAKYELVK		55.89	0.00172163
7806	483.269	483.269	2	461.808	WLKPEHR		42.09	0.0415492
7831	483.274	483.274	2	462.852	ETHAIAPVK		41.05	0.00360497
52729	483.297	483.296	2	2467.11	GLLLPPPMK		25.56	0.046771
6950	483.298	483.298	2	423.684	LVAELHKR		35.7	0.0241286
58975	483.311	483.311	2	2767.69	SLGILPPLR		47.58	0.000933142
63153	483.329	483.329	2	2971.35	VVVLGLLPR		65.48	1.79793e-06
26659	483.719	483.719	2	1283.59	DNYSPGWK		24.29	0.0210495
12440	483.739	483.74	2	665.796	WMSLHHR		43.07	0.00377479
11917	483.744	483.745	2	642.924	MGFVDNKR		49.61	0.00199919
59002	483.747	483.747	2	2768.92	VMFEVWR		43.97	0.0214428
64696	483.767	483.768	2	3046.92	DFVPFITK		31.1	0.033979
18756	483.771	483.772	2	939.498	EHVIEALR		54.24	0.00179575
3078	483.777	483.778	2	248.52	VKIQDAHR		51.7	0.00269419
21337	483.779	483.78	2	1051.28	FLPISHPR		41.8	0.0145702
11446	483.779	483.78	2	622.332	GHVHYLIK		40.51	0.00478185
29994	483.781	483.781	2	1429.76	HMLPTVLR		27.7	0.049798
11835	483.784	483.785	2	639.48	FKTTVGSVK		51.05	0.000364029
74021	483.787	483.787	2	3510.64	ILEFFGLK		44.11	0.00755894
33571	483.789	483.79	2	1588.7	QAVPISVPR		46.67	0.000911532
40452	483.802	483.803	2	1897.27	GPLPAGTILK		22.47	0.0354444
70093	483.805	483.805	2	3312.79	LLYGFLIK		39.83	0.0132902
39819	483.808	483.808	2	1868.2	LVPLVNGVR		25.81	0.0363652
51793	483.821	483.821	2	2423.26	VNIIPVIAK		30.15	0.0481576
51793	483.821	483.821	2	2423.26	VNLIPVIAK		30.15	0.0481576
10585	484.235	484.235	2	584.532	YWDAEKR		46.39	0.0101846
41828	484.254	484.253	2	1960.42	VPQFSFSR		41.95	0.0369363
11270	484.255	484.255	2	614.79	MKGTFVER		44.34	0.0127913
29892	484.257	484.258	2	1425.34	SGYEIGTIK		53.06	0.00248652
33149	484.258	484.258	2	1569.65	IQLSDYTK		35.88	0.0144246
4273	484.264	484.264	2	303.066	VLPTHDASK		41.44	0.000808481
33521	484.265	484.266	2	1586.42	FIVNSYPK		41.99	0.0065119
21998	484.268	484.268	2	1080.18	FTMELAKK		34.84	0.0110599
7254	484.268	484.27	2	437.304	LHGTVVEGR		63.83	6.48138e-05
11615	484.269	484.27	2	629.748	TIAPQNAPR		57.65	6.74467e-05
61328	484.272	484.272	2	2881.1	SNFFAIIR		31.39	0.0143907
18288	484.3	484.3	2	919.242	LTTLLAHKA		47.05	0.00192292
45628	484.301	484.3	2	2135.41	EVIAGPLLR		42.99	0.00747988
19380	484.734	484.735	2	966.678	GNSYMIQR		49.36	0.000173873
59675	484.746	484.747	2	2801.13	SIISMFDR		34.12	0.0409927
37464	484.747	484.747	2	1761.93	VSIYEAMR		50.34	0.00390419
23801	484.755	484.756	2	1159.18	NVISSSSFK		36.7	0.0192419
42265	484.764	484.764	2	1980.39	GNVGFVFTK		49.33	0.00011737
9570	484.797	484.792	2	540.372	LPDGQVVIK		37.67	0.036885
37825	484.797	484.798	2	1778.13	LNVITVGPR		46.7	0.00138169
28904	484.797	484.798	2	1382.01	LIQGAPTIR		56.14	0.000454092
41178	484.798	484.798	2	1930.57	LGPSVVGLAR		49.17	0.00227411
86766	484.799	484.798	2	4161.61	LAGAASPLLR		42.02	0.011349
17160	484.811	484.811	2	869.358	LLPLKGAEK		40.51	0.0125022
[truncated: 43,262 more rows]

## Sheet: s2
Peptide list and LC-MS/MS characteristics for sample 150924QXc1_RB-0965-150922-004_011 (F484415.dat)
MS/MS Scan	m/z observed	m/z calculated	Charge	RT	Sequence	Modifications	IonScore	Expect
8355	351.231	351.231	2	1088.93	TIAGVLK		40.65	0.0324379
8355	351.231	351.231	2	1088.93	TLAGVIK		40.65	0.0324379
4522	353.203	353.202	2	658.494	IVSMAGK		23.43	0.0265429
8591	354.207	354.208	2	1117.58	IGGIGYK		52.45	0.00139085
8591	354.207	354.208	2	1117.58	LGGIGYK		52.45	0.00139085
8591	354.207	354.208	2	1117.58	LGGIGYK		52.45	0.00139085
8591	354.207	354.208	2	1117.58	LGGLGYK		52.45	0.00139085
8591	354.207	354.208	2	1117.58	LGGLGYK		52.45	0.00139085
8854	354.207	354.208	2	1147.9	IGGIGYK		54.44	0.000879587
8854	354.207	354.208	2	1147.9	LGGIGYK		54.44	0.000879587
8854	354.207	354.208	2	1147.9	LGGIGYK		54.44	0.000879587
8854	354.207	354.208	2	1147.9	LGGLGYK		54.44	0.000879587
8854	354.207	354.208	2	1147.9	LGGLGYK		54.44	0.000879587
5642	354.207	354.208	2	780.324	VAGFVSK		40.69	0.0127762
9136	354.208	354.208	2	1178.09	IGGIGYK		38.81	0.0321572
9136	354.208	354.208	2	1178.09	LGGIGYK		38.81	0.0321572
9136	354.208	354.208	2	1178.09	LGGIGYK		38.81	0.0321572
9136	354.208	354.208	2	1178.09	LGGLGYK		38.81	0.0321572
9136	354.208	354.208	2	1178.09	LGGLGYK		38.81	0.0321572
4034	355.701	355.701	2	605.598	GGPNIPR		44	0.00228912
10265	357.231	357.231	2	1307.72	AAIPTIK		37.6	0.024894
10265	357.231	357.231	2	1307.72	AALPTIK		37.6	0.024894
10265	357.231	357.231	2	1307.72	AALPTLK		37.6	0.024894
11530	357.231	357.231	2	1448.17	AAIPTIK		40.06	0.0141285
11530	357.231	357.231	2	1448.17	AALPTIK		40.06	0.0141285
11530	357.231	357.231	2	1448.17	AALPTLK		40.06	0.0141285
16342	357.25	357.25	2	1970.78	IVLGALK		44.17	0.00390673
16342	357.25	357.25	2	1970.78	LVLAGIK		44.17	0.00390673
16342	357.25	357.25	2	1970.78	LVLGALK		44.17	0.00390673
19351	362.679	362.679	2	2308.01	SLDTAAF		16.38	0.0290622
5875	362.721	362.721	2	808.482	GVPIPNK		25.56	0.0378041
5763	363.186	363.186	2	796.452	MTAAGFK		38.13	0.00589789
4775	363.729	363.729	2	685.524	ALVAAGPK		52.61	0.00121882
6057	364.227	364.227	2	829.836	LTGAIPR		40.19	0.0300032
6057	364.227	364.227	2	829.836	LTGALPR		40.19	0.0300032
10263	364.24	364.239	2	1307.53	LTIVGPK		30	0.0496548
10263	364.24	364.239	2	1307.53	LTLVPGK		30	0.0496548
3924	365.217	365.216	2	593.466	LLSSGPR		47.02	0.00873456
7189	365.235	365.234	2	959.928	VTVLAAR		41.43	0.0337589
5796	366.209	366.208	2	799.932	IPYGPGK		31.09	0.0433755
4264	367.199	367.198	2	631.17	FVGPEGK		28.82	0.0178453
6373	368.205	368.205	2	868.722	LAEGFAK		37.31	0.0471046
9473	369.213	369.213	2	1213.06	TSALAFK		53	0.0012665
4012	370.725	370.724	2	602.904	VVNVGPR		40.71	0.0166504
7104	372.237	372.237	2	949.848	IVAAIEK		43.54	0.0385052
7104	372.237	372.237	2	949.848	IVAALEK		43.54	0.0385052
7104	372.237	372.237	2	949.848	LVAAIEK		43.54	0.0385052
7104	372.237	372.237	2	949.848	LVAALEK		43.54	0.0385052
11032	372.242	372.242	2	1392.81	VGISIVR		47.41	0.012931
11704	373.245	373.245	2	1466.36	VTIATIK		44.45	0.00541254
11704	373.245	373.245	2	1466.36	VTLATLK		44.45	0.00541254
3626	374.221	374.222	2	559.476	LIGTSTR		40.81	0.0384262
6437	374.705	374.705	2	875.556	TLGIGCK		33.93	0.0124843
8574	374.721	374.721	2	1115.21	AFGAVVGK		40.12	0.00403865
6035	375.224	375.224	2	827.46	STLTLSK		48.52	0.000624285
10900	377.247	377.247	2	1379.51	ILVPSPK		56.21	7.99367e-05
10618	377.247	377.247	2	1349.04	ILVPSPK		56.1	8.19873e-05
5937	377.745	377.745	2	815.244	VLVAAGPK		46.94	0.00755901
8450	378.236	378.237	2	1100.12	EPVAVLK		45.44	0.00694823
7824	378.707	378.707	2	1028.66	GLMPNPK		19.41	0.0457209
11951	379.226	379.226	2	1492.97	SVVPDLK		39.4	0.0498069
12219	379.226	379.226	2	1523.58	SVVPDLK		50.45	0.00391102
15354	379.245	379.245	2	1864.04	IEIAAIK		49.88	0.00702906
15354	379.245	379.245	2	1864.04	LEIAALK		49.88	0.00702906
15645	379.245	379.245	2	1894.87	EIIAAIK		48.45	0.00977006
15645	379.245	379.245	2	1894.87	ELIAAIK		48.45	0.00977006
15645	379.245	379.245	2	1894.87	ELIAALK		48.45	0.00977006
15645	379.245	379.245	2	1894.87	ELLAALK		48.45	0.00977006
15645	379.245	379.245	2	1894.87	IEIAAIK		48.45	0.00977006
15645	379.245	379.245	2	1894.87	LEIAALK		48.45	0.00977006
11566	380.239	380.24	2	1452.24	IGTSLIR		47.24	0.0191225
11278	380.239	380.24	2	1421.36	IGTSLIR		48.36	0.0147756
17188	380.242	380.242	2	2064.26	AAFILPK		37.01	0.00775715
5799	380.713	380.714	2	800.172	ANIDLSK		55.35	0.00426776
5799	380.713	380.714	2	800.172	ANLDLSK		55.35	0.00426776
21808	381.237	381.237	2	2576.4	FGVAVLR		32.9	0.03908
19377	382.221	382.221	2	2310.74	GFEGLLK		49.21	0.00649949
11183	382.226	382.227	2	1410.02	FGTIVAR		42.02	0.0253265
19658	382.226	382.227	2	2341.88	FGTIVAR		41.28	0.0300313
23661	382.226	382.227	2	2777.71	FGTIVAR		43.69	0.0172415
12106	382.226	382.227	2	1511.2	FGTIVAR		53.59	0.00176431
12671	382.226	382.227	2	1571.82	FGTIVAR		59.34	0.000469434
17292	382.226	382.227	2	2078.82	FGTIVAR		46.08	0.0099443
12380	382.226	382.227	2	1541.53	FGTIVAR		55.02	0.00134425
9884	382.227	382.227	2	1264.61	FGTIVAR		73.03	2.12559e-05
10155	382.227	382.227	2	1294.85	FGTIVAR		67.73	7.20242e-05
10414	382.227	382.227	2	1324.94	FGTIVAR		63.61	0.000185985
9646	382.227	382.227	2	1234.33	FGTIVAR		60.1	0.000417329
18737	382.227	382.227	2	2241.99	FGTIVAR		41.36	0.0155038
11847	382.227	382.227	2	1481.12	FGTIVAR		48.16	0.0061179
11847	382.227	382.227	2	1481.12	FLGTVAR		47.57	0.00700814
22180	382.227	382.227	2	2616.56	FGTIVAR		41.82	0.0263392
22180	382.227	382.227	2	2616.56	FGLGTLR		41.43	0.0288139
11553	382.227	382.227	2	1450.94	FGTIVAR		55.31	0.00117924
19089	382.227	382.227	2	2279.93	FGTIVAR		44.72	0.0135084
17938	382.227	382.227	2	2155.31	FGTIVAR		54.25	0.00150523
14097	382.227	382.227	2	1726.39	FGTIVAR		45.82	0.0104858
10903	382.227	382.227	2	1379.77	FGTIVAR		63.48	0.000179723
13823	382.227	382.227	2	1696.03	FGTIVAR		56.16	0.000969622
16978	382.227	382.227	2	2037.71	FGTIVAR		39.59	0.0440152
15640	382.227	382.227	2	1894.22	FGTIVAR		44.76	0.0133845
16287	382.227	382.227	2	1965.06	FGTIVAR		41.84	0.0262182
8407	383.197	383.198	2	1095.11	GGFDTLR		40.5	0.0377222
8661	383.197	383.198	2	1126.06	GGFDTLR		40.36	0.038958
7874	383.197	383.198	2	1034.09	GGFDTLR		40.19	0.0405132
11903	384.753	384.753	2	1487.71	LVAAGPKL		33.79	0.040634
6325	386.215	386.216	2	863.088	VDLPAEK		39.44	0.0226843
4263	386.227	386.227	2	631.086	LGAIQNR		47.47	0.00903182
4263	386.227	386.227	2	631.086	LGALQNR		47.47	0.00903182
10390	386.722	386.723	2	1322.06	AACLLPK		39.84	0.011916
10120	386.723	386.723	2	1291.24	AACLLPK		49.89	0.000510172
9344	386.723	386.723	2	1199.49	AACLLPK		31.81	0.0195095
8599	386.723	386.723	2	1118.71	CLAIPAK		36.58	0.0252424
9614	386.723	386.723	2	1230.44	AACLLPK		55.73	0.000304638
9852	386.723	386.723	2	1260.54	AACLLPK		40	0.00186795
8878	387.224	387.224	2	1150.6	LDELGVK		43.81	0.0384322
12699	387.233	387.233	2	1574.72	MTPAILK		26.71	0.0228436
12699	387.233	387.233	2	1574.72	MTPALLK		26.71	0.0228436
8164	388.239	388.239	2	1068.84	YVPVAVK		23.18	0.0279708
2153	388.702	388.702	2	384.87	IAEMANK		46.81	0.0119097
7035	389.221	389.221	2	942.414	STIDITK		49.05	0.00532217
7035	389.221	389.221	2	942.414	STIDLTK		49.05	0.00532217
7035	389.221	389.221	2	942.414	STLDITK		49.05	0.00532217
10658	389.228	389.229	2	1353.49	VIFSPSK		36.65	0.0482997
10397	389.228	389.229	2	1322.81	VIFSPSK		35.55	0.0475403
7629	389.23	389.229	2	1007.32	ILYSPGK		43.31	0.0305125
17244	389.235	389.234	2	2072.41	SAAFLLR		45.35	0.0108485
13783	390.21	390.21	2	1691.94	SPLFMGK		54.01	0.0002947
13509	390.21	390.21	2	1661.18	SPLFMGK		54.04	0.000300372
11010	391.208	391.208	2	1390.9	TSIFDAK		48.24	0.0085557
10717	391.208	391.208	2	1360	TSIFDAK		47.02	0.0113307
5748	391.227	391.226	2	794.874	VYTTLGK		33.22	0.016456
7072	392.731	392.732	2	946.644	TVPVPSGK		20.71	0.0330743
8802	392.75	392.75	2	1142.24	GIIVAPSK		42.27	0.0336337
8802	392.75	392.75	2	1142.24	GLIVAPSK		42.27	0.0336337
15329	393.237	393.237	2	1861.36	IVPGFPR		24.11	0.0485512
2799	393.722	393.721	2	466.194	VEASVPGK		59.76	0.000239717
5414	393.728	393.727	2	754.962	LAGALDAR		46.56	0.0383387
2973	393.745	393.745	2	485.916	LGEAIKR		52.74	0.00905834
2973	393.745	393.745	2	485.916	LGEALKR		52.74	0.00905834
14381	394.194	394.194	2	1756.78	FSFMAGK		29.12	0.00348935
17927	394.232	394.232	2	2153.95	DDIALIK		60.33	0.000846057
17927	394.232	394.232	2	2153.95	DDIALLK		60.33	0.000846057
17927	394.232	394.232	2	2153.95	DDLAILK		60.33	0.000846057
17927	394.232	394.232	2	2153.95	DDLALIK		60.33	0.000846057
7519	394.73	394.729	2	995.91	EATGLGLK		25.79	0.0470711
9750	395.239	395.239	2	1245.94	IVTDLTK		48.78	0.00482193
9750	395.239	395.239	2	1245.94	LVTDLTK		48.78	0.00482193
9982	395.239	395.239	2	1276.12	IVTDLTK		60.01	0.000363263
9982	395.239	395.239	2	1276.12	LVTDLTK		60.01	0.000363263
11615	395.239	395.239	2	1457.55	IVDTLTK		33.43	0.0498025
11615	395.239	395.239	2	1457.55	IVTDLTK		33.43	0.0498025
11615	395.239	395.239	2	1457.55	LVESLTK		33.43	0.0498025
11615	395.239	395.239	2	1457.55	LVSEITK		33.43	0.0498025
11615	395.239	395.239	2	1457.55	LVTDLTK		33.43	0.0498025
10256	395.239	395.239	2	1306.62	IVTDLTK		59.63	0.000396479
10256	395.239	395.239	2	1306.62	LVTDLTK		59.63	0.000396479
9497	395.239	395.239	2	1215.67	IVTDLTK		47.6	0.00632733
9497	395.239	395.239	2	1215.67	LVTDLTK		47.6	0.00632733
8644	395.24	395.239	2	1124.22	IVTDLTK		57.21	0.000692183
8644	395.24	395.239	2	1124.22	LVTDLTK		57.21	0.000692183
8915	395.24	395.239	2	1154.69	IVTDLTK		57.54	0.000641535
8915	395.24	395.239	2	1154.69	LVTDLTK		57.54	0.000641535
9202	395.24	395.239	2	1185	IVTDLTK		60.49	0.000325253
9202	395.24	395.239	2	1185	LVTDLTK		60.49	0.000325253
8396	395.24	395.239	2	1093.97	IVTDLTK		48.65	0.00496845
8396	395.24	395.239	2	1093.97	LVTDLTK		48.65	0.00496845
11026	395.24	395.239	2	1392.36	IVTDLTK		46.26	0.00861431
11026	395.24	395.239	2	1392.36	LVTDLTK		46.26	0.00861431
7235	395.737	395.737	2	964.992	VSVTLSGK		41.91	0.0119707
13112	398.213	398.213	2	1619.61	LTGMAFR		51.21	0.00064293
13406	398.213	398.213	2	1650.7	LTGMAFR		35.59	0.0234511
19464	398.224	398.224	2	2320.44	ASVPFFK		42.39	0.00200373
6871	398.24	398.24	2	923.982	IIAPPER		39.22	0.0317735
5374	398.692	398.692	2	750.612	AGVCFSR		20.89	0.0372884
5374	398.692	398.692	2	750.612	GAVCFSR		20.89	0.0372884
6990	399.226	399.226	2	937.392	IHLMAGR		34.22	0.00745532
6990	399.226	399.226	2	937.392	LHIMAGR		34.22	0.00745532
18655	399.248	399.248	2	2233.24	ELGLPIR		39.16	0.0435425
4552	399.265	399.266	2	661.554	KLLAPGAK		36.18	0.0292201
5540	399.727	399.727	2	768.066	VGPELQR		40.93	0.00831455
4934	400.717	400.717	2	702.498	SDVLPNR		60.08	0.000586938
16109	400.735	400.735	2	1946.08	DNVLLAR		52.73	0.00708349
8718	400.747	400.747	2	1133.15	IVLVDNK		53.61	0.00465976
8471	400.747	400.747	2	1102.4	IVLVDNK		46.94	0.0216453
6071	400.747	400.747	2	831.234	VVISAPSK		40.14	0.0041369
4435	401.245	401.245	2	649.674	TVGAGVVAK		39	0.0284457
24132	401.265	401.265	2	2832.61	FIPALIK		37.65	0.00542
24132	401.265	401.265	2	2832.61	FLPAILK		37.65	0.00542
4174	401.737	401.737	2	621.552	KIDDAIK		48.86	0.0246584
4174	401.737	401.737	2	621.552	KLDDAIK		48.86	0.0246584
4389	402.716	402.716	2	644.868	SFTPPQK		23.19	0.0325585
5223	402.727	402.727	2	733.332	SIQLESK		53.62	0.00637079
5223	402.727	402.727	2	733.332	SLQLESK		53.62	0.00637079
7309	402.735	402.734	2	973.008	AAAPALYK		32.37	0.00744582
9045	403.219	403.219	2	1168.57	VGVNGFGR		54.35	0.000186731
25786	403.245	403.245	2	3015.65	ILGDFIK		42.42	0.0279038
25786	403.245	403.245	2	3015.65	ILGDFLK		42.42	0.0279038
25786	403.245	403.245	2	3015.65	LIGDFIK		42.42	0.0279038
25786	403.245	403.245	2	3015.65	LIGDFLK		42.42	0.0279038
25786	403.245	403.245	2	3015.65	LLGDFIK		42.42	0.0279038
25786	403.245	403.245	2	3015.65	LLGDFLK		42.42	0.0279038
26065	403.245	403.245	2	3046.76	ILGDFIK		49.36	0.00564498
26065	403.245	403.245	2	3046.76	ILGDFLK		49.36	0.00564498
26065	403.245	403.245	2	3046.76	LIGDFIK		49.36	0.00564498
26065	403.245	403.245	2	3046.76	LIGDFLK		49.36	0.00564498
26065	403.245	403.245	2	3046.76	LLGDFIK		49.36	0.00564498
26065	403.245	403.245	2	3046.76	LLGDFLK		49.36	0.00564498
3560	403.705	403.706	2	551.046	GPTQEFK		34.87	0.0021269
11146	403.711	403.711	2	1405.15	GVVDGFGR		43.43	0.0421025
9739	403.711	403.711	2	1244.68	GVVDGFGR		46.29	0.0247745
18310	403.719	403.719	2	2194.57	AVWAGFR		31.42	0.0123562
16471	403.742	403.742	2	1984.6	AGIIGFTK		30.73	0.0474949
16471	403.742	403.742	2	1984.6	AGLIGFTK		30.73	0.0474949
15684	405.693	405.693	2	1898.97	SWADGFK		31.08	0.0276687
14481	406.224	406.223	2	1768.39	TFTAMIK		49.27	0.00379797
16316	406.738	406.739	2	1968.21	LPMPNLK		33.33	0.0287474
15371	406.747	406.747	2	1865.82	AGLVDIPK		44.73	0.0143623
23833	406.784	406.784	2	2796.05	NLILVIK		45.47	0.00411782
13279	407.263	407.263	2	1637.85	VILNGLGK		43.82	0.0230299
13279	407.263	407.263	2	1637.85	VLLNLGGK		43.82	0.0230299
14564	408.763	408.763	2	1777.61	LVSLIGSK		32.53	0.0407421
14564	408.763	408.763	2	1777.61	LVSLLGSK		32.53	0.0407421
6498	409.706	409.706	2	882.234	VAAEDWK		48.98	0.00291458
11641	409.726	409.726	2	1460.07	AIEIGMGK		26.8	0.0450832
11641	409.726	409.726	2	1460.07	AIELMGGK		26.8	0.0450832
11641	409.726	409.726	2	1460.07	LAELMGGK		26.8	0.0450832
24863	411.243	411.242	2	2913.44	SIVDFIK		48.4	0.006782
24863	411.243	411.242	2	2913.44	SLVDFIK		48.4	0.006782
18129	411.711	411.711	2	2175.2	GADVWFK		31.43	0.00553806
17842	411.711	411.711	2	2143.93	GADVWFK		30.36	0.00680907
4521	412.729	412.729	2	658.416	ALATYGTK		45.94	0.000504744
14666	412.735	412.735	2	1788.03	DPNLPIR		18.05	0.0202676
14666	412.735	412.735	2	1788.03	DPNLPLR		18.05	0.0202676
25123	412.738	412.737	2	2941.3	GFGFGLVK		29.35	0.030455
10162	412.747	412.747	2	1295.59	GLPAPIEK		30.51	0.0222685
10162	412.747	412.747	2	1295.59	GLPAPIEK		30.51	0.0222685
10422	412.747	412.747	2	1326.07	GLPAPIEK		20.54	0.0356403
10422	412.747	412.747	2	1326.07	GLPAPIEK		20.54	0.0356403
23660	413.229	413.229	2	2777.62	FLVDFGK		38.28	0.00395734
7293	413.245	413.245	2	971.334	TPLNVPGK		28.06	0.0244056
8156	414.205	414.206	2	1067.67	NPDPWAK		28.26	0.0100133
7900	414.205	414.206	2	1036.66	NPDPWAK		41.47	0.000651333
30078	414.284	414.284	2	3500.79	IIIDILK		44.19	0.0058265
30078	414.284	414.284	2	3500.79	IIIDLIK		44.19	0.0058265
30078	414.284	414.284	2	3500.79	IILDLIK		44.19	0.0058265
30078	414.284	414.284	2	3500.79	IILDLLK		44.19	0.0058265
30078	414.284	414.284	2	3500.79	ILLDIIK		44.19	0.0058265
30078	414.284	414.284	2	3500.79	ILLDILK		44.19	0.0058265
30078	414.284	414.284	2	3500.79	LIIDLLK		44.19	0.0058265
30078	414.284	414.284	2	3500.79	LILDLLK		44.19	0.0058265
30078	414.284	414.284	2	3500.79	LLIDILK		44.19	0.0058265
30078	414.284	414.284	2	3500.79	LLLDLIK		44.19	0.0058265
5195	414.727	414.727	2	730.02	IDAPVDAK		34.41	0.031604
19917	414.755	414.754	2	2369.81	GGMILLPK		47.03	0.0233285
22494	414.763	414.763	2	2650.86	LIGLDLGK		49.02	0.010116
22494	414.763	414.763	2	2650.86	LLGLDLGK		49.02	0.010116
2384	415.225	415.224	2	415.014	APGSEIAGK		43.55	0.0015416
4278	415.247	415.248	2	632.622	LVVGSQAR		36.7	0.0484198
2875	416.724	416.724	2	474.774	TTLSADPK		46.33	0.00241259
5594	416.734	416.733	2	774.276	VIMSAPSK		34.94	0.0269473
13098	417.241	417.242	2	1618.1	LPVVDYK		35.28	0.0274996
12816	417.241	417.242	2	1586.77	LPVVDYK		36.13	0.0130025
3032	417.705	417.705	2	492.186	TVDGPSMK		42.75	0.0204361
12600	417.727	417.727	2	1564.61	VALDFGGR		54.31	0.000722635
4027	418.196	418.197	2	604.806	VIDDDMK		27.07	0.00805979
4027	418.196	418.197	2	604.806	IVDDMDK		26.8	0.00857676
5516	418.215	418.215	2	765.81	MLEESVK		40.33	0.0399664
5516	418.215	418.215	2	765.81	MLEEVSK		40.33	0.0399664
24232	418.725	418.724	2	2844.06	ASWGLFR		44.52	0.00864351
14472	418.784	418.784	2	1767.25	VPVPVVVK		21.8	0.0115436
8558	419.221	419.221	2	1113.55	YGEELVK		49.94	0.00900657
11248	419.239	419.239	2	1417.84	YDIVVTK		47.87	0.00859149
11248	419.239	419.239	2	1417.84	YDLVVTK		47.87	0.00859149
3102	419.719	419.719	2	500.064	TIAYENK		32.07	0.039355
9864	419.755	419.755	2	1262.15	ALPAPIEK		36.76	0.0286315
15623	420.205	420.206	2	1892.51	GPDFFTR		31.32	0.013489
16557	420.258	420.258	2	1993.65	GIGNLPIR		34.18	0.0242891
15428	420.271	420.271	2	1871.95	ALVAAGPKL		39.91	0.00263745
19249	420.272	420.271	2	2297.53	LIPVELR		51.03	0.00200725
19249	420.272	420.271	2	2297.53	LLPVEIR		51.03	0.00200725
19249	420.272	420.271	2	2297.53	LLPVELR		51.03	0.00200725
18965	420.272	420.271	2	2266.87	LIPVELR		50.23	0.00241325
18965	420.272	420.271	2	2266.87	LLPVEIR		50.23	0.00241325
18965	420.272	420.271	2	2266.87	LLPVELR		50.23	0.00241325
19529	420.272	420.271	2	2327.86	LIPVELR		50.09	0.00249231
19529	420.272	420.271	2	2327.86	LLPVEIR		50.09	0.00249231
19529	420.272	420.271	2	2327.86	LLPVELR		50.09	0.00249231
18682	420.272	420.271	2	2236.11	LIPVELR		49.83	0.00264608
18682	420.272	420.271	2	2236.11	LLPVEIR		49.83	0.00264608
18682	420.272	420.271	2	2236.11	LLPVELR		49.83	0.00264608
17027	420.735	420.734	2	2042.82	FAQSLFK		36.16	0.0195357
22501	420.781	420.781	2	2651.64	ILSLGLPK		35.19	0.0469474
24913	421.224	421.223	2	2918.87	AGMIFFR		51.47	0.00144103
7068	421.249	421.248	2	946.332	QGASPILR		50.07	0.00612596
12581	421.771	421.771	2	1562.64	VVLVAVDK		46.86	0.0019687
6470	422.25	422.25	2	879.006	VLDAAVAGK		39.22	0.00955126
10538	422.251	422.25	2	1339.21	AVNLGIEK		37	0.0127825
9724	422.251	422.25	2	1242.59	AAVVDALGK		62.15	0.000670917
19504	422.269	422.269	2	2325.1	SVNLGILK		46.4	0.0309668
2065	422.717	422.717	2	374.592	NAAGDLQR		44.41	0.00928961
4854	423.231	423.231	2	693.93	MVGGVTPGK		25.63	0.0342572
5144	423.232	423.231	2	724.638	NMVVAPSK		23.88	0.0101362
19121	423.746	423.745	2	2283.21	LSTAWLR		42.61	0.00959658
20611	423.76	423.759	2	2444.21	SGLLVMVK		51.82	0.000195794
21340	423.777	423.776	2	2524.47	IIVFLNK		43.5	0.00671142
4231	424.226	424.226	2	627.66	AAVAAASMR		48.29	0.000324442
11015	424.238	424.237	2	1391.26	SGGFAPLAK		39.72	0.0142922
15635	424.255	424.255	2	1893.76	LAANLAFK		34.05	0.0338742
27862	424.267	424.268	2	3245.02	ILVFDLK		37.81	0.0426195
27862	424.267	424.268	2	3245.02	LLVFDLK		37.81	0.0426195
18789	424.748	424.747	2	2247.74	IIGDVFGK		26.15	0.0448368
16517	425.745	425.745	2	1989.46	VVVGYWK		21.46	0.0240294
16164	425.747	425.746	2	1952.17	LVVFMNK		26.15	0.00493601
15888	425.747	425.746	2	1921.81	LVVFMNK		46.1	0.00152346
12259	425.755	425.755	2	1528.47	IASVGYIK		31.92	0.0113649
12259	425.755	425.755	2	1528.47	IASVGYLK		31.92	0.0113649
4158	426.699	426.7	2	619.806	AYCPDVK		34.76	0.00359618
10986	426.727	426.727	2	1388.38	ATFTIDGK		68.13	0.000159014
7808	426.75	426.75	2	1026.98	SASLHLPK		31.57	0.0430816
1967	426.769	426.769	2	362.88	LGKPVNPK		47.41	0.00478116
20301	427.279	427.279	2	2410.03	IPILIER		41.05	0.0172791
20301	427.279	427.279	2	2410.03	IPILLER		41.05	0.0172791
20301	427.279	427.279	2	2410.03	IPLLLER		41.05	0.0172791
20301	427.279	427.279	2	2410.03	LPIIELR		41.05	0.0172791
3188	427.777	427.777	2	510.054	KIQIPQK		42.64	0.0172716
3188	427.777	427.777	2	510.054	KLQPIQK		42.64	0.0172716
3188	427.777	427.777	2	510.054	KLQPLQK		42.64	0.0172716
2733	428.232	428.232	2	458.802	GQPLSPEK		24.89	0.018007
4958	428.238	428.238	2	704.904	LDPQGAVR		41.75	0.00977699
25760	428.253	428.252	2	3012.75	YTLALFK		26.97	0.0253579
10964	428.268	428.269	2	1386.25	LTVIGQPK		41.62	0.0296396
10964	428.268	428.269	2	1386.25	LTVIGQPK		41.62	0.0296396
10964	428.268	428.269	2	1386.25	LTVLGQPK		41.62	0.0296396
10964	428.268	428.269	2	1386.25	LTVLGQPK		41.62	0.0296396
10964	428.268	428.269	2	1386.25	LTVLGQPK		41.62	0.0296396
15610	428.76	428.761	2	1891.21	LDVPAITK		52.53	0.000978326
3396	429.245	429.246	2	533.46	IIGNSTPR		52.77	0.00703229
3396	429.245	429.246	2	533.46	ILGNSTPR		52.77	0.00703229
3396	429.245	429.246	2	533.46	LLGNSTPR		52.77	0.00703229
11356	429.263	429.264	2	1429.85	VALNTLAR		35.43	0.0190513
24210	429.731	429.731	2	2841.65	MFIPHIT		30.97	0.0234943
10063	429.75	429.75	2	1285.43	QIVELEK		46.07	0.0330952
10063	429.75	429.75	2	1285.43	QLVEIEK		46.07	0.0330952
9355	430.248	430.248	2	1200.64	SGIAEAIAK		44.51	0.0290954
19556	430.248	430.248	2	2330.69	NGILDSLK		66.15	0.000496885
19847	430.248	430.248	2	2362.33	NGILDSLK		36.29	0.0389204
18421	430.255	430.255	2	2206.87	IPNFAGIK		43.09	0.00868348
2650	430.745	430.745	2	449.286	ISVAQGASK		58.49	0.00262693
18640	431.229	431.229	2	2231.81	YVFFASK		34.43	0.0449923
2942	431.73	431.729	2	482.604	TTVETSPK		38.39	0.0170784
2458	431.73	431.729	2	426.198	TTLSTDPK		49.92	0.0027265
7671	431.748	431.748	2	1011.59	TITIETGK		21.49	0.0330705
7671	431.748	431.748	2	1011.59	TITLETGK		21.49	0.0330705
20917	431.762	431.761	2	2477.18	TLGGVIFR		44.44	0.009706
8737	431.766	431.766	2	1135.25	VTSTLTIK		23.18	0.0278679
6950	432.24	432.24	2	933.138	FAASAAAVR		36.93	0.0484219
6180	433.716	433.716	2	843.576	AGLEGYEK		49.69	0.0111147
6848	433.735	433.735	2	921.126	LAAYDVSK		46.66	0.00451073
4747	434.211	434.211	2	682.686	AAATCFAR		44.05	0.000419574
15763	434.218	434.218	2	1907.2	EFMEALK		46.31	0.0174922
8180	434.716	434.715	2	1070.69	AMAEAFTK		21.69	0.0121982
20768	435.248	435.248	2	2461.4	ASFYIIR		35.49	0.0137973
10565	435.258	435.258	2	1342.21	VIPELNGK		32.72	0.0150115
10565	435.258	435.258	2	1342.21	VLPELNGK		32.72	0.0150115
10833	435.259	435.258	2	1372.56	VIPELNGK		36.47	0.0227508
10833	435.259	435.258	2	1372.56	VLPELNGK		36.47	0.0227508
2624	435.706	435.707	2	446.214	SMATSVMK	Oxidation (M)	20.33	0.0166539
2624	435.706	435.707	2	446.214	SMATSVMK	Oxidation (M)	20.33	0.0166539
11748	435.75	435.75	2	1470.68	VIPEIDGK		44.77	0.00271716
11748	435.75	435.75	2	1470.68	VIPELDGK		44.77	0.00271716
11447	435.75	435.75	2	1439.38	VIPEIDGK		32.9	0.00997842
11447	435.75	435.75	2	1439.38	VIPELDGK		32.9	0.00997842
4561	435.756	435.756	2	662.664	ALVSAGPQK		36.63	0.013344
15753	435.768	435.768	2	1906.01	LLELTGPK		46.03	0.0157446
7681	436.214	436.213	2	1012.65	YTSEFPK		48.17	0.00138767
6632	436.254	436.253	2	896.478	VLNQELR		43.25	0.0472635
27111	436.267	436.266	2	3162.65	EIIDLLR		50.65	0.0093392
27111	436.267	436.266	2	3162.65	EILDLIR		50.65	0.0093392
27111	436.267	436.266	2	3162.65	EILDLLR		50.65	0.0093392
27111	436.267	436.266	2	3162.65	ELIDIIR		50.65	0.0093392
27111	436.267	436.266	2	3162.65	ELIDLIR		50.65	0.0093392
27111	436.267	436.266	2	3162.65	ELLDIIR		50.65	0.0093392
27111	436.267	436.266	2	3162.65	ELLDILR		50.65	0.0093392
27111	436.267	436.266	2	3162.65	ELLDLIR		50.65	0.0093392
27111	436.267	436.266	2	3162.65	ELLDLLR		50.65	0.0093392
10702	436.758	436.758	2	1358.38	VLVEDVAK		53.81	0.00617087
11131	436.764	436.764	2	1403.44	SVAQNILK		46.27	0.00344029
16972	436.776	436.776	2	2037.2	ILTALDVK		46.27	0.0143316
8274	437.191	437.19	2	1080.5	SGYFDER		34.77	0.0259445
7355	437.222	437.221	2	977.94	YYVDSVK		26.84	0.0422141
7355	437.222	437.221	2	977.94	YYVDSVK		26.84	0.0422141
7355	437.222	437.221	2	977.94	YYVDSVK		26.84	0.0422141
3369	437.224	437.225	2	530.304	AGDINEVR		45.94	0.0194743
9174	437.228	437.229	2	1182.02	DLMVGNPK		18.09	0.0457626
1693	437.238	437.237	2	327.102	ITTENPAK		47.08	0.00113513
1859	437.714	437.714	2	347.874	MASAPNQR		17.77	0.0215281
6550	437.724	437.724	2	888.072	DSAHGFLK		47.21	0.000758409
2642	438.2	438.2	2	448.164	EGCDIGPK		60.14	4.52266e-06
3749	438.719	438.719	2	574.512	IDVDETGK		44.35	0.00142507
22500	439.242	439.243	2	2651.56	DIQNFIK		35.56	0.0286109
22500	439.242	439.243	2	2651.56	DLQNFLK		35.56	0.0286109
18165	439.261	439.261	2	2178.86	FGVINISK		48.4	0.0156722
18165	439.261	439.261	2	2178.86	FGVLNISK		48.4	0.0156722
8973	439.736	439.736	2	1161.27	TLVAMDTK		43.74	0.00353252
27133	439.762	439.762	2	3165.08	LMNIFLK		41.58	0.0136607
27133	439.762	439.762	2	3165.08	LMNLFLK		41.58	0.0136607
21410	440.271	440.271	2	2533.07	IIVFYPK		48.01	0.000775602
21410	440.271	440.271	2	2533.07	ILVFYPK		48.01	0.000775602
4247	440.712	440.712	2	629.172	AGEYDVAR		41.43	0.00281041
8964	440.724	440.724	2	1160.15	AEFAEVSK		30.84	0.0410298
8650	440.724	440.724	2	1124.76	AEFAEVSK		45.78	0.00177634
8152	440.724	440.724	2	1067.15	AEFAEVSK		36.16	0.00406061
6404	440.724	440.724	2	872.076	AEFAEVSK		60.82	0.000524804
6689	440.724	440.724	2	902.394	AEFAEVSK		53.98	0.00179854
6947	440.724	440.724	2	932.898	AEFAEVSK		53.94	0.0012321
6162	440.724	440.724	2	841.56	AEFAEVSK		50.81	0.00112505
7217	440.724	440.724	2	963.126	AEFAEVSK		64.3	0.000230498
7504	440.724	440.724	2	994.29	AEFAEVSK		49.02	0.00190264
10676	440.724	440.724	2	1355.56	LDGSVDFK		44.98	0.0366004
7790	440.725	440.724	2	1025.04	AEFAEVSK		46.91	0.00605847
5787	442.253	442.253	2	799.008	ANILNNPK		41.06	0.00113126
8234	442.284	442.284	2	1076.56	DLKPAIVK		58.69	0.000238168
4001	442.711	442.711	2	601.638	YAEGYPGK		27.92	0.0127261
4001	442.711	442.711	2	601.638	YAEGYPGK		27.92	0.0127261
9220	442.711	442.713	2	1186.76	DCTFITK		28.53	0.0094102
15652	442.747	442.747	2	1895.61	FGSLAYVK		44.09	0.0413241
2788	442.782	442.782	2	465.036	NIVKPVSK		23.72	0.039631
25790	443.269	443.269	2	3016.41	WNALLLR		31.62	0.0243388
25364	443.269	443.269	2	2967.61	WNALLLR		33.98	0.0152731
7014	443.274	443.274	2	939.936	VLTPTQVK		39.61	0.0353419
20375	443.274	443.274	2	2417.47	AVINLLDK		25.22	0.0256731
20375	443.274	443.274	2	2417.47	AVLNIIDK		25.22	0.0256731
21104	443.28	443.279	2	2497.5	AVILLNSR		41.61	0.0405189
21104	443.28	443.279	2	2497.5	GILILSNR		41.61	0.0405189
21104	443.28	443.279	2	2497.5	GILLLSNR		41.61	0.0405189
21104	443.28	443.279	2	2497.5	GILLLSNR		41.61	0.0405189
8125	443.724	443.724	2	1064.17	YGAATFTR		44.49	0.00476906
12580	443.738	443.737	2	1562.57	ATGFISYK		42.76	0.00234308
10524	443.745	443.744	2	1337.69	MNVPANLK		20.57	0.0194404
18859	443.758	443.757	2	2255.6	AMDILVPK		30.8	0.00179635
4937	443.759	443.759	2	702.756	AVSNQIVR		60.66	0.000792754
3365	444.233	444.233	2	529.938	VADDIQAR		54.33	0.000302004
3365	444.233	444.233	2	529.938	VADDLQAR		54.33	0.000302004
4497	444.246	444.245	2	656.076	IGQEIEAK		29.51	0.0322165
10798	444.756	444.755	2	1368.63	AVLTIDEK		61.66	0.00115063
5408	445.222	445.222	2	754.284	INIDSDGR		39.84	0.00245313
6845	445.235	445.235	2	920.85	SVDDINVK		48.86	0.00049778
3789	445.235	445.235	2	579.048	SLNEEAVK		40.18	0.0084975
7406	445.252	445.25	2	983.424	IVIASACR		38.68	0.0456964
12263	445.261	445.261	2	1528.99	QAVALPYK		48.34	0.0297594
3045	445.75	445.751	2	493.722	ISVTQGASK		33.55	0.0190719
25832	445.761	445.76	2	3021.05	IGEKMGKK		14.99	0.0392311
6058	446.743	446.742	2	829.908	ALAPTYEK		37.31	0.0173167
29972	446.765	446.766	2	3489.15	VFTVASIR		33.91	0.0406372
30346	446.765	446.766	2	3530.48	VFTVASIR		36.07	0.0183401
31775	446.765	446.766	2	3685.02	VFTVASIR		29.88	0.0333345
24112	446.766	446.766	2	2830.49	VFTVASIR		34.82	0.0325375
20531	446.766	446.766	2	2435.26	VFTVASIR		42.92	0.00908993
47724	446.766	446.766	2	5927.94	VFTVASIR		52.56	0.00406139
22102	446.766	446.766	2	2607.97	VFTVASIR		48.92	0.00489878
17718	446.766	446.766	2	2128.9	VFTVASIR		58.9	0.00164548
17209	446.766	446.766	2	2067.47	VFTVASIR		62.71	0.000684373
17447	446.766	446.766	2	2098.17	VFTVASIR		58.97	0.00161917
17970	446.766	446.766	2	2158.98	VFTVASIR		58.98	0.00161545
18265	446.766	446.766	2	2189.87	VFTVASIR		58.83	0.00167222
19399	446.766	446.766	2	2313.11	VFTVASIR		58.6	0.00176316
18541	446.766	446.766	2	2220.58	VFTVASIR		58.83	0.00167222
19671	446.766	446.766	2	2343.34	VFTVASIR		52.65	0.00416914
21362	446.766	446.766	2	2527.39	VFTVASIR		52.08	0.00402192
22388	446.766	446.766	2	2639.47	VFTVASIR		37.93	0.0261094
18821	446.766	446.766	2	2251.48	VFTVASIR		62.64	0.000691137
21099	446.767	446.766	2	2496.89	VFTVASIR		54.74	0.00317691
20814	446.767	446.766	2	2466.5	VFTVASIR		52.59	0.00191052
20250	446.767	446.766	2	2404.61	VFTVASIR		44.71	0.0110946
16971	446.767	446.766	2	2037.11	VFTVASIR		41.5	0.00340437
24949	446.767	446.766	2	2922.86	VFTVASIR		39.77	0.0303029
25502	446.767	446.766	2	2984.19	VFTVASIR		43.21	0.00916556
19955	446.767	446.766	2	2373.95	VFTVASIR		49.68	0.00493046
19113	446.767	446.766	2	2282.53	VFTVASIR		58.38	0.00184317
6789	447.214	447.215	2	913.488	EAICAAMK		25.08	0.0044433
4295	447.221	447.222	2	634.386	TQAFDPSK		17.17	0.0245063
5921	447.24	447.24	2	813.456	IADVNYAK		32.89	0.0136821
21617	447.729	447.729	2	2555.48	GFMIDVGR		26.93	0.013079
21617	447.729	447.729	2	2555.48	GFMLDVGR		26.93	0.013079
2483	447.738	447.738	2	429.336	FVTNANTK		31.53	0.00373692
28894	447.758	447.758	2	3361.3	FSLLWTK		28.84	0.0489994
1656	448.235	448.235	2	321.462	YDNSIKR		48.57	0.0128543
1656	448.235	448.235	2	321.462	YDNSLKR		48.57	0.0128543
4671	448.259	448.259	2	674.184	SAIAAHGLR		41.36	0.00647693
15279	448.735	448.735	2	1856.13	YLTWASR		31.96	0.0156916
15581	448.735	448.735	2	1888.19	YLTWASR		30.45	0.0153534
18496	449.211	449.21	2	2215.13	MTLDDFR		40.2	0.0364698
11299	449.699	449.699	2	1423.5	AMMENFR		30.81	0.0232091
5922	449.702	449.702	2	813.528	GYEELCK		28.43	0.00915449
23916	449.736	449.737	2	2806.13	PTGSVYFK		54.31	0.000166921
24230	449.737	449.737	2	2843.68	PTGSVYFK		54.22	0.000163575
5173	449.753	449.753	2	727.668	AVAGIENPK		79.6	6.93961e-06
10677	450.204	450.204	2	1355.63	MTYEMPK		30.5	0.00894482
19306	450.248	450.247	2	2303.46	KYLYEIA		34.81	0.00340385
19022	450.248	450.247	2	2272.83	KYLYEIA		18	0.0377909
22974	450.287	450.287	2	2703.05	VGALASLIR		50.99	0.0107549
15936	450.77	450.769	2	1927.13	VSVFVPPR		55.8	0.000112506
15663	450.77	450.769	2	1896.76	VSVFVPPR		31.37	0.00367491
16263	450.77	450.769	2	1962.53	VSVFVPPR		36.17	0.0019233
3078	451.169	451.168	2	497.238	GCCFDSR		26.55	0.00323508
21738	451.233	451.232	2	2569.12	FQFNAFK		31.5	0.00684119
4491	451.235	451.235	2	655.41	IGGDVPDTK		27.42	0.0343384
4491	451.235	451.235	2	655.41	LGGDVPDTK		27.42	0.0343384
8012	451.253	451.253	2	1048.54	AIEQAIEK		47.35	0.0209958
8012	451.253	451.253	2	1048.54	ALEQALEK		47.35	0.0209958
3976	452.243	452.243	2	598.86	ATVEDIQK		32.89	0.0153078
7352	452.735	452.735	2	977.724	LSADEIEK		45.25	0.0453256
14958	452.743	452.743	2	1820.62	AFHFLNR		24.91	0.0198058
15235	452.743	452.743	2	1851.52	AFHFLNR		25.12	0.0397391
13369	453.241	453.24	2	1647.08	VASLSWDK		24.62	0.0408609
8375	453.247	453.247	2	1091.14	VLMVGGSSR		46.06	0.00111496
1405	453.756	453.756	2	283.572	NKPGVYTK		31.6	0.0251931
8568	454.229	454.23	2	1114.55	TDPGFSVGK		25.54	0.0340295
7088	454.235	454.235	2	948.3	LSQDFAAR		44.33	0.00173236
3730	454.727	454.727	2	572.61	VGEFSGANK		53.89	0.000152037
16752	454.737	454.737	2	2013.86	GANIAGFMK		45.2	0.000664551
19683	454.758	454.758	2	2344.69	TSFDVVLK		42.63	0.0020702
15591	455.215	455.214	2	1889.29	DGFFGNPR		38.31	0.00249112
14653	455.229	455.229	2	1786.81	NEMLQFK		28.61	0.0158005
9108	455.256	455.256	2	1175.11	LYQLTGSK		32.86	0.0320809
7132	455.721	455.721	2	952.968	SEVYGPMK		30.4	0.0117927
9498	455.726	455.726	2	1215.74	NAAICFSK		37.81	0.00321256
9205	455.726	455.726	2	1185.25	NAAICFSK		40.66	0.0181771
9758	455.726	455.726	2	1247.23	NAAICFSK		28.31	0.0147303
7743	456.207	456.208	2	1020.07	AFHYDMK		23.18	0.0133495
6783	456.734	456.732	2	912.792	LYFNNNK		27.18	0.0433181
25770	456.74	456.74	2	3013.87	VFFASWR		33.89	0.00617549
8263	456.755	456.755	2	1079.44	YITITSSK		47.5	0.000505394
22644	457.289	457.289	2	2667.35	IEAINLIK		45.47	0.0343644
22644	457.289	457.289	2	2667.35	IEALNLIK		45.47	0.0343644
22644	457.289	457.289	2	2667.35	IEALNLLK		45.47	0.0343644
9460	457.751	457.751	2	1211.62	LGPEEITR		41.76	0.0490279
14307	457.781	457.781	2	1748.69	VVEIIVDK		28.69	0.00905901
14579	457.781	457.781	2	1779.28	VVEIIVDK		44.25	0.000916409
5024	458.254	458.254	2	711.714	SALGAVQNR		55.42	0.00255549
8093	458.261	458.261	2	1059.83	LVDVAAAEK		45.68	0.00154637
6800	458.267	458.267	2	914.784	VGTPAITTR		51.8	0.014559
16581	458.27	458.27	2	1996.06	INLVMTPK		23.28	0.0366679
9265	458.28	458.279	2	1191.53	VIVAVTDAK		41.14	0.00362881
3157	458.746	458.746	2	506.64	VGETQLNR		31.34	0.0134489
7016	458.758	458.759	2	940.122	LGVTANDVK		30.98	0.00714991
5606	459.247	459.247	2	775.638	INAAMAAAGK		41.67	0.0266111
14055	459.74	459.74	2	1721.6	IYNAFYK		40.02	0.00217697
14055	459.74	459.74	2	1721.6	LYNAFYK		40.02	0.00217697
12007	460.249	460.249	2	1499.83	ANLEIMTK		37.53	0.00697105
9125	460.255	460.255	2	1176.82	VIMVGGSTR		35.03	0.0481475
9125	460.255	460.255	2	1176.82	VLMVGGSTR		35.03	0.0481475
5218	460.264	460.264	2	732.762	SVGVVTTTR		33.23	0.00481475
3310	460.266	460.266	2	523.854	YAVVDKPK		39.27	0.000915421
23562	460.272	460.272	2	2767.26	TLGIVGFGR		46.67	0.00209367
23277	460.272	460.272	2	2736.01	TLGIVGFGR		40	0.00612928
10983	460.277	460.277	2	1388.12	TTLTAAITK		45.16	0.0159039
10983	460.277	460.277	2	1388.12	TTLTAALTK		45.16	0.0159039
17528	460.735	460.735	2	2107.05	GSFPWQAK		25.65	0.00752455
17269	460.735	460.735	2	2076.3	GSFPWQAK		24.98	0.00744956
22370	460.749	460.749	2	2637.31	AMDVLFPK		37.73	0.0132934
17074	460.757	460.758	2	2048.08	AFEVVIDK		31.35	0.0162288
6737	461.221	461.221	2	907.272	DDTVCLAK		49.85	0.00567373
7000	461.221	461.221	2	938.424	DDTVCLAK		47.25	0.00704564
18722	461.247	461.247	2	2240.51	AFPNLMTK		37.13	0.0014688
19001	461.247	461.247	2	2270.67	AFPNLMTK		29.96	0.011324
11404	461.256	461.256	2	1435.11	ADVNYVIK		24.51	0.017695
12412	461.726	461.726	2	1544.93	MWGSLSNK		33.45	0.0025562
9538	461.75	461.75	2	1221.23	RFIAEMR		45.44	0.027562
13766	461.753	461.753	2	1689.9	VYTVDLGR		46.67	0.00224392
22613	461.766	461.766	2	2664.07	STFDVILK		29.42	0.00920322
22613	461.766	461.766	2	2664.07	TSFDVILK		29.41	0.00922444
2944	462.245	462.245	2	482.79	VYTAAEAAK		37.31	0.0108889
4728	462.27	462.269	2	680.664	AAAHILAEK		23.53	0.0413933
9011	462.715	462.716	2	1165.09	GICFDNAK		18.5	0.034
7768	462.724	462.725	2	1022.58	AEDLASYR		25.2	0.0303617
12943	462.737	462.737	2	1600.48	DYTIDVAK		20.07	0.040707
17080	463.276	463.277	2	2048.8	ELPGVAAIR		35.02	0.030359
6385	463.276	463.277	2	869.904	TGTHGLLVK		50.91	0.00142145
6137	463.276	463.277	2	838.44	TGTHGLLVK		54.08	0.00081222
13237	463.277	463.277	2	1633.04	VILVGDPGR		30.36	0.0408867
20631	463.308	463.308	2	2446.48	IVAALPTIK		42.31	0.000622777
20631	463.308	463.308	2	2446.48	LVAALPTIK		42.31	0.000622777
24945	463.736	463.735	2	2922.34	GVDFFDVK		23.49	0.0199631
14430	463.74	463.74	2	1762.94	EYFAQIR		30.84	0.0231418
25970	464.245	464.245	2	3036.09	DYEIIFK		44.91	0.0176227
25970	464.245	464.245	2	3036.09	DYEILFK		44.91	0.0176227
25970	464.245	464.245	2	3036.09	DYELLFK		44.91	0.0176227
11820	464.249	464.248	2	1478.31	NVPDDVLR		25.85	0.00483217
15971	464.251	464.25	2	1931.45	YLYEIAR		42.61	0.028483
15375	464.272	464.272	2	1866.13	GGANIINLR		41.34	0.0223049
14209	464.279	464.279	2	1738.12	LSAPEVLAK		40.69	0.00287812
14492	464.279	464.279	2	1769.6	LSAPEVLAK		19.67	0.0251103
21558	464.285	464.285	2	2549.02	ELGVGIALR		41.13	0.00549067
2256	464.728	464.728	2	397.902	INPGDAGER		16.41	0.0439417
2256	464.728	464.728	2	397.902	LNPGDEQR		16.41	0.0439417
1667	464.777	464.777	2	323.136	EKGAVTPVK		39.57	0.00403116
4652	464.795	464.795	2	672	KVVISAPSK		60.66	0.000702372
9305	465.262	465.262	2	1195.45	SALGAIQNR		33.87	0.020556
9305	465.262	465.262	2	1195.45	SALGALQNR		33.87	0.020556
9599	465.262	465.262	2	1228.42	SALGAIQNR		25.72	0.0462557
9599	465.262	465.262	2	1228.42	SALGALQNR		25.72	0.0462557
13017	465.27	465.269	2	1609.3	DVVGLTTPK		35.8	0.00271925
9840	465.275	465.274	2	1258.75	IGTPALTTR		30.2	0.0234715
9840	465.275	465.274	2	1258.75	LGTPAITTR		30.2	0.0234715
9840	465.275	465.274	2	1258.75	LGTPALTTR		30.2	0.0234715
9849	465.275	465.274	2	1260.11	IGTPALTTR		38.89	0.0026992
9849	465.275	465.274	2	1260.11	LGTPAITTR		38.89	0.0026992
9849	465.275	465.274	2	1260.11	LGTPALTTR		38.89	0.0026992
6799	465.767	465.766	2	914.712	AGEVTAAIAK		32.76	0.00579048
22066	465.769	465.768	2	2603.89	LTFLDPPK		29.95	0.0389171
23275	465.779	465.779	2	2735.68	ELSVLELK		50.31	0.0108907
25951	465.785	465.785	2	3034.14	TILTDLVR		47.83	0.0219098
8688	466.231	466.231	2	1129.61	DVMPEVNK		17.21	0.0242975
10923	466.277	466.277	2	1381.96	TPLTATLSK		47.41	0.000296015
2092	466.756	466.756	2	377.664	TTAEQGVVK		39.96	0.0253048
14241	466.758	466.758	2	1741.58	TIPTFEPK		35.49	0.00248403
14947	466.758	466.758	2	1819.47	TIPTFEPK		30.19	0.00500178
15703	466.758	466.758	2	1900.9	TIPTFEPK		14.66	0.0453454
2336	467.217	467.218	2	407.364	MMETIHR	Oxidation (M)	19.56	0.0261289
18925	467.24	467.239	2	2262.7	DIDALMAGK		23.68	0.0353389
21232	467.248	467.247	2	2511.68	EGVAIMWK		35.84	0.00176686
12141	467.263	467.263	2	1514.77	LCTVATLR		42.91	0.0153778
11877	467.263	467.263	2	1484.51	LCTVATLR		46.75	0.029584
10354	467.263	467.263	2	1317.77	LCTVATLR		37.55	0.0345658
11306	467.264	467.263	2	1424.24	LCTVATLR		52.4	0.00674502
11585	467.264	467.263	2	1454.35	LCTVATLR		46.81	0.0244334
11037	467.264	467.263	2	1393.43	LCTVATLR		43.8	0.0310772
28719	467.291	467.292	2	3340.65	IGLVGSFLK		55.26	0.000439971
6603	467.717	467.717	2	893.526	GGADFDPAGK		52.31	0.000115935
7063	467.756	467.755	2	945.702	NMVLQTTK		34.29	0.0101152
1990	467.759	467.759	2	365.67	NRPGVYTK		37.93	0.0193997
25414	467.765	467.766	2	2973.72	AIVEDFLK		32.84	0.021156
24567	467.767	467.766	2	2880.84	AIVEDFLK		60.59	0.000762671
24842	467.767	467.766	2	2911.17	AIVEDFLK		51.73	0.00396048
24291	467.767	467.766	2	2850.41	AIVEDFLK		39.85	0.00899834
25126	467.767	467.766	2	2941.76	AIVEDFLK		38.65	0.00697011
2732	468.73	468.73	2	458.712	AFAGESQAR		40.83	0.00226452
9368	468.749	468.748	2	1201.88	TNTGFLQR		58.17	0.00187801
3278	469.217	469.217	2	520.146	FDDTNPTK		25.43	0.0311697
3612	469.24	469.24	2	557.424	ITNYSPSR		42.32	0.00451881
10805	469.737	469.736	2	1369.39	LYTPMDAK		36.28	0.00286765
12376	469.745	469.745	2	1541.05	SYIEAIDK		28.08	0.0249793
12376	469.745	469.745	2	1541.05	SYLEAIDK		28.08	0.0249793
12376	469.745	469.745	2	1541.05	SYLEALDK		28.08	0.0249793
14591	469.792	469.793	2	1780.46	IIVPLNNR		48.08	0.00411397
13905	470.233	470.234	2	1704.56	FASLMGDAK		39.74	0.00804313
4835	470.243	470.243	2	691.926	YAEGTLSAK		44.72	0.000579668
2338	470.718	470.719	2	407.7	YTVNQCR		41.64	0.000479133
6405	470.727	470.728	2	872.148	DDNPNLPR		41.58	0.000534094
6703	470.728	470.728	2	903.816	DDNPNLPR		26.8	0.0030655
5647	470.728	470.728	2	780.918	DDNPNLPR		41.68	0.000399705
5904	470.728	470.728	2	811.65	DDNPNLPR		41.7	0.000453302
6165	470.728	470.728	2	841.986	DDNPNLPR		41.54	0.000463463
7223	470.729	470.728	2	963.648	DDNPNLPR		23.18	0.00669686
2587	470.746	470.746	2	442.146	SAVQGPPER		70.53	2.30948e-05
2857	470.746	470.746	2	472.572	SAVQGPPER		45.55	0.000748409
2366	470.746	470.746	2	411.942	SAVQGPPER		43.96	0.000490028
2158	470.764	470.764	2	385.482	AHASVAGVTK		31.36	0.023372
9736	470.776	470.777	2	1244.27	APIEAALQK		28.61	0.0278009
19841	471.258	471.258	2	2361.82	FNYGSIIK		44.71	0.00595959
15863	471.265	471.265	2	1918.47	APMPGSILR		29.22	0.00895857
9965	471.268	471.269	2	1274.14	EAIEALPAK		34.3	0.00305492
4484	471.693	471.692	2	654.636	YWCNDGK		22.63	0.0325768
15468	471.779	471.779	2	1876.27	ILTLPEEK		29.4	0.0232181
11456	471.785	471.785	2	1440.29	IPGLVTTNK		37.12	0.00143974
8157	472.264	472.264	2	1067.83	NNSLPISAK		19.34	0.0154134
27534	472.272	472.272	2	3208.84	ELWILNR		41.5	0.0248347
3497	472.276	472.277	2	544.242	IKEDPTIK		47.97	0.0199022
20204	472.718	472.717	2	2399.71	FAWDSYR		15.08	0.0384814
9587	472.762	472.762	2	1227.06	ATVVDLGNR		24.08	0.0227145
24812	472.764	472.764	2	2907.76	KLGADLAAW		30.15	0.0257798
8815	472.774	472.774	2	1143.53	AALTAGEIAK		50.52	0.00564789
6357	473.219	473.219	2	866.916	GTFTDYNK		19.74	0.0368587
4678	473.225	473.225	2	674.91	NGPEQWSK		27.71	0.00251852
5701	473.272	473.272	2	789.054	QTLAASNIK		22.37	0.0209694
19441	473.301	473.303	2	2317.69	TLVLLSATK		22.33	0.00804486
4055	473.745	473.746	2	608.352	SINEVAEGK		52.68	0.00533387
4718	473.746	473.746	2	679.668	RANGQWSK		21.74	0.0301052
2886	473.773	473.773	2	476.088	KVVMTGPSK		48.44	0.022307
3151	474.242	474.243	2	505.938	TAAAEESIR		48.61	0.0034474
17602	474.263	474.263	2	2115.08	GYVVDPLGK		46.79	7.49791e-05
14437	474.264	474.263	2	1763.69	IATDPFVGK		44.79	0.00257048
16281	474.268	474.269	2	1964.57	RTVAAPSVF		21.6	0.0493995
16281	474.268	474.269	2	1964.57	RTVAAPSVF		21.6	0.0493995
16281	474.268	474.269	2	1964.57	RTVAAPSVF		21.6	0.0493995
1481	474.275	474.274	2	295.29	IITEDTKK		40.92	0.0246646
25371	474.282	474.282	2	2968.4	NIALIFEK		35.2	0.0219136
7025	474.726	474.726	2	941.214	ECEEIIR		26.02	0.020852
12855	474.767	474.767	2	1590.78	VQVNLGYR		46.14	0.00357242
7353	475.24	475.24	2	977.796	YTGALPDGR		38.28	0.0162413
11386	475.242	475.242	2	1433.23	VSVDLTCR		29.85	0.00635983
11126	475.242	475.242	2	1402.88	VSVDLTCR		40.1	0.000784828
25890	475.269	475.268	2	3027.43	VGFIGLGMR		32.64	0.0249183
11319	475.289	475.289	2	1425.65	KLVFVTDK		36.58	0.00623303
5463	475.712	475.714	2	759.936	GGSDFDPAGK		33.89	0.000663424
5076	475.713	475.713	2	717.3	EMGCNAIR		33.34	0.000747015
5076	475.713	475.713	2	717.3	EMGCNALR		33.34	0.000747015
5033	475.735	475.734	2	712.59	LCDNLSTK		36.8	0.00437885
6136	475.75	475.751	2	838.368	YVLAGEGNK		48.04	0.00654169
4438	475.753	475.751	2	649.89	FTAEQGAVK		31.34	0.0468437
13075	475.758	475.758	2	1615.6	KGADVWFK		24.04	0.0430285
8004	476.202	476.203	2	1047.89	MWGEGTDR		37.63	0.0102012
10385	476.225	476.225	2	1321.47	DLGEENFK		53.32	0.0001034
10645	476.225	476.225	2	1352.08	DLGEENFK		34.59	0.00160346
10111	476.225	476.225	2	1290.26	DLGEENFK		31.02	0.0139119
12047	476.225	476.225	2	1504.29	DLGEENFK		19.21	0.0219741
2017	476.232	476.232	2	369.12	GLSSACSAAK		29.16	0.0117012
12416	476.235	476.234	2	1545.22	MEFPSNVK		25.94	0.0294232
6480	476.243	476.243	2	880.152	GIGPTYTDK		39.57	0.00121127
18706	476.25	476.25	2	2238.74	NFFPAVEK		26.25	0.0371354
17150	476.259	476.258	2	2058.61	VGFVGLGMR	Oxidation (M)	27.91	0.0234667
9830	476.261	476.261	2	1257.27	VGDTVLYGK		50.79	0.000260785
6794	476.272	476.272	2	914.118	GHVGEIIAR		18.34	0.0273089
2845	476.728	476.728	2	471.168	SFAGESQAR		49.55	0.00719411
4330	476.73	476.73	2	638.484	HAYGDVYK		21.85	0.0436957
20654	476.767	476.766	2	2448.89	INAFVNFK		43.26	0.000495469
9309	476.777	476.777	2	1195.96	ELHELLAK		49.95	0.00379134
11608	477.241	477.242	2	1456.79	MQIYVDGK		31.35	0.00590011
14913	477.241	477.242	2	1815.66	TCFDIVAK		20.79	0.0421859
6853	477.251	477.251	2	921.72	TYAGVTDVK		35.26	0.00193496
2430	477.256	477.256	2	422.382	ATPHISAEK		28.27	0.0046643
3049	477.716	477.717	2	494.088	SNNDFTTR		28.67	0.0118246
8369	477.718	477.718	2	1090.43	FMNMQQR		21.05	0.0142217
2326	477.736	477.736	2	406.23	GPGVDQEPR		22.44	0.00785645
22818	477.751	477.75	2	2686.61	LVEDFFGK		28.85	0.0203347
25330	477.769	477.768	2	2963.97	FIADTFLK		51.29	0.00336588
3498	477.772	477.772	2	544.326	HSVNVTAVK		51.32	0.000679059
3833	478.219	478.219	2	583.746	AAVDTYCR		49.17	0.000665095
3833	478.219	478.219	2	583.746	AAVDTYCR		49.17	0.000665095
14395	478.235	478.235	2	1758.48	GFEGLYNR		26.35	0.0256714
15188	478.236	478.235	2	1846.37	NFGLYGER		41.94	0.00173171
12629	478.248	478.248	2	1567.55	ADFYIAQK		36.48	0.00446636
1993	478.269	478.27	2	366.096	ANKPGDVVR		25.4	0.0416489
16569	478.281	478.282	2	1994.83	LTLDPVAAR		42.55	0.0385408
8085	478.76	478.762	2	1058.74	GPVSVGVDAR		40.2	0.00181568
14193	478.774	478.774	2	1736.59	LEIETVPR		62.17	0.000389191
13914	478.774	478.774	2	1705.5	LEIETVPR		52.35	0.00130538
28991	478.792	478.792	2	3373.03	EEILAILR		46.57	0.01535
28991	478.792	478.792	2	3373.03	EELLAIIR		46.57	0.01535
28991	478.792	478.792	2	3373.03	EELLALIR		46.57	0.01535
12911	479.272	479.272	2	1597.05	LPVSLSEGR		36.99	0.000705302
13192	479.272	479.272	2	1628.14	TPDGSLLVR		36.74	0.00139056
9163	479.704	479.704	2	1180.8	EYADAMMK		21.42	0.00979091
3484	479.713	479.713	2	542.922	EASETYMK		32.06	0.0096917
20015	479.727	479.726	2	2380.12	YDIFMNR		30.53	0.0343749
9221	479.764	479.764	2	1186.84	ALEDAVAAAK		32.44	0.0235489
12261	480.255	480.256	2	1528.66	AEDIEALAK		41.79	0.0127426
1605	480.261	480.261	2	312.396	QGGTTPTAVK		36.53	0.00896514
16026	480.274	480.274	2	1937.39	TDGLVLVDK		47.29	0.0307439
15315	480.279	480.28	2	1860.05	GLEVTITAR		41.32	0.00341886
18830	480.284	480.283	2	2252.48	IVCLVLDK		42.1	0.00255628
23854	480.287	480.287	2	2798.45	VSIWVTVR		35.18	0.00960627
2918	480.745	480.745	2	479.964	APGSSIMPGK	Oxidation (M)	39.89	0.00332229
4046	480.753	480.753	2	607.074	AGVTDAAVEK		36.42	0.00646452
2469	480.754	480.753	2	427.752	VVGAVGSDEK		42.57	0.000811895
14501	480.764	480.763	2	1770.54	ALAQALMDK		35.39	0.00197917
17952	480.785	480.785	2	2156.84	FQNALLVR		31.32	0.0150091
19988	480.785	480.785	2	2377.3	FQNALLVR		23.04	0.0216613
47725	480.785	480.785	2	5928.04	FQNALLVR		42.86	0.00401982
17195	480.785	480.785	2	2065.45	FQNALLVR		48.24	0.00174685
17426	480.785	480.785	2	2095.76	FQNALLVR		47.88	0.00144091
16953	480.785	480.785	2	2034.89	FQNALLVR		47.79	0.00142005
19669	480.785	480.785	2	2343.01	FQNALLVR		26.34	0.0127437
17690	480.785	480.785	2	2125.93	FQNALLVR		47.08	0.00194502
21503	480.785	480.785	2	2543.07	FQNALLVR		21.83	0.0481881
15078	481.232	481.232	2	1833.79	GAPDMAFPR		31.08	0.0152366
5470	481.232	481.232	2	760.866	ECFQIHK		25.32	0.0126552
12612	481.24	481.24	2	1565.78	LVTWGDDR		42.29	0.00306328
16454	481.242	481.243	2	1982.99	FLYEYAR		31.64	0.0258982
5518	481.251	481.251	2	765.954	ATEGTVLDR		28.07	0.0353909
16171	481.271	481.271	2	1952.95	DVFDKLPK		20.77	0.0338898
7341	481.738	481.738	2	976.512	TVTNEWGR		41.59	0.00244534
9427	481.752	481.752	2	1207.94	VTVNGVDMK		40.65	0.0189979
8203	962.503	962.505	1	1073.3	GNPAVSYVR		23.35	0.0266353
4506	481.756	481.756	2	657.012	FVPASGAASR		51.57	0.000665974
8295	481.756	481.756	2	1082.75	GNPAVSYVR		25.26	0.0044304
8038	481.756	481.756	2	1052.15	GNPAVSYVR		26.25	0.00641167
5327	481.761	481.761	2	745.638	GSSLAVTAEK		47.18	0.000144952
8834	481.769	481.769	2	1145.71	YSQNPIIK		31.58	0.0259598
22126	481.77	481.769	2	2610.61	GFLADLQAK		30.01	0.00551937
11246	481.771	481.771	2	1417.51	VCGALTLTK		22.72	0.012101
6100	482.243	482.243	2	834.63	GNFHAVYR		20.12	0.0129634
13413	482.267	482.267	2	1651.45	SPFVTSGIR		28.26	0.0460841
13413	482.267	482.267	2	1651.45	SPFVTSGLR		28.26	0.0460841
11709	482.279	482.279	2	1466.73	YVVLSAPSK		24.25	0.0220081
4816	482.724	482.724	2	689.826	ECLSVGGDK		17.21	0.0413031
20982	482.754	482.753	2	2484.26	ELEADFLK		45.21	0.0394553
6768	482.759	482.759	2	910.908	LYAVQADGK		61.16	0.000366793
7670	482.76	482.76	2	1011.52	IAIVCSSSK		30.22	0.0141408
7670	482.76	482.76	2	1011.52	LAIVCSSSK		30.22	0.0141408
1973	482.77	482.77	2	363.582	APNHAVVTR		50.49	0.00019505
1715	482.77	482.77	2	329.976	APNHAVVTR		59.44	5.27601e-05
23536	482.771	482.771	2	2764.48	TEFDVILK		39.79	0.00587793
13057	482.777	482.777	2	1613.78	FAISAQTVK		46.59	0.0282642
14101	483.229	483.229	2	1726.7	NMVPFDSR		44.53	0.00188998
4884	483.236	483.238	2	697.26	TLYSDNPR		33.1	0.00290755
5301	483.268	483.269	2	742.536	YGEELVKK		28.78	0.0439377
10369	483.269	483.269	2	1319.72	IIVDTYGGK		54.17	0.00177472
7786	483.737	483.736	2	1024.52	TGGVNFTDR		23.96	0.0235264
15048	483.74	483.739	2	1830.73	GFCAGLDVK		36.56	0.00451561
12188	483.743	483.743	2	1520.04	FEESVDLK		40.43	0.0184162
5527	483.745	483.745	2	766.668	MGFVDNKR		29.49	0.00511909
4321	483.748	483.748	2	637.308	YSVEAAQAK		52.2	0.0107873
10934	483.785	483.785	2	1383.22	LVDPQGPLK		66.25	0.000110518
3358	484.24	484.24	2	529.146	FVTGSAEEK		38.66	0.000608455
20578	484.25	484.249	2	2440.67	MELFGSVGK		43.55	0.000656091
13271	484.259	484.258	2	1637.15	IQLSDYTK		30.04	0.0222321
7652	484.282	484.282	2	1009.58	ELVALAHSK		28.24	0.00551096
4165	484.734	484.735	2	620.412	VGCQSVYR		34.21	0.00320616
2921	484.743	484.743	2	480.228	GSQAVSYTR		38.21	0.000872909
10329	484.756	484.756	2	1315.06	YLTIESSR		46.57	0.00286732
1998	484.762	484.762	2	366.708	VQISAGHEK		31.36	0.0199253
1998	484.762	484.762	2	366.708	VQLSAGHEK		31.36	0.0199253
16261	484.792	484.792	2	1962.38	ALNELAPIK		43.94	0.00220536
1467	485.241	485.241	2	293.178	EPNGSNPVR		43.15	0.000540352
11512	485.243	485.243	2	1446.13	YGYNSPIR		30.32	0.0310384
3435	485.262	485.261	2	537.66	YFTSKPAR		28.79	0.00862513
14561	485.783	485.782	2	1777.18	IPIIGDNTK		45.35	0.0185578
13863	485.8	485.8	2	1700.11	SPVILQVSK		49.56	0.00142218
4290	486.767	486.767	2	633.99	FAASAAAVHK		68.76	8.62387e-06
9476	486.79	486.79	2	1213.48	IIVETNVGK		51.47	0.00408225
9183	486.79	486.79	2	1182.92	ISSVSPALAK		37.76	0.0220824
10169	487.235	487.235	2	1296.34	GTYLDNYK		25.78	0.0151043
6581	487.27	487.269	2	891.228	EATGIQINK		41.17	0.00494163
18091	487.278	487.277	2	2171.23	VVFQDLPR		36.79	0.00196199
20727	487.282	487.282	2	2457.05	TDGLVLVEK		17.78	0.038156
4287	487.748	487.749	2	633.564	AVADDIQSR		39.17	0.00486899
6534	487.762	487.761	2	886.122	LSGEALAGEK		45	0.00758786
15600	488.266	488.267	2	1890.17	IATDPFVGR		22.5	0.031098
24847	488.269	488.268	2	2911.61	GLTLADMVR		28.81	0.039293
16755	488.279	488.279	2	2014.12	LPLQDVYK		32.52	0.0376102
19582	488.29	488.29	2	2333.5	IDITLSSVK		68.77	7.91525e-05
11448	488.296	488.295	2	1439.45	RVLTTATIT		32.02	0.00504134
5801	488.728	488.728	2	800.316	AGFAGDDAPR		58.77	1.57007e-05
6441	488.743	488.742	2	875.922	ACEEIIGGK		26.98	0.0140431
10097	488.788	488.787	2	1288.87	GTIIASSSIK		34.55	0.00951856
8236	489.235	489.236	2	1076.71	MNMNAQIR		40.71	0.00364214
7638	489.258	489.258	2	1008.22	TQTLGIGCK		46.64	0.000804455
23635	489.269	489.269	2	2775.07	GFIEALEAK		38.46	0.0041412
22607	489.271	489.27	2	2663.33	GLTLTDMVK		36.32	0.00249603
12916	489.748	489.748	2	1597.64	DGAGDVAFVK		79.2	7.05938e-07
13191	489.748	489.748	2	1628.07	DGAGDVAFVK		78.41	4.90398e-07
3984	489.748	489.75	2	599.58	VTVNGVDMK	Oxidation (M)	40.64	0.0179931
14922	489.749	489.748	2	1816.57	FAEDVLER		40.85	0.010389
29980	489.784	489.785	2	3490.07	LSLYDIVR		42.58	0.0475324
4927	489.79	489.79	2	701.784	HQPTAIIAK		20.58	0.0297615
4592	490.227	490.228	2	665.694	VFDEAENR		42.16	0.0126072
32821	490.242	490.243	2	3806.54	IDWWGFR		39.96	0.0079541
32558	490.242	490.243	2	3776.08	IDWWGFR		33.16	0.0278779
6708	490.251	490.251	2	904.218	ESSTIDLSK		36.42	0.00406532
5824	490.721	490.72	2	802.584	GGSDFDPTGK		51.17	5.23747e-05
15202	490.751	490.751	2	1847.87	VGYVSGWGR		35.21	0.00482487
3010	490.756	490.756	2	489.888	YAEAQATVK		66.22	9.03518e-06
4462	490.775	490.774	2	652.32	SIVADKYGK		25.14	0.018273
4462	490.775	490.774	2	652.32	SLVADKYGK		25.14	0.018273
4324	491.235	491.235	2	637.554	TYEEAVGGR		46.96	0.000214999
17826	491.238	491.239	2	2142.16	EGMGAFLEK		39.99	0.00194785
10116	491.248	491.248	2	1290.71	TTFQELDK		44.78	0.00199732
9071	491.257	491.257	2	1171.3	YVVMSAPSK		61.17	5.44454e-05
1220	491.259	491.259	2	257.406	AQAHIDAGAK		24.42	0.0287993
1220	491.259	491.259	2	257.406	AQAHLDAGAK		24.42	0.0287993
4421	491.719	491.719	2	648.33	NSYMNPEK		16.16	0.0307628
2333	491.751	491.751	2	407.088	DVVDGVNHK		33.53	0.0419089
1609	491.751	491.751	2	312.984	DVVDGVNHK		35.36	0.0266039
11635	491.763	491.764	2	1459.61	SSVITNFSK		36	0.0157855
4647	491.787	491.788	2	671.4	AHASTALIAK		44.98	0.00103373
10348	492.285	492.285	2	1317.06	IAGPGLGSGVR		33.15	0.00679315
2706	492.734	492.735	2	455.718	SGTGSVDYAK		34.19	0.0113431
15714	492.742	492.743	2	1902.03	ALFEGYER		33.79	0.0283371
7290	492.748	492.748	2	970.908	TYETTLEK		43.59	0.000824148
6060	492.748	492.748	2	830.076	TYETTLEK		48.9	0.000497116
7858	492.748	492.748	2	1032.42	TYETTLEK		36.03	0.00206315
6472	492.748	492.748	2	879.342	TYETTLEK		48.43	0.00221273
6760	492.748	492.748	2	909.9	TYETTLEK		51.13	0.00117419
7018	492.748	492.748	2	940.452	TYETTLEK		52.75	0.000850945
6219	492.748	492.748	2	848.37	TYETTLEK		42.8	0.000820491
8391	492.748	492.748	2	1093.12	TYETTLEK		31.48	0.0319469
7570	492.749	492.748	2	1001.29	TYETTLEK		38.67	0.00246573
10647	492.756	492.755	2	1352.42	LYYPTEAK		43.73	0.0290471
1808	492.796	492.795	2	340.866	VGSAKPGLQK		35.09	0.0127957
10407	493.224	493.222	2	1324	GGPFSDSYR		25.18	0.00434829
19037	493.232	493.232	2	2274.37	EMQFFGAR		22.96	0.00702212
19392	493.232	493.232	2	2312.35	EMQFFGAR		14.17	0.0468322
16995	493.286	493.287	2	2039.56	GVNVLADAVK		39.25	0.00672485
8728	493.758	493.758	2	1134.17	IPACIAGER		44.69	0.000581409
8475	493.758	493.758	2	1102.9	IPACIAGER		27.25	0.0389907
2644	494.241	494.241	2	448.344	AGPSEGDLNK		66.29	5.09298e-05
11370	494.242	494.243	2	1431.41	EFTGTFTGK		47.77	0.000462763
4357	494.259	494.259	2	641.346	QAAEALDAAK		63.51	0.000488395
23704	494.267	494.267	2	2782.44	KLGADLANW		28.65	0.00289804
9143	494.274	494.274	2	1178.82	RMDIPVTR		30.01	0.0121842
28085	494.285	494.285	2	3269.04	IPLNDLFR		48.06	0.00466013
22514	494.289	494.29	2	2653.4	VVDVIDISK		55.71	0.000784113
22514	494.289	494.29	2	2653.4	VVDVLDSIK		55.71	0.000784113
24924	494.296	494.295	2	2920.22	ISASILDLR		58.68	0.0019035
9007	494.765	494.766	2	1164.76	AANALCAGIK		57.44	0.00135653
9943	494.769	494.769	2	1271.55	AALTADDIAK		61.9	0.000975422
19292	494.788	494.787	2	2301.89	GVSTLVDGLK		56.07	0.00184519
2506	495.245	495.245	2	432.144	SGNVMVNPR	Oxidation (M)	31.08	0.0123759
16218	495.258	495.256	2	1957.71	GVITEEWR		33.33	0.0036899
14946	495.276	495.276	2	1819.4	MTTSLPIAR		42.79	0.00116498
14946	495.276	495.276	2	1819.4	MTTSLPIAR		42.79	0.00116498
14012	495.279	495.28	2	1716.23	VAAGAFQGLR		33.76	0.00488814
23937	495.287	495.287	2	2808.74	TIVDPFIGK		27.82	0.0133135
17478	495.733	495.732	2	2101.48	FAFYDEAK		41.94	0.00124319
10445	495.747	495.748	2	1328.41	SYIPEPER		31.03	0.0099205
5308	495.754	495.754	2	743.382	LAEYGPQGR		45.79	0.000309685
5627	495.754	495.754	2	778.308	LAEYGPQGR		55.16	5.35474e-05
1581	495.759	495.759	2	308.88	AGVETTTPSK		72.36	4.62753e-05
1794	495.759	495.759	2	339.21	AGVETTTPSK		75.8	2.0958e-05
11830	496.26	496.26	2	1479.26	ILVTDGMDK		40.99	0.00335355
25298	496.274	496.273	2	2960.44	GLFIAMPSR		27.33	0.0235052
32642	496.276	496.277	2	3785.94	ENLLDFIK		47.42	0.0267888
13436	496.73	496.729	2	1653.68	DLHFDMSK		26.72	0.00311848
17096	496.746	496.747	2	2050.87	CDFNVPLK		36.81	0.000655057
10744	496.762	496.762	2	1362.75	SPFQTSGIR		52.09	0.00248062
10744	496.762	496.762	2	1362.75	SPFQTSGLR		52.09	0.00248062
23458	496.764	496.764	2	2755.88	EWFLQAAK		27.49	0.0157617
21645	496.776	496.774	2	2558.45	LDSEIFIR		28.58	0.0499838
10099	496.779	496.78	2	1289.05	IGNVYVTAR		44.16	0.00194563
3735	497.216	497.217	2	573.048	GGSDFDPNGK		21.52	0.00958233
12727	497.238	497.235	2	1577.44	AADVEDAFR		52.99	0.00162457
8560	497.265	497.266	2	1113.69	VLPTYDASK		28.87	0.00757458
16816	497.272	497.272	2	2020.39	AGVLETTFR		62.28	3.25303e-05
6821	497.728	497.727	2	917.574	LGGDDFDQK		19.85	0.0191828
8913	497.744	497.746	2	1154.36	QLFGESEGK		42.9	0.00295212
18383	497.754	497.755	2	2203.05	IELFGCAGK		34.81	0.0271924
18259	497.764	497.764	2	2189.17	TEDTIFLR		45.24	0.00113168
7653	497.783	497.782	2	1009.65	KGDYALISK		32.36	0.0252138
4974	497.789	497.788	2	706.518	LQGEIAHVK		26.79	0.00665462
4849	498.225	498.225	2	693.51	YENIDDAR		48.66	0.0088385
6447	498.24	498.24	2	876.672	VGGNYAAGMR		48.74	8.29997e-05
4726	498.244	498.243	2	680.514	EAVASYEAR		38.85	0.00040051
1250	498.267	498.267	2	261.708	AQAHIEAGAK		62.86	0.000449257
1250	498.267	498.267	2	261.708	AQAHLEAGAK		62.86	0.000449257
16572	498.27	498.271	2	1995.07	YMIQATIR		23.25	0.0243028
16572	498.27	498.271	2	1995.07	YMIQATLR		23.25	0.0243028
16572	498.27	498.271	2	1995.07	YMLQATIR		23.25	0.0243028
2146	498.722	498.723	2	384.078	FDSDAASQR		65.8	5.5774e-06
3653	498.735	498.735	2	563.274	TSAENAEFK		26.19	0.030708
14110	499.236	499.237	2	1727.68	MEFLTNDK		33.88	0.00571387
10085	499.236	499.237	2	1287.69	MEFVTNEK		45.07	0.00203799
5058	499.246	499.246	2	715.434	GIWHNNEK		23.61	0.0203749
17025	499.293	499.293	2	2042.65	TGGIGNLPIR		42.12	0.00469723
27694	499.746	499.747	2	3226.43	DLTDYLMK		37.27	0.00934903
11692	499.75	499.751	2	1465.19	YTELPYGR		28.33	0.0192957
13213	499.785	499.785	2	1630.36	SAVEVGALPR		41.5	0.00120322
12065	499.798	499.798	2	1506.31	VVILTGGPDK		19.98	0.0369042
22594	500.295	500.295	2	2662.07	AGDIAAAIGLK		75.57	6.0632e-06
14744	500.753	500.753	2	1796.32	YLGEEYVK		45.84	0.010727
16598	500.788	500.787	2	1997.81	GLEAIGVVDK		47.36	0.000661943
19593	500.806	500.805	2	2334.64	QTALVELVK		66.09	0.000241645
19309	500.806	500.805	2	2303.87	QTALVELVK		61.76	0.000654904
20112	500.806	500.805	2	2389.84	QTALVELVK		46.18	0.00626463
20404	500.806	500.805	2	2420.76	VVVDALSGLK		61.33	0.000724317
26218	500.824	500.824	2	3063.27	AVGLLTVISK		39.15	0.0203584
17113	501.229	501.229	2	2053.36	ACDSFVFR		53.05	0.00039461
47148	501.276	501.276	2	5782.83	LACGVIGIAQ		19.74	0.031892
23189	501.277	501.276	2	2726.49	LACGVIGIAQ		30.27	0.0126872
5114	501.287	501.285	2	721.626	LSTTAPAVNK		48.4	0.000131952
1674	501.769	501.77	2	324.18	RVVTDAEGR		32.36	0.0226662
8034	501.776	501.777	2	1051.8	TEDIVAVQK		42.66	0.00277854
9984	501.777	501.777	2	1276.35	AALTADEIAK		37.61	0.00284367
10255	501.777	501.777	2	1306.55	TGLQEVEVK		49.17	0.00383313
2526	502.262	502.262	2	434.43	ANVNISGGGSK		30.47	0.0123406
2526	502.262	502.262	2	434.43	ANVNLSGGGSK		30.47	0.0123406
10399	502.265	502.266	2	1322.98	ALMQADLNK		29.92	0.00540799
2881	502.275	502.275	2	475.476	VSTEAQIQK		36.98	0.00642574
23866	502.312	502.311	2	2799.97	TLTLLSVTR		57.69	0.000598249
23581	502.312	502.311	2	2769.2	TLTLLSVTR		46.58	0.00305166
7275	502.736	502.738	2	969.246	DPATEGTWK		22.73	0.0118686
7327	502.758	502.758	2	975	LVAGAADMEK		35.2	0.00485366
6473	502.779	502.78	2	879.414	NVRPDYLK		38.79	0.0244605
6220	502.779	502.78	2	848.442	NVRPDYLK		33.85	0.0195191
15418	502.792	502.792	2	1870.73	VGSAPGYLLK		28.19	0.00738269
13382	503.29	503.29	2	1648.36	KDIQNFIK		61.8	0.000956618
13382	503.29	503.29	2	1648.36	KDLQNFLK		61.8	0.000956618
22945	503.291	503.29	2	2700.05	INLGFSNLK		57.47	0.00173145
12115	503.736	503.737	2	1512.12	ELHFDMSK		14.06	0.0479532
3721	503.739	503.739	2	571.632	FQVDNNNR		24.55	0.018365
4005	503.739	503.739	2	602.154	FQVDNNNR		21.6	0.014115
4649	503.748	503.747	2	671.574	IVMGAGSEDK		42.44	0.00230415
3204	503.752	503.753	2	511.704	GKSDAEIMR		60.51	0.000917433
9688	503.766	503.765	2	1238.51	MEALTSAGVK		21.95	0.0171952
6797	504.257	504.256	2	914.526	YEITPEQK		21.41	0.0332809
9241	504.261	504.261	2	1189.04	ILYADAEGR		40.21	0.00144161
19543	504.266	504.265	2	2329.37	IMTDPFVGK		35.55	0.00465983
10975	504.744	504.743	2	1387.3	YYISGSYR		26.2	0.0339289
10975	504.744	504.743	2	1387.3	YYLSGSYR		26.2	0.0339289
11715	504.751	504.75	2	1467.41	SLQYNMPR		26.43	0.00332005
7178	504.754	504.753	2	958.656	QINDYVEK		44.33	0.00579794
2217	504.76	504.759	2	392.358	AAGTFKEER		30.08	0.0229477
18295	504.761	504.761	2	2192.98	IFGSEAAWK		28.17	0.00784686
22870	504.762	504.761	2	2692.1	QDLWFATK		23.18	0.0152156
1472	504.771	504.77	2	294.048	AQAHINAGAR		36.34	0.00096742
15851	504.772	504.772	2	1917.28	SNTFVAELK		39.8	0.00119164
6904	505.245	505.245	2	927.996	FETGEGIEK		20.1	0.0200571
6904	505.245	505.245	2	927.996	FETGEGLEK		20.1	0.0200571
5039	505.251	505.251	2	713.268	EAVATYEAR		35.56	0.00456662
2812	505.263	505.264	2	467.532	KIEEEYAK		26.96	0.0283775
30531	505.28	505.279	2	3550.89	FNPFFIPK		17.59	0.029849
31048	505.29	505.289	2	3606.37	IGEVFGIFK		42.59	0.00208238
5965	505.744	505.743	2	818.592	VSFNTEEGK		32.74	0.00431508
21137	505.756	505.756	2	2501.12	TDLEEYLK		40.76	0.00482764
5671	505.762	505.761	2	784.422	ETVSAYAAAK		45.57	0.000328694
6695	505.762	505.761	2	902.91	ALVSNTYDK		43.66	0.000877886
21207	505.776	505.777	2	2508.61	FHYLFGVK		27.55	0.00709893
8569	505.779	505.779	2	1114.64	VLTTNSTFK		39.82	0.000858273
30907	505.791	505.791	2	3591.19	VMFPIYLK		27.68	0.0110267
25637	506.279	506.279	2	2999.19	IGDVYGIFK		29.67	0.0392281
20769	506.297	506.297	2	2461.49	YLVYAAALK		24.46	0.0211033
22937	506.309	506.308	2	2699.14	DEIVPVVIK		20.13	0.0129361
9109	506.74	506.74	2	1175.18	YGASWTAEK		47.24	0.000226774
7496	506.744	506.744	2	993.396	ANPMHVMGR		21.02	0.04358
2941	506.752	506.751	2	482.514	TYVTQSADK		23.63	0.0294724
28033	506.759	506.759	2	3263.53	DLADIYFR		39.65	0.00840465
27786	506.777	506.777	2	3236.73	LYIFDVSR		45.1	0.0039681
26402	506.778	506.777	2	3083.38	LYIFDVSR		51.22	0.00229222
26936	506.778	506.777	2	3142.83	LYIFDVSR		46.27	0.00391126
27207	506.778	506.777	2	3173.25	LYIFDVSR		41.88	0.00575453
10253	506.787	506.787	2	1306.22	IIEGEPNLK		37.65	0.00709702
3649	507.225	507.225	2	562.908	ADYTDDSVK		51.53	1.76218e-05
33642	507.24	507.24	2	3895.17	GWPTGSVYF		16.87	0.0262376
3067	507.265	507.263	2	496.038	SMAHIQAGAK		44.16	0.000313581
8497	507.268	507.269	2	1105.27	VGDLFSFTK		15.41	0.0410803
8252	507.285	507.285	2	1078.33	GGEIQPVSVK		35.64	0.00669607
26600	507.304	507.303	2	3105.27	LVAASQAALGL		19.52	0.0339445
26875	507.304	507.303	2	3135.81	LVAASQAALGL		22.97	0.0254614
14836	507.766	507.766	2	1806.44	YEYSLLAR		34.29	0.0385314
20511	507.801	507.801	2	2433.01	LGQLVDLTR		52.82	0.00407304
20511	507.801	507.801	2	2433.01	LGQLVDLTR		52.82	0.00407304
20232	507.801	507.801	2	2402.66	LGQLVDLTR		35.57	0.00785163
20232	507.801	507.801	2	2402.66	LGQLVDLTR		35.57	0.00785163
3872	507.806	507.806	2	588.144	KIQTQLQR		54.87	0.00281798
8059	508.241	508.242	2	1055.15	ITMSYEGSK		36.64	0.00855457
2623	508.274	508.275	2	446.124	VTAPEGAAATK		53.59	0.000121893
19854	508.285	508.284	2	2363.11	VGTMIEIPR		54.53	0.000139566
47149	508.311	508.311	2	5782.92	SVLGQLGITK		59.02	5.77613e-05
22949	508.312	508.311	2	2700.41	SVLGQLGITK		38.95	0.0024894
4341	508.753	508.754	2	639.612	VTNPVDESR		21.53	0.0398426
3847	508.766	508.767	2	585.222	AALSTEEPAK		18.44	0.03661
12050	508.79	508.79	2	1504.72	SLAANLNSVK		58.91	0.000113593
12050	508.79	508.79	2	1504.72	SLAANLNSVK		58.91	0.000113593
11779	508.79	508.79	2	1473.94	SLAANLNSVK		39.66	0.00432086
11779	508.79	508.79	2	1473.94	SLAANLNSVK		39.66	0.00432086
7701	508.791	508.79	2	1014.9	LNVTVANASK		49.43	0.0220479
25243	508.804	508.803	2	2954.64	LTLSALVDGK		49.83	0.00105118
18233	508.805	508.803	2	2186.42	ITDTLNVLK		41.12	0.00585867
6993	509.236	509.235	2	937.668	QYTDSTFR		34.5	0.0025125
15344	509.272	509.272	2	1863.01	SLHTLFGDK		24.07	0.0385912
13796	509.272	509.272	2	1693.31	SLHTLFGDK		53.33	0.000899199
14071	509.272	509.272	2	1723.74	SLHTLFGDK		55.77	0.000474225
14632	509.272	509.272	2	1784.71	SLHTLFGDK		52.9	0.000573231
14355	509.272	509.272	2	1753.98	SLHTLFGDK		49.44	0.00149268
13521	509.272	509.272	2	1662.52	SLHTLFGDK		50.57	0.000889883
18339	509.277	509.277	2	2197.87	EGLDEIITK		38.11	0.00844243
2171	509.282	509.282	2	386.982	SLNEEAVKK		45.89	0.00148163
5613	509.283	509.282	2	776.508	IEASVGQSVK		53.33	0.00494144
24364	509.301	509.301	2	2858.14	ISTSILDLR		73.32	3.43707e-05
24085	509.301	509.301	2	2827.03	ISTSILDLR		47.9	0.000374919
7539	509.309	509.308	2	997.896	QAVALPYKK		44.33	0.00109489
23662	509.741	509.74	2	2777.79	MFGYLMEK		29.66	0.0185406
1920	509.747	509.747	2	356.28	DKCEPLEK		47.12	0.000403926
7983	509.774	509.774	2	1045.36	VLLGDESTGK		68.44	7.41207e-05
7274	509.775	509.774	2	969.168	VSEDVAIGTK		43.1	0.00138147
19682	509.788	509.788	2	2344.62	SGFAPIIGTR		41.24	0.00126316
23190	509.802	509.8	2	2726.56	ATVLNYLPK		52.8	0.00328035
23467	509.802	509.8	2	2757.14	ATVLNYLPK		52.56	0.00336964
2920	510.254	510.254	2	480.138	ISSPTETER		56.56	0.000452157
16781	510.267	510.267	2	2016.68	DGGVLAFQGR		44.73	0.000964647
6392	510.74	510.741	2	870.69	ETAPENFGR		30.47	0.00451365
5815	510.756	510.755	2	801.672	ATEGMVVADK		29.7	0.0126219
17675	510.759	510.759	2	2123.89	DGAGDVAFIR		49.78	0.000669494
1737	510.764	510.765	2	332.52	GTIGHVDHGK		38.08	0.00534294
9597	510.777	510.777	2	1228.25	YIISSGGAPR		41.19	0.00290276
10733	510.79	510.79	2	1361.56	TKFPELTGK		28.14	0.0178089
15651	510.792	510.79	2	1895.54	IQETAAFLK		34.37	0.00282249
18617	511.264	511.264	2	2228.87	GVEDDVFIK		30.68	0.00650743
15604	511.269	511.269	2	1890.51	AEIVASFER		37.71	0.0155567
8050	511.287	511.287	2	1053.98	IIYGGSVNAK		63.55	5.69e-05
12679	511.288	511.287	2	1572.46	IVYQELTR		46.29	0.00301727
21881	511.29	511.291	2	2584.3	LSPVLAMYK		48.57	7.0667e-05
8638	511.735	511.736	2	1123.27	VDGALCMEK		33.35	0.00220819
8384	511.735	511.736	2	1092.32	VDGALCMEK		22.94	0.0400114
7870	511.762	511.761	2	1033.61	FANSEVEVK		35.52	0.00196987
7586	511.762	511.761	2	1003.02	FANSEVEVK		50.63	0.000133208
5336	511.762	511.761	2	746.562	IVADEYNAK		51.65	0.000145099
17032	511.771	511.771	2	2043.41	VLAQAFMDK		35.77	0.000442088
15192	512.216	512.216	2	1846.85	YFYMEDR		18.55	0.0489656
7143	512.232	512.232	2	954.384	VPDDQMYR		58.34	3.38514e-06
6869	512.232	512.232	2	923.838	VPDDQMYR		47.18	3.76584e-05
6716	512.232	512.232	2	905.088	VPDDQMYR		55.63	6.07677e-06
21011	512.253	512.253	2	2487.46	DFDAESLVK		33.42	0.0353939
24166	512.261	512.261	2	2836.78	ETVDWFVK		29.94	0.0047217
11892	512.262	512.263	2	1486.39	IMTDPYVGK		23.91	0.012476
15151	512.276	512.277	2	1842.05	AGLLETTYR		42.03	0.000764412
4045	512.733	512.733	2	606.99	EWTDSTSAK		14.26	0.045928
20645	512.738	512.737	2	2447.89	FMGWADAAR		36.43	0.0110271
16466	513.252	513.252	2	1984.18	MALEVGDYK		38.46	0.00247845
28467	513.259	513.26	2	3311.16	QIPMFDFK		22.13	0.00840032
20492	513.269	513.269	2	2431.03	YIPFVGDSK		35.99	0.00248722
30726	513.303	513.303	2	3571.9	DGLIPLEIR		50.11	0.00271113
15290	513.309	513.309	2	1857.41	IGGIGTVPVGR		47.38	0.00675296
6323	513.758	513.759	2	862.752	YSSLAEAASK		41.85	0.00034819
17597	513.763	513.762	2	2114.49	MLTEYLEK		21.84	0.029856
14508	513.802	513.801	2	1771.33	LLTEIANPR		36.66	0.00916612
27813	513.818	513.819	2	3239.54	LGIDVILQR		51.27	0.00382032
3425	514.262	514.262	2	536.592	NIEANVPDR		15.42	0.0357543
19566	514.277	514.277	2	2331.78	FNETYLLK		56.1	0.000562073
3296	514.293	514.293	2	522.246	LDQLPADKK		40.25	0.00409422
18657	514.293	514.293	2	2233.61	ITLPLDAER		40.83	0.0187295
17093	514.298	514.298	2	2050.46	AGENVGVLLR		46.21	0.000722326
7885	514.722	514.721	2	1035.15	TDDMTFGNK		43.78	0.00155121
7601	514.722	514.721	2	1004.64	TDDMTFGNK		66.07	2.81967e-05
17054	514.738	514.738	2	2045.66	DFGSVDNFK		29.48	0.00213062
9815	514.74	514.738	2	1255	VNYNFDEK		17.24	0.0241402
23522	514.769	514.769	2	2762.99	SELYLEFK		29.56	0.0194474
13398	514.809	514.809	2	1649.8	GEIIEAIKR		57.82	0.00193742
13398	514.809	514.809	2	1649.8	GELLEAIKR		57.82	0.00193742
26130	514.81	514.809	2	3053.72	GIELSLLQR		32.34	0.0268404
13105	515.279	515.279	2	1618.69	LMSGVPGVNR		16.6	0.031294
23807	515.296	515.296	2	2793.44	QIQVSWLR		42.48	0.00738479
20579	515.3	515.301	2	2440.75	VLDELTLAR		37.12	0.0159736
11128	515.724	515.724	2	1403.03	CVGGGYDFR		33.16	0.000776689
24582	515.725	515.724	2	2882.33	CVGGGYDFR		31.23	0.00248277
2984	515.762	515.762	2	487.074	TGPSEANLNK		28.48	0.0331056
8741	515.764	515.764	2	1135.59	AQGYITSYK		31.76	0.00535827
5088	515.774	515.774	2	718.668	VVIEANEEK		60.35	8.46311e-05
20470	515.792	515.793	2	2428.44	DIAAGILTEK		32.17	0.0134928
30506	515.811	515.811	2	3548.24	LTLSALIDGK		57.21	0.000739738
30506	515.811	515.811	2	3548.24	LTLSALLDGK		57.21	0.000739738
10471	516.282	516.281	2	1331.33	AVVAVDACVK		40.84	0.000187786
19230	516.303	516.303	2	2295.52	VLDELTLTK		45.69	0.00796412
28382	516.761	516.761	2	3301.9	YSFAFELR		41.83	0.00452294
3949	516.763	516.764	2	595.998	ILDQSEAEK		36.83	0.0204799
5439	516.765	516.764	2	757.59	EIEQIGSEK		29.52	0.0204724
12040	516.774	516.773	2	1503.53	VVAGMDVVDK		32.47	0.00331911
1569	516.783	516.782	2	307.482	VADKETIEK		29.63	0.0258355
17794	516.795	516.795	2	2138.45	LIFPAATSGR		42.21	0.00439789
22432	517.272	517.271	2	2644.13	YTFFASVAK		51.19	0.000633761
17289	517.273	517.275	2	2078.56	LGADGNALFR		48.91	0.000575957
17313	517.275	517.275	2	2081.62	LGADGNALFR		56.91	0.00101397
26142	517.303	517.306	2	3054.98	ILEIINYR		41.57	0.0476771
26142	517.303	517.302	2	3054.98	LLEIISSMK		41.57	0.0476771
2132	517.738	517.738	2	382.488	INDGNMNTR		60.26	7.82458e-06
7963	517.746	517.747	2	1043.23	AANALCAGMR		52.97	4.00415e-05
7151	517.763	517.763	2	955.386	VGAATEVEMK		58.29	0.000113916
4779	517.772	517.772	2	686.028	LLSATGESEK		50.27	0.00069969
15957	517.798	517.798	2	1929.56	TAFTVPATVK		23.19	0.0066818
23620	518.26	518.259	2	2773.34	GLDFEALDR		32.1	0.033601
9286	518.262	518.261	2	1193.61	SMSDLQVGAK		26.16	0.0292325
19047	518.28	518.279	2	2275.61	AIPFEPYAK		25.9	0.00372248
30388	518.286	518.286	2	3535.23	LNFILEMR		45.52	0.00238646
10023	518.749	518.751	2	1280.91	GFITPDDGSK		32.77	0.0015816
17949	518.788	518.787	2	2156.44	GLYEGVLTGK		40.28	0.00395053
15413	518.798	518.798	2	1870.3	SLSTSTLLSK		31.13	0.00575957
16062	519.237	519.236	2	1941.19	MIGDMIDDK		23.88	0.00575756
15216	519.754	519.754	2	1849.56	VWSDYVGGR		25.44	0.0112215
11242	519.759	519.759	2	1416.98	QTTFGELDK		43.35	0.00176255
3570	520.229	520.229	2	552.09	VPDDQMYR	Oxidation (M)	49.29	0.000170259
3827	520.229	520.229	2	583.074	VPDDQMYR	Oxidation (M)	52.78	5.64046e-05
4383	520.229	520.229	2	644.232	VPDDQMYR	Oxidation (M)	45.99	8.81436e-05
4675	520.229	520.229	2	674.664	VPDDQMYR	Oxidation (M)	51.3	5.23798e-05
4099	520.229	520.229	2	613.242	VPDDQMYR	Oxidation (M)	48.73	0.000195041
4968	520.229	520.229	2	705.876	VPDDQMYR	Oxidation (M)	32.68	0.000861442
5529	520.229	520.229	2	767.046	VPDDQMYR	Oxidation (M)	29.37	0.0047648
6694	520.229	520.229	2	902.826	VPDDQMYR	Oxidation (M)	25.28	0.0414911
6957	520.229	520.229	2	933.912	VPDDQMYR	Oxidation (M)	35.62	0.00224849
6085	520.229	520.229	2	833.052	VPDDQMYR	Oxidation (M)	24.57	0.00496038
6390	520.229	520.229	2	870.516	VPDDQMYR	Oxidation (M)	19.09	0.0169555
13200	520.237	520.237	2	1628.95	APECYFPR		33.94	0.00473202
7387	520.248	520.247	2	981.294	SAVCFEAQK		22.09	0.0084724
2943	520.261	520.262	2	482.7	EGIPPDQQR		18.07	0.0406198
26017	520.296	520.295	2	3041.21	FNEIYLLK		32.26	0.0157935
25677	520.296	520.295	2	3003.72	FNEIYLLK		53.24	0.00280633
22452	520.729	520.729	2	2646.4	AWDAFGMDK		25.15	0.00437651
21396	520.793	520.792	2	2531.39	VSAFNIYVK		23.84	0.0323822
20079	520.822	520.821	2	2386.64	LADVAPTILK		41	0.00337459
19675	520.822	520.821	2	2343.69	SVIVVGPELK		27.72	0.00251331
5800	521.229	521.228	2	800.244	ASCYNAMPK		44.75	6.36308e-05
7607	521.283	521.282	2	1005.07	VDPEIQNVK		33.19	0.0128427
7039	521.307	521.306	2	942.912	LAAAQAAIANK		35.33	0.00390577
3292	521.767	521.767	2	521.88	NQATINPER		31.58	0.00797298
25914	521.773	521.771	2	3029.92	FLFAPEYR		43.02	0.00368603
22251	521.831	521.829	2	2624.65	VSTLPAITLK		25.89	0.00373046
6942	522.26	522.258	2	932.304	HIFNAGPCK		39.24	0.000462721
4243	522.26	522.259	2	628.83	AEGESPANIR		23.32	0.0462451
7315	522.29	522.29	2	973.674	EVIAQGGIEK		45.61	0.0274854
7315	522.29	522.29	2	973.674	EVLAQGGIEK		45.61	0.0274854
14244	522.308	522.308	2	1741.83	TLQEGIALAK		36.15	0.00392022
18827	522.327	522.327	2	2252.03	IVISGAVLSGK		31.6	0.0365616
7101	522.327	522.327	2	949.602	KVIVAVTDAK		63.63	0.00019044
3633	522.719	522.719	2	560.268	TDDMTFGNK	Oxidation (M)	29.79	0.00160756
4137	522.72	522.719	2	617.544	TDDMTFGNK	Oxidation (M)	24.63	0.0095526
5511	522.741	522.741	2	764.958	VPCHFPCK		48.12	8.2743e-05
19312	522.783	522.783	2	2304.11	VMPICLPSK		14.85	0.0406508
19594	522.783	522.783	2	2334.71	VMPICLPSK		23.1	0.0175234
14518	522.808	522.806	2	1772.43	VVIADTTIGR		58.64	0.000417975
4813	523.244	523.245	2	689.55	AAEYYETAK		36.03	0.000417954
3736	523.258	523.258	2	573.138	GLGASPGAACGK		60.92	3.72442e-06
17601	523.289	523.287	2	2115.01	DFVAALPANK		44.57	0.000160682
13581	523.734	523.734	2	1668.58	MYDGIEYR		41.36	0.0343745
23170	523.751	523.751	2	2724.16	FYDGIEFR		44.61	0.0028692
9023	523.753	523.754	2	1166.27	GVNPNAFDGR		51.91	0.00010867
19878	523.798	523.798	2	2365.69	FEVQVTVPK		60.96	0.000374683
21822	523.818	523.816	2	2577.92	LGVFLAPTTK		39.61	0.00216088
6245	524.268	524.269	2	851.73	DAVQSTIADK		56.12	0.000521391
7913	524.269	524.269	2	1038.14	ADGIGSTDAIK		73.01	8.68819e-06
8474	524.275	524.277	2	1102.82	AQFGTEPAVK		30.54	0.00136725
2473	524.76	524.758	2	428.118	LICASNENK		29.02	0.00943144
15208	524.775	524.775	2	1848.55	QNLLDGNFK		28.85	0.00667135
17200	524.775	524.775	2	2066.05	QNLLDGNFK		57.7	0.000131691
16958	524.775	524.775	2	2035.63	QNLLDGNFK		47.21	0.000208596
17433	524.775	524.775	2	2096.63	QNLLDGNFK		46.22	0.000372989
21721	524.788	524.787	2	2567.12	QLDFTLSPK		44.02	0.00111384
21427	524.794	524.793	2	2534.93	LVTQLFGDR		35.14	0.0365608
16262	524.8	524.801	2	1962.45	KLFVGGNWK		33.63	0.00875754
9294	525.245	525.243	2	1194.41	WTDEEIEK		23.51	0.0121113
20180	525.251	525.251	2	2397.12	YNYSFDLK		37.48	0.00730595
20180	525.251	525.251	2	2397.12	YNYSFDLK		37.48	0.00730595
4332	525.255	525.256	2	638.646	ITCQGDSLR		36.74	0.00100429
4332	525.255	525.256	2	638.646	LTCQGDSLR		36.74	0.00100429
15664	525.269	525.269	2	1896.83	YTYFASVAK		44.93	0.000808721
24374	525.28	525.28	2	2859.34	SFVINWQR		40.19	0.00488887
24090	525.28	525.28	2	2827.63	SFVINWQR		48.88	0.000702394
20099	525.287	525.287	2	2388.68	LTLMSESLR		39.85	0.0054595
12303	525.287	525.287	2	1533.16	SMGVQLGLTK	Oxidation (M)	33.14	0.00262601
18216	525.739	525.739	2	2184.53	MFYYGDVR		22.59	0.0281716
30410	525.742	525.743	2	3537.77	SLDTAAFYY		16.77	0.0416913
30136	525.742	525.743	2	3507.33	SLDTAAFYY		26.52	0.00500333
3746	525.745	525.745	2	574.248	AANALCAGMR	Oxidation (M)	32.51	0.000893581
4452	525.746	525.746	2	651.288	FQDEEVQR		41.37	0.00463216
6923	525.751	525.752	2	929.964	ALSNDFNNR		51.72	5.00583e-05
12390	525.759	525.759	2	1542.56	AEFQDALEK		27.81	0.00583175
3142	525.761	525.76	2	504.714	VGAATEVEMK	Oxidation (M)	37.17	0.00216136
11977	525.777	525.777	2	1496.19	FIVVDENSK		27.88	0.0423751
16209	525.782	525.783	2	1956.82	TYAQELGIR		26.66	0.0369337
5089	525.783	525.783	2	718.758	AVYQGAGVSAK		48	0.000361136
15304	525.795	525.795	2	1858.76	TTPSVVAFTK		47.65	0.0117907
25810	525.814	525.813	2	3018.71	TLSQLFLTK		39.69	0.0108203
13903	526.247	526.247	2	1704.38	VEGTPMDFR		63.03	0.000369196
3463	526.255	526.254	2	540.672	SLSDAASSASR		53.27	0.00514048
15915	526.257	526.26	2	1924.78	VDMYLPADK		24.4	0.0187103
8211	526.258	526.258	2	1074	CNSLSTLEK		42.46	0.00137893
10897	526.259	526.258	2	1379.08	YTYFASTAK		34.12	0.00232333
18166	526.266	526.266	2	2178.94	IELFGCAGKG		24.69	0.0159379
30004	526.277	526.277	2	3492.77	SELWLEFK		37.98	0.0221485
24052	526.282	526.282	2	2823.39	QFYPDLIR		37.78	0.00576024
11557	526.293	526.293	2	1451.27	YVNNITSIK		31.51	0.0356818
4223	526.772	526.772	2	626.814	IQYGGSVNSK		24.62	0.0107493
8824	526.774	526.772	2	1144.47	AGDTVTVAYR		35.36	0.00193407
23803	526.776	526.776	2	2792.95	VEYLLEMR		38.39	0.00270275
5004	526.778	526.778	2	709.62	EIGHGALAER		44.97	0.00161194
5004	526.778	526.778	2	709.62	ELGHGALAER		44.97	0.00161194
16860	526.792	526.792	2	2025.18	ITGAGFPVYK		53.56	9.17533e-05
16860	526.792	526.792	2	2025.18	LTGAGFPVYK		53.56	9.17533e-05
20371	526.794	526.794	2	2417.12	LTYAAIAAMK		26.79	0.0455716
12621	351.831	351.831	3	1566.68	WFDYHTGK		43.65	0.000417838
7841	527.256	527.257	2	1030.48	AAQMEKTMK	Oxidation (M)	20.78	0.0455829
5059	527.257	527.259	2	715.506	YSALHSGYR		27.25	0.00278156
8319	527.282	527.282	2	1085.05	IEHDLLGEK		49.31	0.00322214
17920	527.285	527.284	2	2153.32	LGYVPYDVK		34.04	0.00258823
14656	351.906	351.906	3	1787.06	IVAALPTIKK		27.54	0.00261269
14656	351.906	351.906	3	1787.06	LVAALPTIKK		27.54	0.00261269
2192	527.745	527.746	2	389.364	VYHTYDEK		32.76	0.00570632
2230	527.745	527.746	2	394.35	VYHTYDEK		25.51	0.00988358
27955	527.774	527.775	2	3255.22	VCVMGITFK		31.14	0.0012011
25045	527.782	527.782	2	2933.15	ILFSADGFGK		27.75	0.0252951
18000	527.83	527.829	2	2161.99	AVVEVTPVLK		31.17	0.00559216
3766	528.227	528.227	2	576.504	GCNADEVYK		35.19	0.00050109
22681	528.275	528.276	2	2671.41	MDVLYSLSK		40.93	0.000332889
13099	528.298	528.298	2	1618.18	KYLYEIAR		43.21	0.00746568
12817	528.298	528.298	2	1586.84	KYLYEIAR		39.66	0.00529678
11211	528.307	528.308	2	1413.01	VVEVPASNLK		19.54	0.0146916
7261	528.314	528.314	2	967.734	LAAAQAAIAQK		50.17	8.6536e-05
7162	528.747	528.746	2	956.718	EPNGSNPWR		30.31	0.0116855
23385	528.772	528.772	2	2747.96	IGFNLSDYK		44.4	0.000251353
23385	528.772	528.772	2	2747.96	LGFNLSDYK		44.4	0.000251353
8229	528.806	528.806	2	1075.97	LAAAQAAIAEK		17.89	0.0279776
8229	528.806	528.806	2	1075.97	LAAAQAALAEK		17.89	0.0279776
30800	528.824	528.824	2	3579.76	IDIGGISLIR		53.67	0.000521642
3623	529.233	529.235	2	559.05	GTGSAEYNMK		31.31	0.00115785
3428	529.248	529.249	2	536.868	EDLNENAPR		37.04	0.00317982
16836	529.26	529.26	2	2022.61	SPMVGTFYR		35.35	0.00105867
9445	353.198	353.199	3	1209.94	MNIKPLADR		33.7	0.00792713
9433	529.295	529.295	2	1208.62	MNIKPLADR		25.48	0.014593
9433	529.295	529.295	2	1208.62	MNLKGIEPR		25.48	0.014593
13902	529.297	529.298	2	1704.31	LANPVSLTDK		49.96	0.00796045
14200	529.304	529.304	2	1737.14	ITGGDVNIIR		32.62	0.00706703
6741	529.778	529.777	2	907.59	EAVQNVVDGK		41.4	0.000546456
10682	529.796	529.796	2	1356.2	ITIDNINQK		26.79	0.0220777
16219	529.809	529.808	2	1957.8	LISVEEAVAK		30.75	0.0275424
23931	529.816	529.816	2	2808.04	LLAPGFEAIK		28.07	0.021745
1033	530.262	530.262	2	225.288	LADGGATNQGR		42.04	0.00461957
3645	530.267	530.266	2	562.146	ALGASPGAACGK		54.67	0.000138824
6466	530.285	530.284	2	878.658	MNVKPLSDR		27.33	0.015943
16675	530.296	530.295	2	2005.69	ISAWVEQVK		41.76	0.00750462
6422	530.765	530.767	2	873.966	LQGISEEER		36.68	0.0308279
7466	530.777	530.775	2	990.036	GQPAVFQGEK		23.37	0.0342443
4842	530.804	530.803	2	692.55	KGTTLQGDLK		52.02	0.000919071
9356	530.806	530.805	2	1200.71	KTIPTFEPK		39.73	0.02869
14421	531.266	531.267	2	1761.98	EGAGWALTEK		23.24	0.0137283
5983	531.273	531.272	2	820.668	FGQTPVQER		42.58	0.00929986
3920	531.278	531.277	2	593.142	VTGNDTVEVK		67.89	4.87215e-05
11271	531.282	531.285	2	1420.46	VDTQVGFAPK		24.47	0.0123285
22696	531.298	531.297	2	2673.08	EIGELYLPK		48.77	0.00290547
12795	531.304	531.303	2	1584.45	FTGQVLPTAK		19.88	0.0497222
3029	531.748	531.748	2	491.91	ADIGCTPGSGK		41.45	0.00198064
28600	531.766	531.766	2	3325.78	YSFTFELR		46.02	0.00164241
28854	531.766	531.766	2	3356.38	YSFTFELR		40.54	0.00529222
8731	531.769	531.769	2	1134.6	TADDIIEGTK		24.14	0.0177604
4195	531.77	531.77	2	623.868	AGYTAISSHR		37.2	0.00408311
1324	531.775	531.775	2	273.24	AAVEAGTSAASK		62.67	4.29384e-06
13072	531.8	531.801	2	1615.34	VVFNTLQGGK		72.48	9.22784e-06
13355	531.8	531.801	2	1645.65	VVFNTLQGGK		56.79	0.000180242
13649	531.801	531.801	2	1676.6	VVFNTLQGGK		30.67	0.00807053
8265	532.262	532.262	2	1079.59	GVNTFSPEGR		53.76	0.000107172
6540	532.262	532.262	2	887.034	QADTYNVPR		53.36	0.00117325
2187	532.263	532.264	2	388.752	QAITAAGSGCK		82.4	2.54814e-07
3574	532.276	532.275	2	552.456	FGGPSVKDEK		58.47	0.00188878
9448	532.279	532.28	2	1210.19	GPAATALYGSR		34.69	0.00137481
12646	532.28	532.28	2	1569.24	DRVEFLER		46.07	0.0311672
16969	532.294	532.293	2	2036.77	TQALFADAVK		50.44	0.000533925
20726	532.294	532.293	2	2456.98	GSSIFGLAPSK		44.79	0.000158362
14438	532.295	532.293	2	1763.77	ATGLPAATSFK		32.86	0.00167688
36382	532.301	532.302	2	4213.16	LGLFDLVMR		63.53	0.000395894
3799	532.755	532.756	2	579.96	ESNIQTMGGK		30.24	0.00296637
3398	532.756	532.756	2	533.64	ITVCDNSGAK		36.58	0.00105742
3398	532.756	532.756	2	533.64	LTVCDNSGAK		36.58	0.00105742
28995	532.781	532.781	2	3373.79	ECIINIFR		53.18	0.000137929
12019	532.784	532.785	2	1501.18	ILDAAYEAAK		41.24	0.00187631
12019	532.784	532.785	2	1501.18	LLDAAYEAAK		41.24	0.00187631
15975	532.791	532.79	2	1931.98	ILIYDASNR		25.83	0.0257221
15975	532.791	532.79	2	1931.98	LIIYDASNR		25.83	0.0257221
15975	532.791	532.79	2	1931.98	LLIYDASNR		25.83	0.0257221
15975	532.791	532.79	2	1931.98	LLIYDASNR		25.83	0.0257221
15975	532.791	532.79	2	1931.98	LLLYDASNR		25.83	0.0257221
7098	532.802	532.802	2	949.326	VGIGHGNLAAR		21.34	0.0329352
7098	532.802	532.802	2	949.326	VGLGHGNLAAR		21.34	0.0329352
21426	532.803	532.803	2	2534.84	LSEQLLFSK		77.67	1.13416e-05
26767	532.804	532.803	2	3123.53	IDIFTGTLGK		63.18	0.000474108
18981	532.804	532.803	2	2268.4	TTPSIVAFTK		47.93	0.000291858
10133	533.228	533.23	2	1292.51	FTYDYDNK		29.36	0.00176396
3047	355.829	355.83	3	493.902	YSEGYPGHR		31.17	0.00303942
2268	355.843	355.843	3	399.456	FKPEQCTR		35	0.00169139
16348	533.27	533.27	2	1971.41	NTGGYDLLGR		37.32	0.000635845
16039	533.277	533.277	2	1938.88	LSPEDYTLK		33.43	0.00143451
14144	533.282	533.282	2	1731.4	STEGAGGFVLK		50.92	6.90864e-05
14802	533.283	533.282	2	1802.83	SFEQALTAAK		15.65	0.0340232
9554	533.283	533.282	2	1223.05	GGAEGATVLYK		33.9	0.0219457
34586	533.285	533.286	2	4006.34	GIIDLFEMK		64.45	0.000196913
6850	533.306	533.306	2	921.462	TGVTVPLHNK		36	0.0111799
7765	355.877	355.877	3	1022.32	VVLGAHNLSR		57.84	8.84241e-06
7738	533.312	533.312	2	1019.22	VVLGAHNLSR		36.02	0.00398025
2431	533.739	533.739	2	422.472	FHSNYNER		29.01	0.00776046
2648	533.762	533.762	2	449.112	VYTTTNPDR		35.09	0.000528561
15617	533.764	533.764	2	1891.82	STYEVWGPK		71.25	9.05309e-07
5391	533.774	533.774	2	752.532	EGDKIDYVK		35.27	0.00862526
4530	533.78	533.78	2	659.34	ISQTTQFNK		56.77	0.0010614
4820	533.78	533.78	2	690.306	ISQTTQFNK		48.02	0.00219916
14729	533.781	533.78	2	1794.68	SVIGTTFEGR		37.85	0.00496885
19855	533.782	533.782	2	2363.18	APIYDFVNK		51.64	8.40233e-05
16578	533.792	533.793	2	1995.8	VDIYTGTLGK		48.63	0.000202156
5957	534.272	534.272	2	817.656	ISETTQFNK		64.85	5.29505e-05
6217	534.272	534.272	2	848.034	ISETTQFNK		42.13	0.00232964
5691	534.279	534.278	2	787.326	HGEEINIAGK		32.54	0.00866167
16793	356.545	356.545	3	2018.05	ESTIHLVLR		53.5	1.18402e-05
16793	356.545	356.545	3	2018.05	ESTLHLVLR		53.5	1.18402e-05
16759	534.314	534.314	2	2014.4	ESTIHLVLR		35.06	0.000515325
16759	534.314	534.314	2	2014.4	ESTLHLVLR		35.06	0.000515325
29322	534.743	534.743	2	3411.31	DTFWWADK		27.13	0.018289
3502	534.757	534.757	2	544.692	TSTGFGGGGATR		21.36	0.0247163
8624	534.764	534.764	2	1121.76	IDADTYVGSK		40.36	0.00135856
8899	534.764	534.764	2	1152.85	IDADTYVGSK		47.09	0.00159621
23904	534.777	534.777	2	2804.51	VLFSADGFGR		41.27	0.00389554
9872	534.782	534.782	2	1263.03	SGTLTYEAVK		32.2	0.000955506
8293	534.824	534.824	2	1082.42	KAPIEAALQK		28.26	0.00641116
15808	534.825	534.824	2	1912.06	INAALPTIQK		36.48	0.000732169
21782	535.262	535.262	2	2573.71	INYMLEMR		34.44	0.00737453
12324	535.288	535.287	2	1535.4	KAFDFNTVK		27.27	0.0455269
12293	535.316	535.316	2	1532.12	IVQTVLGDPK		53.84	0.000193309
12020	535.316	535.316	2	1501.27	IVQTVLGDPK		42.55	0.000544596
4405	535.726	535.727	2	646.614	ETCFAEEGK		52.7	3.89282e-05
7206	535.754	535.754	2	961.86	GTDYSEGLTK		40.59	0.000156184
6929	535.754	535.754	2	930.672	GTDYSEGLTK		32.14	0.00109388
17575	535.76	535.761	2	2111.9	FGVYDIDNK		69.77	3.89425e-06
17583	535.761	535.761	2	2112.74	FGVYDIDNK		51.28	0.000196248
11446	535.777	535.777	2	1439.3	EAIDPALEGR		38.41	0.00565818
11199	535.801	535.801	2	1411.85	IAQEIGLGNR		35.74	0.0067577
9088	357.538	357.538	3	1173.1	VSYPINHIK		25.52	0.0195707
13504	357.542	357.542	3	1660.78	VLANTHLFR		51.2	0.000127442
18155	535.822	535.821	2	2177.8	HILSQVVFK		36.04	0.00578979
4697	536.221	536.221	2	677.364	CCYVGADAR		37.73	0.000581352
15194	536.241	536.241	2	1847.02	FDSDVGEFR		64.69	0.000148043
8099	536.28	536.281	2	1060.75	GNVDGVQINR		42.3	0.00203155
27299	536.28	536.281	2	3183.14	MFLSFPTTK		35.74	0.00743707
6698	536.312	536.311	2	903.18	LAAAQAAISQK		45.71	0.000313884
16744	536.759	536.76	2	2012.84	FFVMNEASK		37.49	0.000881839
16663	536.771	536.771	2	2004.49	SMTGTIFSTK		34.06	0.00129988
3103	358.185	358.186	3	500.154	IYSQDKYR		40.41	0.0117919
3065	536.775	536.775	2	495.852	IYSQDKYR		27.09	0.0217484
10630	536.78	536.78	2	1350.25	VPEGLEDVSK		25.88	0.00779382
19197	536.804	536.803	2	2291.66	IQDDLTVLR		30.44	0.0177268
19197	536.804	536.803	2	2291.66	LQDDLTVLR		30.44	0.0177268
19485	536.804	536.803	2	2322.94	IQDDLTVLR		37.47	0.00549214
19485	536.804	536.803	2	2322.94	LQDDLTVLR		37.47	0.00549214
27221	536.816	536.816	2	3174.71	DLVTGLVIDK		34.45	0.00898487
20451	537.259	537.26	2	2426.41	DLMAHVMEK		16.32	0.0294443
9394	358.529	358.529	3	1204.54	YVIIGHSER		30.79	0.00843938
9394	358.529	358.529	3	1204.54	YVILGHSER		30.79	0.00843938
24259	537.291	537.291	2	2846.93	ENPFGIQIR		33.84	0.000670607
9683	537.76	537.76	2	1238.12	EIEDLPACK		17.79	0.0341413
3609	537.775	537.775	2	557.076	LDELRDEGK		73.79	3.72914e-05
3869	537.775	537.775	2	587.712	LDELRDEGK		80.39	8.15846e-06
4142	537.775	537.775	2	618.114	LDELRDEGK		80.48	7.99113e-06
4432	537.775	537.775	2	649.44	LDELRDEGK		58.69	0.00131861
3334	537.775	537.775	2	526.488	LDELRDEGK		62.16	0.000525292
4446	358.852	358.852	3	650.784	LDELRDEGK		31.68	0.0404907
3621	358.852	358.852	3	558.792	LDELRDEGK		40.31	0.0206821
3881	358.852	358.852	3	589.086	LDELRDEGK		46.77	0.0172057
4157	358.852	358.852	3	619.734	LDELRDEGK		52.14	0.00118712
25923	537.801	537.801	2	3030.89	VGLGTFIDPR		53.53	0.00229119
34190	537.802	537.803	2	3954.7	GFDWPLLVK		28.7	0.0435905
6277	359.171	359.171	3	855.738	NECFLQHK		21.06	0.0295388
5741	359.171	359.171	3	794.16	NECFLQHK		30.21	0.00734447
6015	359.171	359.171	3	824.898	NECFLQHK		21.27	0.0264855
5499	359.171	359.171	3	763.806	NECFLQHK		29.09	0.00819703
5744	538.253	538.253	2	794.568	NECFLQHK		39.17	0.000530643
6018	538.253	538.253	2	825.324	NECFLQHK		38.92	0.000530736
5503	538.253	538.253	2	764.13	NECFLQHK		37.28	0.00138578
6643	538.253	538.253	2	897.6	NECFLQHK		31.08	0.00301908
25181	538.277	538.276	2	2947.73	AEIDMLDIR		33.68	0.00775124
7588	538.281	538.28	2	1003.19	FISDHSITR		62.68	0.000119782
7725	359.19	359.189	3	1017.99	FISDHSITR		42.46	0.0024628
1929	538.303	538.303	2	357.738	VIVTSEDGKK		26.07	0.0162154
1951	359.205	359.205	3	360.462	VIVTSEDGKK		39.63	0.00197817
18333	538.322	538.321	2	2197.03	VSVTGAITSIK		50.25	0.00563416
4541	538.727	538.727	2	660.468	MYDSNYQR		14.07	0.0478504
7881	538.759	538.76	2	1034.63	GATWVDSQGR		14.44	0.0441792
11648	538.792	538.792	2	1460.83	MLGITSGAQAK		45.26	0.00675394
16345	538.803	538.803	2	1971.19	VLLPEYGGTK		41.55	0.00248007
32081	538.812	538.812	2	3718.64	LSSWVLLMK		32.24	0.00665646
8377	539.256	539.257	2	1091.39	LGPGMADICK	Oxidation (M)	65.85	3.11912e-06
12356	539.267	539.266	2	1538.6	AENISIMDGK		39.4	0.0356792
13999	539.283	539.282	2	1714.75	IAAEFGDNIK		28.15	0.01766
6134	539.293	539.293	2	838.206	VTATLASDATK		60.95	1.12733e-05
32120	539.293	539.295	2	3722.78	FDILAEIEK		41.63	0.0477044
2450	539.306	539.306	2	425.16	TKADYVRPK		29.68	0.0235023
32617	539.354	539.355	2	3782.77	AVLGLPIPGIK		28.02	0.00519452
4358	360.18	360.181	3	641.418	FLENEDRR		44.97	0.00710614
2957	360.18	360.181	3	484.134	AGYTSVTSHR		39.83	0.00112715
6718	539.78	539.78	2	905.268	QYNVGPSVSK		35.82	0.000437336
32328	539.816	539.818	2	3749.63	NIPTVIFFK		37.42	0.0128852
32328	539.816	539.818	2	3749.63	NIPTVLFFK		37.42	0.0128852
33158	539.846	539.847	2	3843.02	APLPLVDILK		52.44	1.20976e-05
10490	540.245	540.245	2	1333.75	MSAEEWAQK		25.87	0.00921872
8132	540.252	540.252	2	1065.07	TMVCAGGDIR		59.55	6.82887e-05
8625	540.277	540.278	2	1121.85	FVSAADNSIR		61.77	0.00019485
16090	540.282	540.281	2	1944.1	TVTINCPFK		42.48	0.00449394
15818	540.282	540.281	2	1913.26	TVTINCPFK		41.14	0.00415141
5140	540.32	540.32	2	724.14	KVGLGHGNLGK		29.5	0.00227191
2179	540.742	540.743	2	387.864	FGPEDMAAAR	Oxidation (M)	24.27	0.0366617
8534	540.744	540.744	2	1110.28	IGMEEQMSR		30.14	0.0152121
12521	540.76	540.759	2	1556.29	ATTWYPADR		22.28	0.0275444
12147	540.767	540.77	2	1515.46	EALYIGSGDR		18.06	0.0499752
12147	540.767	540.77	2	1515.46	EALYLGSGDR		18.06	0.0499752
5973	540.77	540.77	2	819.696	IISNEEGYR		24.29	0.0125393
11168	540.77	540.77	2	1407.97	GGTDGAQLSFK		58.65	1.36411e-05
15544	540.771	540.772	2	1884.24	TYWSPEAVK		26.87	0.02139
13362	541.251	541.253	2	1646.35	FGDCADLGVK		47.16	0.000164899
2267	541.261	541.262	2	399.366	KDFGEDDKK		17.32	0.0316894
7263	541.262	541.262	2	967.896	LGDDTTGFQK		47.48	0.000710456
9632	541.28	541.28	2	1232.78	TLSDYNIQK		19.09	0.0430931
3606	541.303	541.304	2	556.65	EAGHTVLVQK		55.35	0.000905662
13101	541.763	541.763	2	1618.32	FIVMDENSK		59.2	0.000535108
7938	541.776	541.777	2	1040.73	DVADVHDIAK		21.46	0.0139454
6489	541.793	541.792	2	881.106	MGHAGAIIAGGK		46.63	4.24069e-05
27737	541.797	541.798	2	3231.07	GQLFTFIEK		38.78	0.00603763
25896	541.799	541.798	2	3027.98	FLGFEQTLK		29.28	0.0190225
14695	541.815	541.814	2	1791.06	IVGVDLPQNK		28.94	0.00479399
5225	542.274	542.275	2	733.59	TTTGSYIANR		34.77	0.0286758
4838	542.293	542.293	2	692.178	KPGDVTDVPR		65.44	8.75355e-06
7691	542.736	542.734	2	1013.68	DVDEAYMNK		23.53	0.0168656
6188	542.741	542.74	2	844.572	SEYMEGNVR		32.29	0.00273917
6752	542.753	542.753	2	908.856	LGCETYVDK		42.42	0.00011876
7062	542.754	542.753	2	945.624	LGCETYVDK		21.45	0.0275719
9345	542.756	542.757	2	1199.57	KDFEQDFR		51.45	0.00385751
16520	542.769	542.769	2	1989.89	SGIAPFYSDK		36.49	0.000959716
23286	542.777	542.777	2	2736.97	WPTGSVYFK		25.33	0.013606
9083	542.785	542.785	2	1172.54	ELPGVAAANDK		52.44	0.000448885
19799	542.788	542.787	2	2357.39	VAALYADFSK		43.96	0.00016749
19533	362.21	362.21	3	2328.23	GHFSISIPVK		28.63	0.003123
19812	362.21	362.21	3	2358.85	GHFSISIPVK		39.19	0.000618607
19744	542.812	542.811	2	2351.46	GHFSISIPVK		43.1	9.08499e-05
28605	542.839	542.84	2	3326.37	LVLPSLISSR		73.23	1.0854e-05
28861	542.839	542.84	2	3357.17	LVLPSLISSR		47.68	0.000517345
12464	543.265	543.265	2	1550.27	GEPQDAAELR		17.82	0.0257961
6391	543.266	543.268	2	870.6	SQVGTMYATK		42.72	0.0330708
8799	543.285	543.285	2	1141.81	YTAIYAGAQK		30.81	0.0222285
6400	543.293	543.295	2	871.56	ELGDKLPADK		33.28	0.0111483
8210	543.793	543.793	2	1073.9	NIPAENITSK		19.94	0.0172636
15230	543.811	543.811	2	1851.11	IINVLGSENK		50.74	0.00111373
14344	544.245	544.247	2	1752.71	FNEFSVCGK		30.09	0.00150673
10519	544.303	544.303	2	1336.94	AAEVALVGTEK		31.08	0.0141164
21392	544.304	544.303	2	2531.02	DALNIETAIK		45.19	0.00255171
7932	544.309	544.309	2	1040.06	QLGITTGAQAK		74.45	9.11221e-06
8179	544.309	544.309	2	1070.6	QLGITTGAQAK		43.04	0.000428553
21739	544.757	544.756	2	2569.21	FNAAFDEFK		31.39	0.0124635
15401	544.762	544.762	2	1869.1	WYSGSGIYR		46.59	0.000480432
2327	544.77	544.77	2	406.326	AAVETGADAAGR		54.02	0.00191573
4115	544.788	544.788	2	615.216	IAGDQSTLQR		29.38	0.0444927
28872	544.821	544.821	2	3358.58	ISAFDVVLPK		51.06	0.000499896
28872	544.821	544.821	2	3358.58	LSAFDVVLPK		51.06	0.000499896
20496	545.282	545.282	2	2431.36	GVFDELPNAK		21.69	0.0434336
12021	545.293	545.293	2	1501.36	VSSADEALGIK		39.99	0.000505074
12483	363.893	363.894	3	1552.22	LATLKPAFTK		38.51	0.000309233
24368	545.747	545.746	2	2858.65	DFGSFENFK		46.07	0.000468105
27269	545.757	545.757	2	3179.83	GMFSIMNYK		33.36	0.000924461
2066	545.761	545.762	2	374.682	SYQVAEEHK		23.31	0.0158794
2081	364.176	364.177	3	376.356	SYQVAEEHK		33.74	0.00236189
19018	545.765	545.764	2	2272.49	DFGSFDKFK		53.46	0.000102756
19299	364.179	364.178	3	2302.7	DFGSFDKFK		44.54	0.000692698
18997	364.179	364.178	3	2269.96	DFGSFDKFK		38.8	0.00486666
6967	545.767	545.767	2	934.866	LADTLEGDEK		22.75	0.0313823
7402	545.769	545.769	2	982.68	VTMQNLNDR		48.05	0.000115822
3898	364.192	364.193	3	590.82	QADKYNVPR		36.16	0.00888339
3900	545.785	545.786	2	591	QADKYNVPR		71.33	4.71059e-05
25819	545.798	545.798	2	3019.54	EILFNIDAR		30.73	0.0282625
20537	364.213	364.213	3	2435.94	AIVEDFLKR		59.07	0.000937003
20261	364.213	364.213	3	2405.67	AIVEDFLKR		59.02	0.000745282
20268	545.817	545.816	2	2406.62	AIVEDFLKR		51.18	0.00510734
11240	546.257	546.255	2	1416.65	IEGMDDIGGGK		20.4	0.0260615
11240	546.257	546.255	2	1416.65	IEGMDDLGGGK		20.4	0.0260615
9878	364.812	364.813	3	1263.97	CMGGSYDFR		21.23	0.0159392
24595	546.748	546.748	2	2883.86	DYEFDLYK		40.51	0.000214067
3150	546.758	546.759	2	505.848	GVGAVTNMDGR	Oxidation (M)	25.74	0.0135343
23579	546.763	546.763	2	2769.06	MFLYEYAR		40.55	0.00129457
23496	546.763	546.763	2	2760.1	MFLYEYAR		38.18	0.00263875
16423	546.803	546.802	2	1979.76	ITTLVAMDTK		69.27	2.85784e-06
5582	547.235	547.236	2	772.854	GTPCEELCK		20.59	0.0117119
3717	547.245	547.245	2	570.87	MNSGEIEEGK		44.24	0.0128117
10578	547.263	547.262	2	1343.54	WSDGTDLTAK		30.85	0.00127878
11069	547.279	547.28	2	1396.77	SGFSEQITPK		53.36	8.88777e-05
2196	547.281	547.28	2	389.724	AYVDAKPDSK		21.67	0.0388466
19686	547.298	547.298	2	2344.93	FGIATAADLSK		40.17	0.00415483
8284	547.316	547.316	2	1081.49	KIIVDTYGGK		45.49	0.00162858
16542	547.777	547.777	2	1992.02	EQVSDFTLR		25.47	0.0108216
3566	547.778	547.777	2	551.574	EAGLYKEER		66.44	1.49811e-05
8412	547.79	547.79	2	1095.56	YLGLEDEKK		32.07	0.0160995
28442	547.799	547.799	2	3308.48	YDLGGLVMVK		37.42	0.000862084
4921	548.25	548.25	2	701.094	TMVCAGGDIR	Oxidation (M)	25.25	0.00875589
14119	548.265	548.266	2	1728.61	GCEFVLQSR		37.2	0.000409242
13843	548.265	548.266	2	1698.1	GCEFVLQSR		33.17	0.000774952
7071	548.273	548.275	2	946.566	FVSSADNSIR		30.69	0.015533
20001	548.274	548.273	2	2378.55	FEMVAEIEK		37.75	0.00988655
8144	548.277	548.277	2	1066.3	IQDWYDKK		22.03	0.0363181
2929	548.288	548.288	2	481.11	YKEDQATLK		19.72	0.0277978
29396	548.315	548.313	2	3421.49	YLIANIFNK		34.3	0.0268167
28082	548.757	548.759	2	3268.78	EAFWGFDPK		19.52	0.0147568
4553	548.799	548.798	2	661.644	LKEDTVTYK		46.49	0.00328225
6460	548.803	548.803	2	878.13	HETQEVLIK		44.55	0.000392304
20353	548.828	548.827	2	2415.19	QALAQISLPR		50.13	0.000304654
5833	549.253	549.253	2	803.52	ELEEETGYK		27.89	0.00760271
3283	549.259	549.259	2	520.758	YTADSAENVK		78.29	1.61708e-06
18581	549.285	549.285	2	2225.01	QYVLFGENK		46.39	0.0348004
18303	549.285	549.285	2	2193.95	QYVLFGENK		44.88	0.0253704
2284	549.288	549.289	2	401.466	SQIAHGETVR		37.68	0.0166642
2307	366.528	366.528	3	404.034	SQIAHGETVR		33.15	0.00676647
11494	366.553	366.552	3	1444.19	IGIRPTIDGR		35.88	0.017982
11494	366.553	366.552	3	1444.19	IGIRPTIDGR		35.88	0.017982
11494	366.553	366.552	3	1444.19	LGIRPTIDGR		35.88	0.017982
12414	549.747	549.748	2	1545.08	GCSIEDVYR		32.25	0.000945156
9100	549.761	549.76	2	1174.27	YIVMDENSK		59.31	3.02001e-05
6097	549.789	549.79	2	834.204	MGHAGAIISGGK		80.89	3.07411e-07
23893	549.795	549.795	2	2803.24	SAFYQLELK		40.81	0.000579089
22079	549.803	549.802	2	2605.27	TVLMPGDPLR		33.97	0.0141032
4639	550.238	550.24	2	670.56	MTETGGNFDK		43.57	0.000658087
5805	550.283	550.282	2	800.646	ALPASPGAACGK		30.3	0.00143993
7454	550.309	550.309	2	988.674	QAIQTLNPSK		25.46	0.00448668
24342	550.327	550.327	2	2855.78	VLIGNIDLSR		41.8	0.00456568
31373	550.337	550.34	2	3641.32	DLLQIVTVAK		59.58	0.000543224
26129	550.341	550.34	2	3053.62	ILLLGSGELGK		46.54	0.00619764
8524	550.754	550.754	2	1108.86	LQYNYDER		36.94	0.00346381
11531	550.757	550.758	2	1448.26	VTCYPGFEK		18.94	0.0226937
7345	550.788	550.788	2	977.01	ISPNLSNEAR		33.77	0.00316932
29537	550.808	550.809	2	3441.07	NLVQEWLAK		31.86	0.0277553
11371	550.819	550.819	2	1431.5	AANVVLVGTEK		16.18	0.0303461
16769	550.819	550.819	2	2015.47	ALLEVVQSGGK		55.6	0.000153276
19959	550.82	550.819	2	2374.31	QVISLGDLQK		29.34	0.0162866
23556	550.828	550.827	2	2766.51	IQGIGAGFIPK		30.84	0.00600176
25134	550.829	550.828	2	2942.51	AAVAGIAMGLVK		20.13	0.0129361
3483	551.267	551.268	2	542.826	AGDADGQLAGAR		54.94	1.62481e-05
2975	551.286	551.286	2	486.096	AATDAGAAAVQR		58.16	0.000374085
8237	551.291	551.293	2	1076.79	AVEAVDAAVEK		62.72	0.000159506
8662	551.297	551.299	2	1126.22	AQSELQALNK		31.86	0.00422091
21565	551.302	551.301	2	2549.95	LSLTPEQWK		54.36	7.21664e-05
5792	551.778	551.778	2	799.41	SVVLGNDENR		26.87	0.00745235
20401	551.783	551.782	2	2420.35	FAENAYFIK		34.73	0.00154891
7612	551.791	551.791	2	1005.47	TVVQLEGDNK		33.46	0.0410029
9811	551.791	551.791	2	1254.48	VIASELGEER		45.38	0.000791839
22970	551.8	551.8	2	2702.7	LPFEVPWSK		35.97	0.0165811
23619	551.803	551.803	2	2773.27	SLDVAEDIIK		31.66	0.0106515
9148	551.809	551.809	2	1179.38	AANVTLVGTEK		56.71	0.00185928
8008	552.247	552.248	2	1048.2	VDAEEYYSK		31.38	0.00114043
2064	552.267	552.267	2	374.502	CLQEAQAQR		37.22	0.00229015
11808	368.527	368.527	3	1477.02	YMLHEAALR		34.84	0.00268963
20925	552.293	552.292	2	2477.83	EMLVIVEDR		52.77	9.7059e-05
14118	552.306	552.306	2	1728.53	SSGSLLNNAIK		63.68	1.76245e-05
27491	368.546	368.546	3	3203.96	TIIAAMLSQR		36.94	0.00222073
27491	368.546	368.546	3	3203.96	TLIAAMLSQR		36.94	0.00222073
27616	552.316	552.316	2	3217.9	TIIAAMLSQR		67.26	0.000256799
27616	552.316	552.316	2	3217.9	TLIAAMLSQR		67.26	0.000256799
27891	552.316	552.316	2	3248.23	TIIAAMLSQR		64.2	0.00051951
27891	552.316	552.316	2	3248.23	TLIAAMLSQR		64.2	0.00051951
28171	552.316	552.316	2	3278.81	TIIAAMLSQR		60.54	0.00120668
28171	552.316	552.316	2	3278.81	TLIAAMLSQR		60.54	0.00120668
27340	552.316	552.316	2	3187.49	TIIAAMLSQR		77.84	2.24695e-05
27340	552.316	552.316	2	3187.49	TLIAAMLSQR		77.84	2.24695e-05
30123	552.316	552.316	2	3505.79	TIIAAMLSQR		50.76	0.00201373
30123	552.316	552.316	2	3505.79	TLIAAMLSQR		50.76	0.00201373
25162	552.328	552.327	2	2945.48	LIGEFIQVGK		29.17	0.0067473
19574	552.33	552.332	2	2332.45	IAQGVIIAYR		32.9	0.00256308
18386	368.558	368.557	3	2203.27	IAQGVIIAYR		52.22	0.00192566
18294	368.558	368.557	3	2192.9	IAQGVIIAYR		34.22	0.0180955
18490	552.333	552.332	2	2214.47	IAQGVIIAYR		76.83	1.24484e-05
18767	552.333	552.332	2	2245.4	IAQGVIIAYR		64.21	0.000159796
18208	552.333	552.332	2	2183.83	IAQGVIIAYR		59.28	0.000179844
19046	552.333	552.332	2	2275.54	IAQGVIIAYR		58.7	0.00025362
6387	552.753	552.753	2	870.084	VECTDPIDR		23.3	0.026982
2488	552.767	552.768	2	430.194	SAVESGAEAAGR		28.3	0.0476975
4558	552.781	552.78	2	662.256	ADGGTQVIDTK		90.1	4.99834e-08
19256	552.819	552.819	2	2298.26	LAVTYPEIAK		43.07	0.00292955
12577	553.262	553.262	2	1562.33	DSYIPEPER		14.94	0.0396577
8942	553.269	553.269	2	1157.92	EQQMDVISR		23.24	0.026319
8571	553.272	553.272	2	1114.81	ADGIDSTDAIK		45.52	0.000377528
11871	553.285	553.285	2	1483.66	GNAEIAAQFGK		41.61	0.0003341
10987	553.287	553.287	2	1388.47	TTGNNMNILK		53.91	7.21603e-05
15034	553.3	553.298	2	1829.03	FLSALPENSK		37.18	0.00754967
29079	553.311	553.311	2	3383.28	FAGFPALINR		45.68	0.000132129
21336	553.317	553.316	2	2523.95	IATLVAEFNK		46.58	9.30043e-05
13893	553.755	553.755	2	1703.18	GMDGEDIELK		18.26	0.0193692
8127	553.759	553.759	2	1064.32	NEGGTWSVEK		46.89	0.00634168
8648	553.802	553.801	2	1124.58	ILDEHPNIR		23.42	0.0499606
15465	554.245	554.246	2	1875.85	NSWGASWGDK		62.49	2.92544e-05
15760	554.245	554.246	2	1906.79	NSWGASWGDK		46.72	0.000167933
15173	554.245	554.246	2	1844.77	NSWGASWGDK		49.08	0.00033216
9084	554.249	554.25	2	1172.62	QMGGVEAMER		60.84	0.000210442
9238	554.264	554.262	2	1188.78	MNMTPSEAVK		21.71	0.0305163
16486	554.278	554.279	2	1986.29	NDPMLLYNK		21.79	0.0168748
19266	554.76	554.76	2	2299.34	MFLYEYAR	Oxidation (M)	48.17	0.00916108
18978	554.76	554.76	2	2268.14	MFLYEYAR	Oxidation (M)	38.9	0.00232431
9945	554.772	554.773	2	1271.7	DAASAALYGNR		48.61	0.013224
10237	554.773	554.773	2	1304.54	DAASNALYGAR		47.23	0.00618715
11414	554.775	554.775	2	1436.11	QTIDFHYGK		55.83	0.000190153
10958	554.781	554.78	2	1385.59	EYVEQLEAK		36.59	0.00860092
16188	554.783	554.782	2	1954.73	AVCFGSLAQR		14.55	0.0431442
22925	554.798	554.798	2	2697.94	ASEYLADLVK		29.17	0.00294879
21944	370.229	370.229	3	2590.94	VLDLIAHISK		33.74	0.00145897
4415	555.24	555.241	2	647.664	ETPYDAEER		50.73	0.00140401
19575	555.247	555.249	2	2332.52	DAEAWFNEK		25.03	0.00449194
10776	555.277	555.277	2	1366.23	YLEGEEITR		42.17	0.0038024
23406	555.286	555.285	2	2750.38	SDFAVVGTWK		42.83	0.00176393
6607	555.737	555.735	2	893.856	WSSGDMGTNR		32.64	0.000868859
3279	555.741	555.74	2	520.242	DTEITCSER		37.68	0.00184503
12735	555.759	555.759	2	1578.31	AMICVGGGSMK		36.32	0.00641759
2735	555.765	555.766	2	458.982	NSYMNPEKK		24.49	0.00504721
23821	555.78	555.779	2	2794.87	MEIFGSIDKA		43.31	0.00317619
12299	555.787	555.787	2	1532.81	GEEYTTLVAK		65.54	2.3599e-06
20334	555.806	555.806	2	2413.45	LSITGTYDLK		44.62	0.00150473
20043	555.806	555.806	2	2382.83	LSITGTYDLK		60.26	3.94776e-05
16249	555.807	555.806	2	1960.95	ILDIYSSTAK		29.12	0.00796858
16249	555.807	555.806	2	1960.95	LIDIYSSTAK		29.12	0.00796858
13415	555.817	555.817	2	1651.59	VLLDGVQNPR		52.86	0.000128198
11716	555.847	555.848	2	1467.5	KLLAPGAEAIK		36.77	0.00467331
11983	556.256	556.256	2	1496.89	GTGEYEAWAK		25.09	0.0102204
5224	556.268	556.267	2	733.494	YTADSAENIK		33.95	0.00690724
11129	556.279	556.28	2	1403.1	YPNSTFVAGR		34.67	0.000560609
10549	556.757	556.756	2	1340.37	AMENLTYDR		35.18	0.00261839
16450	556.766	556.767	2	1982.67	SDVVYTDWK		56.57	6.13167e-06
1649	556.77	556.77	2	320.61	VTVEGHADER		37.56	0.0062439
28492	556.773	556.774	2	3313.78	ESWWYTIK		31.2	0.0011856
12645	371.521	371.521	3	1569.17	DSPFGSIHPR		47.07	0.000221395
12602	556.778	556.778	2	1564.78	DSPFGSIHPR		30.83	0.00128425
9256	371.542	371.543	3	1190.65	VILAMEHTAK		20.56	0.0201814
18892	556.838	556.837	2	2259.19	LTVPVGSALGAK		38.6	0.000873449
5065	557.28	557.28	2	716.214	IEDVPQEQR		22.7	0.0495317
13164	557.299	557.301	2	1625.23	VAATYLGGAYK		35.47	0.00557555
17541	557.316	557.317	2	2108.3	NSLTGLPIGGGK		39.82	0.00033162
17808	557.316	557.317	2	2140.18	NSLTGLPIGGGK		20.35	0.0123348
19371	557.752	557.751	2	2310.09	GFEEQWYR		39.9	0.00160784
4520	557.757	557.758	2	658.344	YIVMDENSK	Oxidation (M)	31.74	0.00380589
24731	557.789	557.788	2	2898.68	FYASIGFPGR		26.28	0.00988824
4809	557.796	557.796	2	689.196	VAVNATPESAR		26.43	0.00332025
15597	557.798	557.798	2	1889.95	LWTNGPIADK		42.18	0.00145309
32809	557.799	557.8	2	3805.27	FLGFEQVFK		33.83	0.0156284
5139	557.809	557.809	2	724.044	VVAAGPGTSEVK		14.13	0.0472399
14529	557.81	557.809	2	1773.71	EAGQIAGLEVK		60.27	0.00126886
17191	557.815	557.814	2	2064.68	GQQLSAIEIR		25.79	0.0239925
17191	557.815	557.814	2	2064.68	GQQLSALEIR		25.79	0.0239925
16167	557.827	557.827	2	1952.6	ALVAADITVNK		44.84	0.00131922
1870	558.21	558.21	2	349.188	FEDCCQEK		31.35	0.00114791
10881	558.279	558.278	2	1377.52	QIFTSSYNR		36.41	0.000643921
16727	558.319	558.319	2	2011.03	LSELLGQEVK		45.02	0.00290963
16984	558.319	558.319	2	2038.45	LSELLGQEVK		40.75	0.0197209
28269	558.79	558.79	2	3289.55	FIGFEQTFK		53.98	0.00448122
28269	558.79	558.79	2	3289.55	FLGFEQTFK		53.98	0.00448122
27993	558.79	558.79	2	3259.3	FIGFEQTFK		55.88	0.00300872
27993	558.79	558.79	2	3259.3	FLGFEQTFK		55.88	0.00300872
6788	558.799	558.798	2	913.398	TQQIEELQK		22.85	0.0133031
19843	558.8	558.798	2	2361.97	GTLELIEADR		46.65	0.000485695
24402	558.801	558.8	2	2862.17	IIDWDVVEK		31.66	0.0173501
15352	558.806	558.806	2	1863.86	QTVSWAVTPK		58.48	0.000230705
9246	559.258	559.258	2	1189.63	YGTCIYQGR		64.64	8.60022e-06
8951	559.258	559.258	2	1158.86	YGTCIYQGR		57.42	5.16445e-05
11436	559.26	559.26	2	1438.27	EGDDLLNADR		23.07	0.014446
3327	559.267	559.265	2	525.702	SGDADGQLAGAR		71.13	7.96415e-07
16012	559.268	559.267	2	1936	VELEDWNGR		32.64	0.000868927
11870	559.298	559.298	2	1483.57	LYTNGPLPDK		61.99	4.40062e-05
11569	559.298	559.298	2	1452.65	LYTNGPLPDK		59.09	8.14427e-05
21124	559.298	559.298	2	2499.76	INSWVEEIK		22.01	0.0261643
12251	559.298	559.298	2	1527.38	LYTNGPLPDK		38.86	0.0036826
22666	559.3	559.3	2	2669.86	MIDAALDQLK		48.47	0.000783861
22666	559.3	559.3	2	2669.86	MLDAALDQLK		48.47	0.000783861
10680	559.309	559.309	2	1356.04	AAEVTLVGTEK		32.41	0.00365062
27420	559.316	559.316	2	3195.99	LGLNSFEIPK		66.96	0.000285677
25180	559.751	559.75	2	2947.64	SCDFLSSFR		14.5	0.0436135
12522	559.769	559.772	2	1556.36	IGEDFPTDPK		27.45	0.00936599
27908	559.779	559.779	2	3250.12	FSFAVTDGFK		54.52	0.00209762
14369	559.784	559.785	2	1755.53	GNEVISVMNR		47.45	0.000301621
11233	559.785	559.785	2	1416.06	LSQICNDLR		46.93	0.000527969
3760	559.788	559.788	2	575.67	ITVEGGTDAQK		30.61	0.0136398
4946	559.801	559.801	2	703.776	KLAEYGPQGR		42.55	0.00348324
4960	373.537	373.537	3	705.048	KLAEYGPQGR		25.95	0.0311533
16538	559.802	559.803	2	1991.71	LIGMSSLNQR		37.54	0.00419845
8223	559.806	559.806	2	1075.46	ALNTATIGETK		45.85	0.000267559
20898	559.819	559.819	2	2475.1	ALAYGLGIGGAR		39.87	0.000257715
10142	560.253	560.253	2	1293.43	TEEIPEDMR		32.84	0.00387021
4772	560.275	560.275	2	685.302	WTDAGQQSVK		35.26	0.00283714
21606	560.297	560.295	2	2554.3	WVSVAPEGFK		50.8	0.0117503
25211	560.325	560.324	2	2951.03	AVEVALSFVGK		51.18	4.17565e-05
18284	560.33	560.33	2	2191.85	LLPGLDLNHK		34.87	0.00226163
18159	373.889	373.889	3	2178.17	LLPGLDLNHK		45.3	9.24589e-05
1673	560.765	560.765	2	324.09	SAVESGAESAGR		40.36	0.00360052
5468	560.773	560.773	2	760.722	IFAQDGEGQR		41.14	0.0013316
9844	560.779	560.778	2	1259.25	ASDEEILTSR		35.33	0.00748283
8579	560.785	560.785	2	1115.82	YIEPTGEGVR		55.5	0.000546308
5774	560.791	560.791	2	797.55	AYSHSVSLTR		41.66	0.00112489
5785	374.197	374.196	3	798.822	AYSHSVSLTR		51.12	0.000268625
19541	560.804	560.803	2	2329.23	FILESNIER		71.91	0.000109183
5390	560.822	560.822	2	752.46	SIYKPGQTVK		50.01	0.000534509
5118	560.822	560.822	2	721.956	SIYKPGQTVK		33.58	0.0139111
17491	560.827	560.827	2	2102.92	HGPLEVLVTR		48.11	0.000222912
18006	560.827	560.827	2	2162.68	HGPLEVLVTR		22.49	0.00777194
15150	561.265	561.265	2	1841.98	SSDDGFPQIR		46.88	0.000221016
16467	561.272	561.272	2	1984.27	APSYQVDWR		41.43	0.000688066
6322	561.287	561.289	2	862.662	GQVQVNTGYR		57.05	0.00022909
23446	561.315	561.314	2	2754.67	YNLSDGVLLK		55.65	0.000139032
13469	561.769	561.769	2	1657.03	EEGFEEIAAK		27.09	0.00595037
32087	561.781	561.783	2	3719.2	ELDGLWSFR		36.88	0.00116128
32365	561.794	561.797	2	3754.26	GLGFIDEMIK		39.26	0.0053178
18911	561.806	561.806	2	2261.14	LVYIDDSGIK		31.98	0.00477857
10884	561.812	561.811	2	1377.75	AVVGTYNTGIK		43.46	0.000616935
4761	374.88	374.88	3	684	VNHVTLSQPK		24.8	0.0134023
4733	561.817	561.817	2	681.27	VNHVTLSQPK		23.95	0.0181055
13076	562.256	562.256	2	1615.69	EADWTNYPK		25.7	0.00388685
9525	562.268	562.267	2	1219.55	DGSSTPVFADK		30.83	0.00128435
13023	562.285	562.285	2	1609.98	ATGYDLEGVAK		49.32	0.00277672
24760	562.295	562.294	2	2901.94	MANAFELSLK		50.59	0.000134636
23805	562.311	562.311	2	2793.28	YASLNPLFAK		39.85	0.00337167
9856	562.74	562.741	2	1260.91	DAMMEDWVK		14.85	0.0404384
3991	562.764	562.765	2	600.564	TQYGVEDANK		46.27	0.00170693
23251	562.815	562.813	2	2733.12	ALSYLDLTTK		28.5	0.00902233
4262	563.256	563.257	2	631.008	AYDESGNEIK		31.3	0.0124105
25466	563.265	563.266	2	2979.96	FTDYTFFGK		48.58	0.000539557
8651	563.275	563.275	2	1124.85	YSTLDQVDGK		47.32	0.000688781
7055	563.281	563.28	2	944.874	YGVSESSAVAR		62.08	7.18233e-05
11431	563.29	563.29	2	1437.9	KASYLDCIR		46.5	0.000428885
1819	375.868	375.868	3	342.18	KLASEHPSEK		43.8	0.00157704
17036	563.322	563.322	2	2043.91	QTGGIGNLPIR		72.76	1.25204e-06
20121	563.33	563.329	2	2390.76	IPAVQELVEK		42.61	0.000946202
19735	563.776	563.776	2	2350.35	DTAVGYLMEK		35.15	0.000505437
8151	563.78	563.782	2	1067.06	GSYQCTAVIK		45.48	0.000288358
26070	563.781	563.78	2	3047.37	SGADFFEVVR		40.08	0.000454267
26352	563.781	563.78	2	3077.91	SGADFFEVVR		37.7	0.000678014
1874	563.783	563.784	2	349.704	GVSQGHSDAIR		72.72	1.89688e-06
20145	563.795	563.794	2	2393.31	MLATITGFEK	Oxidation (M)	26.02	0.0238163
19051	563.809	563.809	2	2275.93	ALGIPHLMMK	Oxidation (M)	23.38	0.0282942
17477	563.822	563.821	2	2101.39	VIVVDDPELK		29	0.00190638
20995	563.833	563.833	2	2485.72	VLLDGVQNLR		57.64	0.000136723
8225	563.845	563.845	2	1075.64	VVILTGGPDKK		33.77	0.000680778
8239	376.233	376.233	3	1076.96	VVILTGGPDKK		31.56	0.00282447
13920	564.27	564.27	2	1706.14	TMVCAGGYIR		62.04	8.43689e-06
13644	564.27	564.27	2	1675.67	TMVCAGGYIR		49.7	6.08286e-05
28036	564.275	564.277	2	3263.81	MVYDIDMIK		31.96	0.00151157
28036	564.275	564.277	2	3263.81	MVYDLDMLK		31.96	0.00151157
20429	564.288	564.289	2	2423.69	VAHAMMGQGII		17.04	0.0252032
17184	564.289	564.289	2	2063.96	VAHAMMAQGIV		31.26	0.00321549
15607	564.29	564.29	2	1890.98	LEDAPWPATK		59.53	0.000145338
17901	564.324	564.325	2	2151.13	NSLTGLPIGGAK		51.39	0.00523905
11788	564.324	564.325	2	1474.84	VLENLQAAAAK		49.91	0.000229342
23072	376.557	376.557	3	2713.67	ALTGGIAHLFK		62.84	3.05923e-06
4461	564.767	564.768	2	652.248	ENAGEDPGLAR		51.37	0.000157826
21530	564.791	564.791	2	2545.83	YIPSMLNYK		21.97	0.0349483
7338	564.803	564.804	2	976.104	VIQGQDVVDR		35.2	0.00235425
5882	564.804	564.804	2	809.274	QPVLSQTEAR		48.96	0.000109503
34554	564.806	564.808	2	4000.64	FLGFEQIFK		60.65	0.000917733
23624	564.807	564.806	2	2773.71	WELTGLNPAK		31.12	0.00573877
18816	564.815	564.814	2	2250.87	GPGFLYLHPK		33.32	0.000750317
14419	376.904	376.904	3	1761.8	KQTALVELVK		52.71	0.0021488
14142	376.904	376.904	3	1731.25	KQTALVELVK		36.28	0.00591231
14704	376.904	376.904	3	1792.02	KQTALVELVK		41.43	0.00645226
14433	564.853	564.853	2	1763.36	KQTALVELVK		61.83	0.000262983
14720	564.853	564.853	2	1793.75	KQTALVELVK		53.26	0.000548877
14153	564.853	564.853	2	1732.28	KQTALVELVK		51.63	0.000456707
5359	565.272	565.273	2	749.01	TDVHSPGNFR		18.58	0.0488507
5085	565.274	565.273	2	718.434	TDVHSPGNFR		19.23	0.0418474
4860	565.302	565.302	2	694.632	TAQTPGGTGALR		30.04	0.015665
23055	565.309	565.309	2	2711.81	GVDAEVLEGLK		69.52	5.02909e-06
12296	565.314	565.314	2	1532.55	DIDRVDIVGK		41.47	0.00697806
24360	565.317	565.316	2	2857.57	EPSLGPVFGVK		32.5	0.00410002
24048	565.317	565.316	2	2822.87	EPSLGPVFGVK		43.5	0.000482696
20808	377.217	377.217	3	2465.75	LHIDSIYLR		24.71	0.0385946
28516	565.341	565.34	2	3316.25	LPQGVIIAYR		47.05	0.000789913
3186	377.504	377.505	3	509.868	FYGDEEKDK		34.36	0.0428482
7544	565.779	565.78	2	998.352	QAMQNVHFR		31.87	0.0107175
7523	377.523	377.522	3	996.216	QAMQNVHFR		20.42	0.0146282
27022	565.798	565.798	2	3152.51	FLAFEQTFK		45.26	0.00129971
21414	565.806	565.806	2	2533.4	IAILDTVDDR		46.41	0.000449099
11223	565.812	565.812	2	1414.61	AVGTADASAVIR		34.41	0.00665751
20500	565.816	565.816	2	2431.73	LINNIMLDGK		40.18	0.000430593
15503	565.825	565.824	2	1879.91	ALVSADITVNK		23.91	0.00571992
30622	565.834	565.834	2	3560.59	VVTLGEIMLR		42.57	0.0146008
4585	566.28	566.28	2	664.908	GETQLTPEEK		28.23	0.024941
16331	566.34	566.34	2	1969.65	RIDITLSSVK		38.44	0.00642316
10030	566.756	566.756	2	1281.69	YANSSNYWK		34.79	0.00698068
15356	566.804	566.803	2	1864.22	LEAFNPAGSVK		26.49	0.016137
33319	566.809	566.811	2	3860.43	SFDWPVIIR		35.87	0.00230642
31901	566.821	566.822	2	3699.33	NILDVFVGQK		34.34	0.00650517
3270	567.265	567.266	2	519.264	VDVQAGACEGK		63.54	1.10183e-06
4284	567.266	567.266	2	633.132	IGVGAENCADK		79.14	6.46343e-07
4284	567.266	567.266	2	633.132	LGVGAENCADK		79.14	6.46343e-07
23161	567.28	567.279	2	2723.33	DAADALDIAMK		40.66	0.00276962
9854	567.303	567.303	2	1260.72	TGVAVSAAMQAK		32.67	0.00376103
31710	567.312	567.314	2	3677.89	DFINVVDLAK		56.66	0.000180214
34272	567.326	567.326	2	3963.52	ELIIEEFIK		38.55	0.00518009
15767	567.762	567.76	2	1907.54	TSTADYAMFK		61.94	7.60401e-06
5296	567.768	567.767	2	741.924	GETELTAEER		52.41	9.48425e-05
13409	567.793	567.793	2	1651.13	VFVEEGEGIR		26.68	0.00612107
16116	567.795	567.793	2	1947	IFVEDGEGIR		36.66	0.013419
13976	567.795	567.795	2	1712.35	SASNMAIVDVK		55.5	5.29671e-05
13697	567.795	567.795	2	1681.9	SASNMAIVDVK		68	2.54614e-06
10936	568.275	568.275	2	1383.36	AYNTYVNYK		57.07	5.89542e-05
12474	568.288	568.287	2	1551.29	ATTVDAEGMIK		21.99	0.0318905
17411	568.304	568.303	2	2093.87	TPYDLSAQLK		46.99	0.000126345
24366	568.322	568.321	2	2858.32	AGIALTDTFVK		38.21	0.000929697
24079	568.322	568.321	2	2826.53	AGIALTDTFVK		40.7	0.000753229
23828	568.322	568.321	2	2795.62	AGIALTDTFVK		72.35	2.51813e-06
13163	568.768	568.768	2	1625.15	EGMPVPDTYK		31.08	0.00121682
22933	569.283	569.282	2	2698.81	DAYGEGWIVK		19.23	0.0329672
22933	569.283	569.282	2	2698.81	DAYGEGWLVK		19.23	0.0329672
7110	569.29	569.29	2	950.532	IAVAAQNCYK		45.56	0.000251437
12362	569.293	569.293	2	1539.28	YGITENEIAK		56.11	0.000230457
32932	569.3	569.302	2	3818.59	MDEIFTLIR		63.58	3.91503e-05
32932	569.3	569.302	2	3818.59	MDELFTLIR		63.58	3.91503e-05
12794	569.317	569.317	2	1584.38	GVVAHIGEDLK		36.84	0.00219051
7745	569.324	569.322	2	1020.23	NVVLLGHGGSGK		21.53	0.03596
22880	569.331	569.329	2	2693.18	LIPGVDPDALK		39.22	0.000242018
22880	569.331	569.329	2	2693.18	LLPGVDPDALK		39.22	0.000242018
2716	569.736	569.736	2	456.942	ETPYDNEDR		34.21	0.0048133
7847	569.751	569.753	2	1031.16	CCTESLVNR		35.3	0.000489331
14553	569.752	569.753	2	1776.31	CCTESLVNR		26.97	0.00295503
7284	569.752	569.753	2	970.224	CCTESLVNR		31.86	0.00102828
7566	569.753	569.753	2	1000.79	CCTESLVNR		18.85	0.0170525
6146	569.753	569.753	2	839.55	CCTESLVNR		62.42	2.65003e-06
6389	569.753	569.753	2	870.42	CCTESLVNR		56.09	1.76557e-05
7010	569.753	569.753	2	939.606	CCTESLVNR		50.59	1.80355e-05
6754	569.753	569.753	2	909.024	CCTESLVNR		40.89	0.000231163
14158	569.784	569.785	2	1732.72	AIDSAEELYK		28.86	0.00932717
14158	569.784	569.785	2	1732.72	ALDSAEELYK		28.86	0.00932717
8387	569.79	569.791	2	1092.59	YTSANLDQVK		40.03	0.00034492
8835	569.792	569.791	2	1145.78	TLAEANTGFSK		48.89	0.000142425
5879	570.267	570.267	2	808.806	GNVQTNMGYR		35.87	0.000432673
18316	570.274	570.274	2	2195.26	FYYIYNEK		40.35	0.00479495
14861	570.287	570.288	2	1809.53	GILNYTSDTR		46.64	6.06327e-05
15417	380.584	380.585	3	1870.66	LVETLKPLVK		31.61	0.00562031
3975	570.78	570.78	2	598.788	ELSSNYQATK		58.1	1.67971e-05
20603	570.803	570.802	2	2443.33	ALVTTTEMFK		46.11	4.74432e-05
22670	570.863	570.862	2	2670.23	KPIIGILMQK		26.78	0.00717744
14281	571.263	571.263	2	1745.98	DYQELMNTK		31.97	0.0499417
20535	571.265	571.264	2	2435.6	FYTFTDGYK		41.16	0.000579055
28357	571.287	571.287	2	3299.21	GWPTGSVYFK		25.92	0.00370649
28357	571.287	571.287	2	3299.21	GWPTGSVYFK		25.92	0.00370649
24007	571.287	571.287	2	2817.92	GWPTGSVYFK		42.06	0.000386649
24007	571.287	571.287	2	2817.92	GWPTGSVYFK		42.06	0.000386649
24275	571.287	571.287	2	2848.78	GWPTGSVYFK		48.33	9.7754e-05
24275	571.287	571.287	2	2848.78	GWPTGSVYFK		48.33	9.7754e-05
24655	571.287	571.287	2	2890.52	GWPTGSVYFK		40.2	0.000505135
24655	571.287	571.287	2	2890.52	GWPTGSVYFK		40.2	0.000505135
29992	571.288	571.287	2	3491.35	GWPTGSVYFK		15.88	0.0323774
29992	571.288	571.287	2	3491.35	GWPTGSVYFK		15.88	0.0323774
26167	571.288	571.287	2	3057.75	GWPTGSVYFK		33.06	0.00146845
26167	571.288	571.287	2	3057.75	GWPTGSVYFK		33.06	0.00146845
23750	571.288	571.287	2	2787.35	GWPTGSVYFK		31.98	0.00277226
23750	571.288	571.287	2	2787.35	GWPTGSVYFK		31.98	0.00277226
25218	571.288	571.287	2	2951.86	GWPTGSVYFK		34.81	0.00252084
25218	571.288	571.287	2	2951.86	GWPTGSVYFK		34.81	0.00252084
29151	571.289	571.289	2	3392.21	VNFNMEIFK		27.26	0.0151669
24936	571.289	571.287	2	2921.51	GWPTGSVYFK		37.56	0.00117778
24936	571.289	571.287	2	2921.51	GWPTGSVYFK		37.56	0.00117778
26957	571.289	571.287	2	3145.24	GWPTGSVYFK		32.2	0.00180508
26957	571.289	571.287	2	3145.24	GWPTGSVYFK		32.2	0.00180508
26453	571.289	571.287	2	3088.88	GWPTGSVYFK		30.98	0.00358919
26453	571.289	571.287	2	3088.88	GWPTGSVYFK		30.98	0.00358919
25887	571.289	571.287	2	3027.19	GWPTGSVYFK		36.3	0.000516677
25887	571.289	571.287	2	3027.19	GWPTGSVYFK		36.3	0.000516677
25612	571.289	571.287	2	2996.56	GWPTGSVYFK		37.03	0.000336846
25612	571.289	571.287	2	2996.56	GWPTGSVYFK		37.03	0.000336846
16465	571.298	571.298	2	1984.1	GGYTLVSGYPK		51.8	0.000888411
16437	571.298	571.298	2	1981.16	GGYTLVSGYPK		34.69	0.0109256
21931	571.351	571.351	2	2589.64	KLVAASQAALGL		67.22	1.28469e-05
22209	571.351	571.351	2	2619.91	KLVAASQAALGL		51.41	1.51102e-05
19513	571.743	571.741	2	2326.18	DYFMPCPGR		30.18	0.00147777
18570	571.796	571.796	2	2223.87	GWLVQDPEAK		23.24	0.0123665
12424	571.806	571.806	2	1546.09	IVLPEGTEER		32.87	0.00154678
14088	572.259	572.261	2	1725.32	FGCEFVAGEK		29.15	0.00184559
10107	572.268	572.268	2	1289.93	TMVCAGGYIR	Oxidation (M)	31.28	0.00119174
10649	572.268	572.268	2	1352.56	TMVCAGGYIR	Oxidation (M)	24.73	0.00479189
10391	572.268	572.268	2	1322.13	TMVCAGGYIR	Oxidation (M)	26.1	0.00356529
9845	572.268	572.268	2	1259.32	TMVCAGGYIR	Oxidation (M)	43.16	0.000100017
13661	572.269	572.268	2	1677.98	TMVCAGGYIR	Oxidation (M)	17.91	0.0208872
11388	572.269	572.268	2	1433.4	TMVCAGGYIR	Oxidation (M)	25.32	0.00517761
20681	572.3	572.3	2	2451.97	LILSEYYDK		51.36	6.75463e-05
11279	572.306	572.304	2	1421.44	GDGAVLINAEGK		17.08	0.0362787
31647	572.321	572.322	2	3670.95	DLVGELGTALR		36.7	0.0431899
30495	572.334	572.335	2	3547.09	ELDLNSVLLK		52.3	0.000494267
17921	572.753	572.753	2	2153.39	SDVMYTDWK		35.49	0.0012861
3878	572.754	572.754	2	588.66	SITYSSDDEK		17.95	0.0235844
4625	572.775	572.774	2	669	AATDGPMPQTR		31.99	0.000999766
27391	572.821	572.822	2	3192.97	GLFLIDPNQK		40.47	0.00222971
21335	572.822	572.822	2	2523.86	EFIGAVIGPGGK		43.06	0.00114044
16851	572.823	572.823	2	2024.06	IEQLILQCK		33.56	0.00433278
16851	572.823	572.823	2	2024.06	IEQLILQCK		33.56	0.00433278
20244	572.832	572.832	2	2403.91	AVAELISSNLK		40.75	0.0202688
32054	572.841	572.842	2	3715.82	IVTLGEIMLR		57.58	0.000950687
8772	573.256	573.256	2	1139	GGYNYNAAMGK		32.53	0.000889822
14784	573.324	573.324	2	1800.55	TLAPTITVSDK		28.54	0.0176099
2324	573.775	573.775	2	406.044	HYEGSTVPEK		59.44	1.82092e-05
28495	573.782	573.783	2	3314.06	LSGGFEFFSR		41.99	0.000739446
7089	573.785	573.785	2	948.39	LTLEGNDGAEK		31.47	0.00786787
3759	573.785	573.785	2	575.58	VDVDGSPSTAAK		76.65	1.4793e-05
8436	573.79	573.791	2	1098.76	LSAEDTNLAGR		49.01	0.00219131
8725	573.794	573.793	2	1133.77	GYPEGGIAPGTK		22.39	0.00860002
25169	573.812	573.811	2	2946.26	GVELSEPFLR		34.33	0.00611813
5074	382.883	382.884	3	717.138	VLLGDESTGKK		36.31	0.00167019
5015	573.822	573.822	2	710.73	VLLGDESTGKK		42.33	0.00208866
26794	573.825	573.824	2	3126.71	LLDFTPAEIK		38.09	0.0190162
26794	573.825	573.824	2	3126.71	LLDFTPAELK		38.09	0.0190162
16861	382.889	382.889	3	2025.26	DYLLEKPLR		30.17	0.009006
4376	574.264	574.264	2	643.488	YQPMEPNPR	Oxidation (M)	15.97	0.0415564
9598	574.277	574.277	2	1228.34	DEIEQIGSEK		47.93	0.000333568
14916	574.289	574.291	2	1815.9	GYGVAPADLER		27.25	0.00532641
14999	574.294	574.294	2	1824.87	FEPVTVCAPK		36.92	0.000353923
5913	574.299	574.298	2	812.592	FQHPVAGTYK		34.65	0.00724312
15414	574.304	574.305	2	1870.39	IINEMSAIEK		63.12	1.03074e-05
8577	574.767	574.767	2	1115.64	CQVAGWGSQR		27.64	0.0116623
33049	574.794	574.794	2	3831.23	NLGDIMNLMK		34.13	0.00135196
35353	574.814	574.814	2	4096.94	QGIPFFGQVR		18.95	0.0183206
3747	575.279	575.28	2	574.338	YKVEGDPEGR		24.06	0.0479097
20831	575.29	575.29	2	2468.2	IPCFLAGDTR		40.34	0.000803109
20972	575.31	575.311	2	2483.23	LVNEVTEFAK		37.16	0.00185379
17342	575.311	575.311	2	2085.08	LVNEVTEFAK		74.58	9.08909e-06
17122	575.311	575.311	2	2054.68	LVNEVTEFAK		71.19	1.81419e-05
17862	575.311	575.311	2	2146.45	LVNEVTEFAK		71.17	1.68384e-05
18149	575.311	575.311	2	2177.27	LVNEVTEFAK		70.59	1.27727e-05
17611	575.311	575.311	2	2116.06	LVNEVTEFAK		70.43	4.84382e-06
18745	575.311	575.311	2	2243.02	LVNEVTEFAK		44.94	0.000551151
30366	575.311	575.311	2	3532.87	LVNEVTEFAK		34.63	0.00399532
20018	575.311	575.311	2	2380.34	LVNEVTEFAK		46.45	0.000345345
20469	575.311	575.311	2	2428.35	LVNEVTEFAK		50.51	0.000216738
21652	575.311	575.311	2	2559.47	LVNEVTEFAK		35.36	0.00231094
28156	575.311	575.311	2	3277.07	LVNEVTEFAK		29.81	0.00369851
29819	575.311	575.311	2	3472.44	LVNEVTEFAK		24.3	0.00525834
23593	575.312	575.311	2	2770.46	LVNEVTEFAK		23.07	0.0291508
23120	575.312	575.311	2	2718.91	LVNEVTEFAK		27.78	0.0061588
26044	575.312	575.311	2	3044.49	LVNEVTEFAK		38.42	0.00301179
24181	575.312	575.311	2	2838.5	LVNEVTEFAK		19.26	0.0156077
25036	575.313	575.311	2	2932.16	LVNEVTEFAK		42.71	0.000455922
22603	575.314	575.311	2	2663	LVNEVTEFAK		36.98	0.00351195
22316	575.314	575.311	2	2631.7	LVNEVTEFAK		50.45	0.00021763
11429	575.317	575.317	2	1437.53	ALSYNVQQVK		24.15	0.0320417
23430	575.331	575.329	2	2752.85	YDAVILGTGLK		34.49	0.00350286
4080	575.767	575.767	2	611.07	TPEEYPESAK		21.78	0.0128821
8056	575.792	575.792	2	1054.9	SASNMAIVDVK	Oxidation (M)	48.03	0.000160186
4355	575.808	575.809	2	641.178	LKEYAGVNEK		20.02	0.0488238
14655	575.809	575.809	2	1786.97	FTLSNVPSSAK		30.03	0.012371
4058	575.815	575.814	2	608.598	VVASGPGLEHGK		35.42	0.00421789
[truncated: 6,379 more rows]

## Sheet: s3
Peptide list and LC-MS/MS characteristics for sample Slice_8_rpt (F487596.dat)
MS/MS Scan	m/z observed	m/z calculated	Charge	RT	Sequence	Modifications	IonScore	Expect
11030	367.235	367.234	2	3221	LFVIGGK		40.27	0.00142368
11859	367.235	367.234	2	3465	IFVGGIK		24.92	0.0487992
11859	367.235	367.234	2	3465	LFVGGIK		24.92	0.0487992
11859	367.235	367.234	2	3465	LFVGGLK		24.92	0.0487992
9624	373.236	373.236	2	2820	LMVALAK		37.97	0.0136059
6615	379.227	379.226	2	1970	ELPSALK		43.38	0.0124006
11731	392.259	392.258	2	3428	LSIVPVR		30.41	0.0494538
12922	399.764	399.763	2	3770	LIGGLAVR		48.95	0.00172751
12922	399.764	399.763	2	3770	LLGGLAVR		48.95	0.00172751
6545	403.22	403.219	2	1950	VGVNGFGR		32.84	0.00579123
7442	404.204	404.203	2	2203	LAADDFR		37.78	0.00782375
10985	405.225	405.224	2	3208	VDFSITK		43.44	0.00455497
11955	406.721	406.717	2	3494	VVDQSHK		22.74	0.0423023
8608	407.756	407.755	2	2534	ALEALVAK		49.11	0.00607705
16985	411.243	411.242	2	4903	SFDLLVK		40.64	0.0173027
15696	411.249	411.248	2	4548	TLTFALR		36.11	0.0499731
18366	412.738	412.737	2	5284	GFGFGLVK		33.96	0.0171329
15963	413.235	413.234	2	4620	LFFVGSR		42.87	0.00835562
6340	414.249	414.248	2	1890	HGVFLVR		28.49	0.00852222
18249	414.783	414.781	2	5250	ISALALLK		50.26	0.000777059
8094	420.769	420.769	2	2386	APIIAVTR		46.66	0.0021448
6445	435.265	435.264	2	1921	LAVSQVPR		37.6	0.0206427
3479	437.281	437.279	2	1070	LLSISGKR		40.44	0.0265944
7854	439.243	439.243	2	2320	QEIAAAFK		32.02	0.0389852
11906	440.756	440.759	2	3480	RHAAAINK		23.34	0.0150756
21181	441.812	441.81	2	6110	VLGLVLLR		48.73	0.000181526
8226	442.273	442.272	2	2424	SPAQILVR		52.78	0.00107819
16325	442.291	442.29	2	4720	QILLQLR		38.15	0.0154793
16325	442.291	442.29	2	4720	QLILQLR		38.15	0.0154793
12747	443.785	443.784	2	3721	VAELLLTK		34.4	0.0157808
5972	444.27	444.269	2	1786	STAQVILR		49.56	0.00728712
5972	444.27	444.269	2	1786	STAQVLIR		49.56	0.00728712
12340	446.257	446.256	2	3604	IGASFLQR		46.06	0.0132554
5783	447.711	447.711	2	1732	MPSGEFAR		45.5	0.00479708
13861	447.728	447.727	2	4036	TPPSGLHW		30.69	0.0189426
7112	448.254	448.253	2	2111	GPIEINPR		30.53	0.014283
12227	449.28	449.279	2	3571	SPAQIIIR		50.75	0.00122213
12227	449.28	449.279	2	3571	SPAQILIR		50.75	0.00122213
12227	449.28	449.279	2	3571	SPAQILLR		50.75	0.00122213
12227	449.28	449.279	2	3571	SPAQLLLR		50.75	0.00122213
6749	450.288	450.287	2	2008	VVVVTAGVR		46.44	0.00827139
7000	453.298	453.295	2	2078	VVVPPLPGK		17.41	0.0274969
4020	454.728	454.727	2	1225	ALYEAGER		49.23	0.00600098
12248	457.291	457.289	2	3578	AIILLENK		22.53	0.0364671
6979	457.757	457.756	2	2072	GVVQDLQR		45.47	0.0117149
22907	457.762	457.76	2	6669	GFGFVLFK		47.53	0.00196822
7659	457.788	457.787	2	2266	QTVAVGVIK		41.39	0.00309627
10772	459.757	459.756	2	3148	VGDVYIPR		37.7	0.0157653
5394	461.736	461.735	2	1623	AGIQGSFDK		35.86	0.00725684
21510	462.291	462.289	2	6215	IYFLLVR		38.35	0.0150604
4138	463.214	463.213	2	1260	AAIDCGYR		25.97	0.0485233
17342	463.754	463.753	2	5000	EFFVGLSK		20.11	0.0485945
16555	463.788	463.787	2	4784	IPDSLLIR		51.28	0.00118673
21401	464.243	464.241	2	6179	VFFDLMR		32.7	0.0242098
12395	464.749	464.748	2	3620	YALSVGYR		39.12	0.00471835
23757	464.77	464.768	2	6952	GFGFILFK		36.39	0.049565
8778	464.777	464.777	2	2582	IIEPITSR		46.93	0.0109911
8778	464.777	464.777	2	2582	IIEPLTSR		46.93	0.0109911
17583	465.758	465.757	2	5066	ILVALCGGQ		54.84	0.00259376
3850	466.241	466.24	2	1176	GPSSVEDIK		47.98	0.00367275
17334	466.272	466.272	2	4998	GLFTGLAPR		35.48	0.0226609
21192	467.276	467.274	2	6113	VNLAELFK		48.12	0.00107321
13419	468.744	468.743	2	3911	IGDTIDFR		46.65	0.00531981
16273	469.268	469.266	2	4706	IGQFVFAR		61.17	0.000350181
12930	469.743	469.742	2	3772	MEGFIVSR		42.39	0.0121622
13277	470.241	470.239	2	3871	GMSVYGLGR		38.15	0.00748175
17157	471.241	471.24	2	4950	SLDNFFAK		44.36	0.00310359
2877	472.278	472.277	2	899	ELSELKPK		33.53	0.0422654
5201	472.757	472.756	2	1566	EIAENALGK		30.3	0.0196686
16688	473.28	473.279	2	4820	AVFPSIVGR		43.1	0.00763673
20415	473.75	473.748	2	5873	NWFGLPGR		30.53	0.0215556
5075	474.257	474.256	2	1530	LGVTSEDVK		45.81	0.00444778
22434	474.279	474.277	2	6515	AAFAWLLR		52.8	0.00244245
17920	475.752	475.751	2	5160	GFSLEELR		41.95	0.0366714
6993	476.238	476.238	2	2076	YGNANVWK		54.1	0.00187773
18980	477.77	477.768	2	5452	LDTIFFAK		31.54	0.0393549
19736	477.775	477.774	2	5670	FITIFGTR		38.94	0.00399719
7858	478.238	478.237	2	2321	GMSVYGLGR	Oxidation (M)	34.77	0.00337332
19577	479.28	479.279	2	5625	AEWLLAVR		45.42	0.0153931
22309	479.776	479.773	2	6474	GFVFITFK		23.71	0.0311606
8022	480.28	480.28	2	2366	GLTSVINQK		34.67	0.0180584
20517	480.3	480.298	2	5904	GSLITSLLR		52.88	0.00127004
11793	480.769	480.768	2	3446	IGMSVNAIR		43.09	0.0367052
18983	481.777	481.771	2	5454	LDTLTMLR		33.67	0.0334978
16418	482.298	482.297	2	4746	LIINSLYK		43.15	0.0079719
13517	322.193	322.187	3	3939	YINKIGEK		49.7	0.00410392
13536	482.785	482.784	2	3945	YNIKLWK		36.71	0.0332292
20293	483.331	483.329	2	5835	VVVLGLLPR		62	3.65955e-06
6168	483.727	483.727	2	1842	AFCAGGDIR		23.52	0.0484349
16880	483.776	483.774	2	4873	VFQFLNAK		42.61	0.00857055
2426	484.278	484.277	2	770	EVSTYIKK		33.04	0.0096747
14866	484.764	484.764	2	4318	GNVGFVFTK		30.49	0.00368969
21664	484.796	484.794	2	6265	IFFLSITK		32.12	0.015824
8783	485.782	485.782	2	2583	AVDSQILPK		39.42	0.0360635
19447	486.242	486.24	2	5587	GFFGFSGPR		33.77	0.00265369
6308	487.306	487.306	2	1882	SGVSLAALKK		44.35	0.00130692
9652	487.761	487.761	2	2828	LLDEEISR		54.46	0.00269647
16488	488.796	488.795	2	4766	LSNIFVVGK		44.66	0.00108054
17118	491.262	491.261	2	4939	FGLFTPGSR		40.9	0.0366343
2459	493.289	493.287	2	780	GGSLPKVEAK		36.93	0.047024
16781	493.289	493.287	2	4846	NAAGALDLLK		35.17	0.0194824
18038	495.294	495.293	2	5192	VFLENVIR		40.4	0.0431244
23099	495.313	495.311	2	6734	GFLLLASLR		43.39	0.00519304
21498	495.794	495.792	2	6211	LGFQVWLK		47.16	0.00816352
18389	495.804	495.803	2	5290	LSNIFVIGK		47.47	0.000480086
12367	496.775	496.774	2	3612	ANTFVAELK		42.1	0.00975529
19463	496.788	496.787	2	5592	EEILTFIK		33.65	0.0119817
22228	497.346	497.345	2	6447	IIVLGLLPR		42.7	0.000182591
12311	497.807	497.806	2	3596	PLPVALQTR		38.16	0.021004
20726	499.748	499.747	2	5969	DLTDYLMK		33.17	0.0128275
19949	499.822	499.821	2	5731	GLNIILISR		46.1	0.00501743
20174	500.795	500.793	2	5798	LNLDSIIGR		47.55	0.00643214
13582	501.304	501.303	2	3957	VLTEIIASR		59.74	0.000246501
5502	501.778	501.777	2	1653	LITEDVQGK		47.81	0.00680035
19981	505.278	505.277	2	5741	AENFFILR		39.77	0.018888
14253	506.811	506.811	2	4144	LGAQALLGAAK		61.06	0.000182187
9128	507.225	507.225	2	2678	GGNFGFGDSR		35.24	0.0183799
13544	507.257	507.256	2	3947	GQFETYLR		29.51	0.0169205
13894	508.294	508.293	2	4046	DVNAAIATIK		49.5	0.00749228
17697	508.804	508.803	2	5097	LTLSALVDGK		49.84	0.0059025
18779	508.804	508.803	2	5397	LTLSALVDGK		49.13	0.00663437
5334	509.272	509.272	2	1606	AYDATHLVK		28.23	0.0265315
16259	510.757	510.755	2	4702	AYLESFYK		35.99	0.0265774
17772	511.283	511.282	2	5118	AYDILAIDK		48.29	0.00171272
23534	511.315	511.313	2	6878	LIFLNFVR		43.91	0.00164374
6734	512.757	512.757	2	2004	VGDYGTLSGR		84.09	4.43924e-07
12164	513.31	513.309	2	3553	IGGIGTVPVGR		66.13	4.06139e-05
15351	513.802	513.801	2	4451	AVDSLVPIGR		33.11	0.0428652
15203	514.265	514.264	2	4410	AYSLAFAER		45.07	0.00387968
18996	514.752	514.75	2	5457	DIEDVFYK		39.4	0.00734975
20327	514.805	514.803	2	5846	AVLDALLEGK		65.08	0.000166995
22063	514.813	514.821	2	6394	ILEILSVNK		47.4	0.00835789
22063	514.813	514.811	2	6394	LLELLWNK		47.4	0.00835789
15057	343.847	343.847	3	4370	DLKDYFTK		28.95	0.0327365
21383	515.812	515.811	2	6174	LTLSALIDGK		54	0.00142629
21383	515.812	515.811	2	6174	LTLSALLDGK		54	0.00142629
20484	515.813	515.811	2	5894	LTLSALIDGK		62.94	0.000206821
20484	515.813	515.811	2	5894	LTLSALLDGK		62.94	0.000206821
6881	516.802	516.801	2	2045	VKVGVNGFGR		46.99	0.000879047
6864	344.871	344.87	3	2040	VKVGVNGFGR		38.49	0.00137812
15706	517.29	517.289	2	4551	MGLALSSLNK		51.21	0.000385963
5378	518.776	518.775	2	1618	DLYDAGVKR		31.19	0.0344991
16686	518.812	518.811	2	4820	AGVDPLVPLR		40.92	0.00646605
24176	519.258	519.256	2	7091	DSWVDIFR		36.52	0.0442983
15168	519.778	519.777	2	4400	LSFSLKTQD		22.9	0.0481061
19718	520.302	520.3	2	5665	YLTVAAVFR		48.76	0.00378647
21349	521.319	521.319	2	6163	LLGEILLDR		39.01	0.024975
21349	521.319	521.319	2	6163	LLGELILDR		39.01	0.024975
21349	521.319	521.319	2	6163	LLGELLLDR		39.01	0.024975
7777	522.315	522.314	2	2299	ALLSLAKGDR		38.88	0.0161168
8284	522.765	522.764	2	2441	AGDLLEDSPK		56.31	0.00074223
18004	522.798	522.797	2	5183	LLCGLLAER		44.55	0.0241089
20714	523.318	523.316	2	5965	TLISILTER		36.01	0.0173934
3696	523.778	523.777	2	1132	TQDQISNIK		35.68	0.0066004
4023	524.276	524.275	2	1226	EVSSATNALR		41.33	0.00585072
16394	524.767	524.766	2	4740	NMPAFLAER		43.18	0.00462398
9254	524.78	524.78	2	2714	SLEESLATAK		52.09	0.00392935
15881	524.794	524.793	2	4599	GPILSFASTR		42.84	0.00193203
14628	524.807	524.805	2	4249	LAEVALAYAK		57.81	0.000731271
13411	525.234	525.232	2	3909	DYFEQYGK		33.69	0.00412231
14299	525.725	525.724	2	4158	DYFEEYGK		22.73	0.0290618
8749	525.783	525.783	2	2574	QAVLYVDSR		32.96	0.0083142
14376	526.281	526.28	2	4180	ALGLSNFSSR		33.52	0.0041399
10412	526.294	526.293	2	3045	VYVVSVETR		39.49	0.0102633
6771	526.778	526.778	2	2014	VHIDIGADGR		38.32	0.0124872
19305	527.291	527.29	2	5546	YQDILVFR		46.96	0.00379158
15293	527.291	527.29	2	4436	QIFNGTFVK		23.52	0.0420749
20123	528.275	528.274	2	5783	VSFELFADK		36.61	0.00381823
18471	528.309	528.308	2	5313	SPLLEIVER		46.45	0.00731367
21833	528.329	528.327	2	6319	GVISQTLLPK		45.86	0.00731688
7710	528.334	528.332	2	2280	IALSIAQIAR		37.57	0.00639021
10830	528.801	528.8	2	3164	VSALPVVDEK		41.6	0.00584305
20158	529.302	529.3	2	5794	LPFPIIDDK		35.97	0.0360974
18212	529.797	529.796	2	5240	SEIDLLNVR		48.12	0.00444201
15644	530.302	530.301	2	4534	VWQVTIGTR		50.68	0.00260164
21118	530.785	530.782	2	6089	IPDWFLNR		37.25	0.0168552
12374	531.27	531.268	2	3614	MENALDQLK		54.62	0.00222117
21646	532.805	532.803	2	6259	NSYLDVLLK		32.97	0.0106916
22846	533.278	533.277	2	6650	LESTINEFI		31.91	0.0347096
21113	533.321	533.319	2	6087	SLTYLSILR		31.87	0.0079933
21113	533.321	533.319	2	6087	SLTYLSLLR		31.87	0.0079933
11795	534.315	534.314	2	3446	ESTIHLVLR		43.41	0.00204089
11795	534.315	534.314	2	3446	ESTLHLVLR		43.41	0.00204089
16304	535.28	535.279	2	4714	LFAQMGFQK		45.18	0.013026
13412	536.26	536.259	2	3909	DTYVSSFPR		33.2	0.00495955
3178	536.271	536.269	2	984	GAVAEDGVEPK		30.95	0.0113743
12857	536.307	536.306	2	3753	LNEIVDQIK		45.02	0.0193571
7175	536.739	536.738	2	2129	AYTNFDADR		33.83	0.0028875
7900	536.795	536.795	2	2332	CGSGIVGPVVK		30.78	0.00408658
6776	537.284	537.277	2	2015	ISDPATDINK		52.07	0.00254477
20796	537.297	537.295	2	5990	SEIDLLDIR		44.98	0.0103781
8011	537.322	537.321	2	2363	KVVNPLFEK		29.14	0.0192732
7120	537.794	537.793	2	2113	NEVATLTAAGK		31.63	0.0228199
13557	539.772	539.771	2	3951	WINIMTER	Oxidation (M)	25.65	0.038603
15818	539.781	539.78	2	4582	DGTGVVEFVR		37.96	0.0213798
13961	360.214	360.213	3	4064	IRVDFSITK		41.17	0.0201165
5756	540.26	540.259	2	1725	AQYEDIANR		42	0.0259513
21834	540.798	540.795	2	6319	LVFGFLNDR		40.23	0.00265797
7652	541.281	541.28	2	2264	GLDFLHSHR		41.87	0.0114429
6161	541.304	541.304	2	1840	GLHSGVDIGVK		44.31	0.000365568
13001	361.539	361.538	3	3791	EFFVGLSKR		28.31	0.0231257
22220	542.308	542.306	2	6445	VLPGVDALSNV		37.47	0.00338023
2261	542.787	542.793	2	722	ALKAAYEYR		25.03	0.0385448
10443	542.81	542.809	2	3054	EVLINNINR		40.4	0.0213368
22021	543.314	543.314	2	6380	EIIDLVLDR		45.7	0.0134065
22021	543.314	543.314	2	6380	ELIDLVLDR		45.7	0.0134065
9469	543.799	543.799	2	2777	QINDIQLSR		47.95	0.00981908
7910	543.799	543.799	2	2335	QENGASVILR		56.66	0.00128213
24229	543.805	543.803	2	7108	FLFSLFGQK		34.57	0.0206089
11541	544.247	544.246	2	3372	NYYEQWGK		32.04	0.00170178
23956	544.789	544.787	2	7018	WPFWISPR		23.24	0.0287747
23956	544.789	544.787	2	7018	WPFWLSPR		23.24	0.0287747
21131	545.321	545.319	2	6094	DAVLLVFANK		57.18	0.000248839
15184	363.898	363.897	3	4404	YKLIGGLAVR		34.54	0.0128378
15184	363.898	363.897	3	4404	YKLLGGLAVR		34.54	0.0128378
15657	545.791	545.789	2	4537	LWNTLGVCK		53.32	0.00221952
10232	546.291	546.29	2	2994	GPAYGLSAEVK		31.4	0.0190684
11910	546.789	546.788	2	3480	IEAVQEFTR		29.8	0.021946
18509	546.801	546.8	2	5323	EGDLLFTVAK		43.93	0.00128703
17856	364.898	364.897	3	5142	ILGLLDAHLK		38.23	0.010785
9373	547.268	547.267	2	2748	FADLSEAANR		40.52	0.0378993
8247	547.323	547.322	2	2430	KGYVITISGR		32.38	0.00134817
8774	365.546	365.545	3	2580	IRVDYSITK		36.85	0.0028947
22518	547.865	547.863	2	6542	LLEPVLLLGK		41.91	0.00166228
18177	548.296	548.295	2	5231	AVPFTLEYR		24.53	0.0363522
20797	548.754	548.753	2	5990	ALLYLCGGDD		51.81	0.000276506
14979	548.777	548.776	2	4349	LFDVCTVSR		42.08	0.00482429
4866	549.254	549.253	2	1470	ELEEETGYK		27.44	0.00620644
5615	366.527	366.526	3	1684	GHFPFTHVR		36.56	0.0024518
13488	549.292	549.291	2	3931	SLDNFFAKR		39.77	0.00607526
16952	549.308	549.314	2	4894	LSAPRGPFPR		27.66	0.0251044
18275	550.806	550.805	2	5258	MIADAIPELK		49.06	0.00288531
10086	550.815	550.814	2	2951	LWGLEAQKR		35.53	0.0171411
13236	550.821	550.819	2	3859	ALLEVVQSGGK		36.16	0.0210076
16616	551.318	551.317	2	4801	ESTVGIIGLGR		60.88	0.000516121
2339	368.878	368.877	3	745	FQKEVAQVR		42.36	0.0207937
9399	553.801	553.801	2	2756	VLSNGVQFSR		48.38	0.000597435
8686	554.288	554.288	2	2556	ALAAAGYDVEK		53.37	0.000834791
22057	554.297	554.295	2	6392	ELFGPELFR		39.87	0.0131232
13973	554.307	554.306	2	4067	TIAQDYGVLK		32.04	0.0209714
15273	554.313	554.311	2	4430	AITFLQSATR		54.27	0.000124022
2460	554.325	554.324	2	780	YDDIKKVVK		41.07	0.0265284
2465	369.886	369.885	3	781	YDDIKKVVK		36.36	0.043811
16596	554.778	554.776	2	4795	IGNNFMDGLK		45.75	0.00281691
25402	555.336	555.334	2	7497	IAIYELLFK		47.28	0.0038957
5465	555.771	555.771	2	1642	LDSSETTMVK		36.52	0.011313
13061	556.281	556.28	2	3809	QDIAFAYQR		35.58	0.00854021
5057	557.799	557.798	2	1525	HPQLIYESK		30.67	0.0151857
5057	557.799	557.798	2	1525	HPQLLYESK		30.67	0.0151857
21985	558.32	558.318	2	6369	MPILGLGTWK		45.54	0.00532525
21985	558.32	558.318	2	6369	MPLIGLGTWK		45.54	0.00532525
21985	558.32	558.318	2	6369	MPLLGLGTWK		45.54	0.00532525
16505	558.802	558.802	2	4771	MIADAIPELK	Oxidation (M)	53.22	0.00049183
17083	558.822	558.822	2	4929	NLLSQSLSVR		22.46	0.0443543
4869	559.774	559.774	2	1471	IDEMPEAAVK	Oxidation (M)	33.82	0.00927868
15797	559.797	559.796	2	4576	SADTLWGIQK		42.77	0.00769547
8854	560.312	560.311	2	2603	FAADAVKLER		48.01	0.00987252
8851	373.877	373.877	3	2602	FAADAVKLER		34.2	0.026457
18747	560.313	560.311	2	5388	FQLQSDLLR		57.94	0.000994456
11003	560.787	560.787	2	3213	ATVLDLSCNK		49.31	0.0013034
3241	560.805	560.803	2	1003	STTTGHLIYK		41.2	0.00143592
3238	374.206	374.205	3	1001	STTTGHLIYK		23.16	0.0275534
15231	561.297	561.295	2	4418	SVGPSLATDKF		61.3	0.000396482
12053	562.802	562.801	2	3522	KDLTEYLSR		43	0.00420909
21629	563.321	563.319	2	6254	VFGFSLITNK		67.01	4.14837e-06
4642	563.846	563.845	2	1408	GKPLDEVLKK		24.22	0.0452524
20455	563.847	563.845	2	5886	ILILGLDNAGK		39.31	0.0265678
20455	563.847	563.845	2	5886	ILLLGLDNAGK		39.31	0.0265678
20455	563.847	563.845	2	5886	LLIIGLDNAGK		39.31	0.0265678
20455	563.847	563.845	2	5886	LLLLGLDNAGK		39.31	0.0265678
9404	564.804	564.804	2	2757	NDVLLPTNSR		25.37	0.0288494
6791	564.812	564.812	2	2019	IHLDEKAFR		35.66	0.0449887
6764	376.877	376.877	3	2012	IHLDEKAFR		29.78	0.0180796
17466	565.765	565.765	2	5034	DMTMFVTASK		36.88	0.00900243
15304	565.803	565.801	2	4438	FPGQLNADLR		34.24	0.0389316
6015	565.807	565.806	2	1798	VLQEAGADISK		37.67	0.00334972
2493	565.807	565.806	2	789	GPSSVEDIKAK		60.91	1.49766e-05
2492	377.541	377.54	3	789	GPSSVEDIKAK		36.96	0.0069457
3276	565.825	565.824	2	1013	KIEQELTAAK		33.39	0.0248664
7863	566.287	566.277	2	2322	MADQPGIEVR	Oxidation (M)	28.27	0.0283486
19699	566.316	566.315	2	5660	MPILGLGTWK	Oxidation (M)	36.85	0.0107072
19699	566.316	566.315	2	5660	MPLIGLGTWK	Oxidation (M)	36.85	0.0107072
19699	566.316	566.315	2	5660	MPLLGLGTWK	Oxidation (M)	36.85	0.0107072
19699	566.316	566.321	2	5660	MPIIFRPNK	Oxidation (M)	36.79	0.0108562
8982	566.767	566.767	2	2637	GYSFTTTAER		36.34	0.00942213
23449	566.785	566.782	2	6850	LYWGFFSGR		42.63	0.000939392
5154	566.793	566.793	2	1553	ALANSLACQGK		47.67	0.000868012
21369	567.831	567.829	2	6169	SLNILTAFQK		52.22	0.00226511
22178	568.284	568.282	2	6431	GFAFVYFER		35.33	0.00360426
21698	568.3	568.298	2	6276	NGFILDGFPR		32.94	0.034355
21698	568.3	568.298	2	6276	NGFLLDGFPR		32.94	0.034355
8211	568.31	568.309	2	2420	VYVGNLGTGAGK		62.05	9.39242e-05
13303	568.33	568.329	2	3878	VVFVFGPDKK		24.4	0.0290188
18317	568.811	568.81	2	5270	CGTGIVGVFVK		37.92	0.00335578
5943	568.844	568.843	2	1778	LLLQVQHASK		38.36	0.00717003
13467	569.277	569.277	2	3925	ESYSVYVYK		23.29	0.0168142
7064	569.341	569.341	2	2097	VLSIQSHVVR		46.68	0.00371306
13630	569.854	569.853	2	3971	HVVLYPLVAK		23.41	0.027593
19929	569.87	569.869	2	5726	LLVVLLQANR		55.48	0.000133075
9878	570.28	570.279	2	2892	GCTATLGNFAK		35.33	0.00597949
18959	570.782	570.782	2	5446	FDDENFILK		40.18	0.0252349
13550	571.281	571.28	2	3949	LVYDSWSSGK		30.26	0.0116833
8024	571.333	571.332	2	2366	AVVEGQLQVAK		40.48	0.0107055
25415	571.852	571.861	2	7502	SKIIVDLLGGK		33.58	0.0483965
19885	572.321	572.321	2	5713	LAVNMVPFPR		38.15	0.00236391
2808	572.774	572.773	2	879	FQGPDNGQGPK		23.81	0.0434111
17624	572.788	572.787	2	5077	VFNPYTEFK		33.35	0.0336052
20490	572.823	572.822	2	5896	ALGDTWLQIK		37.36	0.0215685
16959	572.828	572.827	2	4896	AVPQLQGYLR		46.18	0.0150041
15539	382.574	382.573	3	4504	TTIPVKLFAR		40.65	0.00167788
7875	574.333	574.333	2	2326	VNVPVIGGHAGK		38.92	0.00493316
15307	574.793	574.792	2	4440	GVFNVQMEPK		47.19	0.00520602
5576	574.794	574.793	2	1673	VTLTTEEEAR		29.99	0.0130613
17276	575.3	575.299	2	4982	FDAGELITQR		64.38	0.000246957
22318	575.328	575.326	2	6476	ALFAISCLVR		39.15	0.00858645
3185	575.768	575.767	2	986	TPEEYPESAK		29.52	0.0215203
22944	576.803	576.801	2	6682	LGVWNNFFR		41.98	0.0140161
11331	577.282	577.282	2	3312	AICIDPSYSK		38.03	0.013579
5198	577.303	577.302	2	1565	GGPTPQEAIQR		43.68	0.00206761
9043	577.308	577.309	2	2653	KSDVETIFSK		46.12	0.00165713
12746	577.327	577.336	2	3721	MKKYVLDLK	Oxidation (M)	26.73	0.0155269
7554	577.836	577.836	2	2236	SRLPGIVAEGR		48.44	0.00401442
3242	578.292	578.291	2	1003	GAGTDDHTLIR		56.29	0.000360044
24255	578.341	578.339	2	7117	MWVQLLIPR		58.96	0.000406075
1843	578.341	578.34	2	602	VVKQASEGPLK		39.78	0.0121557
8563	578.792	578.787	2	2521	FCITSSVQSK		35.45	0.0107327
6385	578.856	578.862	2	1903	RGKAIASVVQK		42.82	0.0144991
20447	579.278	579.276	2	5883	AFLHTVCFY		32.07	0.00265038
8121	579.309	579.309	2	2393	IVGWYHTGPK		37.67	0.00936694
20972	579.311	579.309	2	6043	FLNYFANIR		52.66	0.000209765
19501	386.555	386.554	3	5603	SRGFGFVLFK		30.51	0.0403352
5063	579.823	579.822	2	1527	LKDDEVAQLK		40.62	0.0124658
8546	581.29	581.291	2	2516	GSAVDEDIVTR		32.39	0.00245965
6874	581.827	581.827	2	2043	SSLVDKPFAAK		48.23	0.00454661
15758	581.852	581.851	2	4565	SKLANILFTR		38.77	0.0060928
17526	582.32	582.319	2	5051	LVNELTEFAK		55.99	0.000169068
15841	582.32	582.319	2	4588	DKDFAVDIIK		34.42	0.0155858
6622	583.803	583.803	2	1972	GHGIVECLGPK		29.51	0.00739052
21156	584.272	584.27	2	6101	DVGSMMQLMR		52.33	0.000171506
13410	584.29	584.289	2	3909	FGEVVDCTIK		57.16	0.000263767
13410	584.29	584.289	2	3909	FGEVVDCTLK		57.16	0.000263767
20316	584.331	584.33	2	5842	SIIFANYIAR		28.03	0.0168826
23527	585.293	585.291	2	6876	EQGFLSFWR		30.3	0.0175084
18049	585.807	585.806	2	5195	FLDGIYVSEK		49.23	0.00399408
18049	585.807	585.806	2	5195	FLDGLYVSEK		49.23	0.00399408
6126	585.825	585.824	2	1830	RPIVACELGR		29.34	0.0415361
18318	585.841	585.84	2	5270	LVILEGELER		47.13	0.00163919
8159	585.846	585.846	2	2404	LKELQAIAER		48.26	0.00368227
21483	585.851	585.849	2	6206	VVLPMELTIR		46.79	0.00728856
19087	585.866	585.864	2	5484	VLITGATGLLGR		84.56	7.16513e-07
22437	585.879	585.876	2	6516	LTSLGVIGALVK		37.82	0.00139334
20488	391.227	391.226	3	5896	SRGFGFILFK		38.55	0.00585959
22524	586.834	586.832	2	6544	GVVLFPWQAR		43.84	0.00939884
4203	587.237	587.237	2	1278	QYEMGECTR		16.71	0.0270667
556	588.287	588.296	2	191	SHWLGPSYTK		19.03	0.0354646
22378	588.287	588.284	2	6497	ALLLLCGGEDD		41.8	0.00602293
9077	588.308	588.308	2	2663	IVQMTEAEVR		75.29	5.72568e-06
18219	588.328	588.326	2	5242	VVTLDVLCTR		55.92	0.00167536
2571	588.788	588.787	2	810	GASQAGMTAPGTK		47.67	0.000652536
24554	588.792	588.79	2	7216	YEGFFSLWK		30.06	0.0086916
17009	588.799	588.798	2	4910	SADTLWDIQK		47.2	0.0106316
16800	588.836	588.835	2	4851	FQELLLQASK		57.81	0.000783096
21194	589.316	589.314	2	6114	ALDDFILGSAR		62.79	3.29467e-05
15974	589.321	589.32	2	4623	FNASQLITQR		52.94	0.00144371
10358	589.812	589.812	2	3029	GEFITTVQQR		47.73	0.00101047
19644	589.819	589.819	2	5644	LVDTFLEDVK		39.55	0.00401609
13860	393.869	393.868	3	4036	NPFFLDDRR		34.32	0.00939462
12356	590.31	590.309	2	3609	NFAQLTVSGSR		57.06	0.00113704
20186	590.315	590.313	2	5802	AAVLEAMTAFR		61.21	3.04724e-05
11399	590.784	590.783	2	3331	GAGTDEFTLNR		57.06	6.31585e-05
25246	590.803	590.8	2	7446	DGFIDLMELK		35.36	0.0326934
14131	590.814	590.814	2	4111	ISGLIYEETR		45.24	0.00151999
3446	394.233	394.231	3	1060	SGIGHEALLKR		29.03	0.0105506
9546	591.286	591.285	2	2799	FASGGCDNLIK		61.49	0.000300684
19194	592.309	592.309	2	5513	VDVFTNLGYR		55.8	9.71515e-05
3699	592.344	592.343	2	1132	LLEVQGSRPGK		35.23	0.0111289
10394	592.822	592.827	2	3040	WFLTTTFLR		29.44	0.0125957
4063	593.281	593.28	2	1238	RFPGYDSESK		32.8	0.0479897
19536	593.354	593.353	2	5613	VVGVLLGSWQK		57.03	0.000823218
19292	594.315	594.314	2	5541	FQSLGVAFYR		42.19	0.0135982
13165	396.553	396.552	3	3838	GFHTTIDIGVK		41.56	0.0493371
21379	594.355	594.353	2	6172	SLLVTELGSLR		43.27	0.00229716
4834	594.796	594.793	2	1461	YISEGIYESK		36.72	0.00292659
15363	594.825	594.824	2	4455	NIIGLQMGTNK		43.61	0.014447
18654	594.828	594.827	2	5363	IDTIEIITDR		81.59	4.75413e-06
20014	594.828	594.826	2	5750	SAEFLLHMLK		54.55	0.00010713
24295	595.255	595.253	2	7131	SCAFNWIYE		29.87	0.00642009
25023	595.336	595.334	2	7372	DSTLIMQLLR		51	0.0045094
20369	595.863	595.861	2	5859	VANVSLLALYK		64.84	1.05286e-05
3609	596.306	596.306	2	1107	IVQMTEAEVR	Oxidation (M)	33.29	0.00375611
8830	596.333	596.34	2	2596	SVISAALFDIR		29.32	0.0181638
23631	596.826	596.823	2	6911	FEVGDIMLIR		47.7	0.00311652
11074	596.832	596.832	2	3233	VVEYVQSLQK		49.68	8.26857e-05
24316	597.34	597.337	2	7137	VTSWATLFLR		64.36	7.00333e-05
11046	597.786	597.785	2	3225	FVSEAELDER		35.67	0.0207488
9184	597.804	597.804	2	2694	EAAENSLVAYK		39.81	0.00386513
16784	598.821	598.819	2	4847	LVQAFQFTDK		61.62	2.86944e-05
23077	598.868	598.866	2	6726	QGLLPVLESLK		30.05	0.0151106
18486	599.352	599.351	2	5317	LLLNNDNLLR		60.29	0.000300359
22337	599.819	599.816	2	6483	YPENFFILR		47.84	0.00127832
22337	599.819	599.816	2	6483	YPENFFLLR		47.84	0.00127832
12582	599.833	599.833	2	3672	VALEIFQHNK		41.46	0.00141138
14057	599.838	599.837	2	4090	ASGPPVSELITK		32.37	0.0221047
20383	599.87	599.867	2	5863	KRVSLLTEPR		32.29	0.0128413
17632	600.342	600.341	2	5079	NSGQILIADLR		47.69	0.00937719
13559	600.838	600.836	2	3951	VLSCGEVIPVK		46.95	0.00225696
17015	600.852	600.851	2	4911	IALTDNTLIAR		73.3	2.25425e-05
2601	601.769	601.775	2	818	LDSDLSMYMK		17.97	0.0438992
2601	601.769	601.777	2	818	LDSDNTLHCK		17.97	0.0438992
3208	601.811	601.81	2	993	QQSELQSQVR		43.51	0.00161277
25581	601.885	601.883	2	7557	MILIYLLPVK		36.97	0.00219771
8696	602.313	602.313	2	2558	EHLYVMVNAK		29.72	0.00858652
4263	401.884	401.884	3	1296	LLHSENYVTK		34.03	0.00788613
12609	602.805	602.803	2	3680	ELLQCSADLR		26.27	0.00984445
22284	602.841	602.838	2	6465	EGFLLALTQGR		41.43	0.0276451
13610	402.253	402.252	3	3965	GPELPLVPVKR		21.08	0.010537
15489	603.297	603.295	2	4490	AAYFGVYDTAK		34.68	0.00549778
23259	603.334	603.332	2	6787	DSTLIMQLLR	Oxidation (M)	54.69	0.00205066
5167	603.81	603.809	2	1557	QVLQENYGQK		45.59	0.00582445
14482	603.841	603.84	2	4209	QVVASAYEVIK		45.5	0.0018434
20502	603.85	603.848	2	5900	IGQLFFGVTPK		54.46	6.00916e-05
9980	604.297	604.296	2	2921	AYESLEDPGVK		64.45	7.61025e-05
15087	403.209	403.208	3	4378	DSTGHVGFIFK		29.18	0.0394791
13755	604.831	604.83	2	4007	ISNEGVSYLVK		35.29	0.0138902
16541	605.3	605.299	2	4780	SFNQSLAEWK		58.86	0.000133199
23575	605.848	605.845	2	6892	LGIYTVLFER		55	4.68785e-05
22006	605.873	605.871	2	6375	LIGNMALLPIR		42.37	0.00196465
15769	606.343	606.341	2	4568	QITVNDLPVGR		49.72	0.00374962
23154	606.832	606.829	2	6752	ELVVDFLSYK		26.18	0.0320773
12025	606.839	606.838	2	3514	QEAVALLQGQR		30.7	0.0402104
3118	606.858	606.857	2	966	LAQQIKQEVR		52.74	0.00184748
10036	607.314	607.314	2	2937	VTQSNFAVGYK		34.61	0.00330984
14819	607.331	607.33	2	4304	EGAAVIDVGINR		38.73	0.00180396
21271	607.369	607.367	2	6138	ALLANALTSALR		62.71	1.67582e-05
11717	607.809	607.808	2	3424	YVMTTTTLER		47.61	0.000982266
7066	607.854	607.853	2	2097	LIDTVKDPVSK		37.78	0.0043926
3708	608.303	608.302	2	1135	QLETQADPTGR		31.02	0.0141739
19942	608.348	608.348	2	5729	TLMNLGGLAVAR		57.37	0.000321607
6221	608.81	608.809	2	1856	GASQAGMLAPGTR		27.37	0.00880618
22379	608.821	608.819	2	6497	EELEEVIKDI		29.09	0.0086196
6721	609.299	609.299	2	2000	ESVFTVEGGHR		34.23	0.00494066
23092	609.324	609.321	2	6731	FWYFVSQLK		36.56	0.0128927
7602	609.329	609.328	2	2250	AVENSSTAIGIR		51.64	0.000557704
19495	609.344	609.342	2	5601	IIQLLDDYPK		48.06	0.00925383
17079	406.568	406.568	3	4928	TSFHALTSILK		32.88	0.0264958
20382	609.826	609.824	2	5863	IEVIEIMTDR		56.81	0.00134465
19080	609.829	609.827	2	5482	DANLYISGLPR		39.45	0.0164241
16974	610.299	610.298	2	4900	ICSWNVDGLR		44	0.0105644
17309	610.304	610.303	2	4992	AAYFGIYDTAK		32.74	0.00467595
20712	610.339	610.338	2	5965	DFLAGGVAAAISK		82.14	3.53186e-06
19095	610.358	610.356	2	5486	ILTGGSIFNAVK		51.79	0.000700823
5736	611.279	611.278	2	1719	DAAQSSPAFGDR		20.98	0.0278925
2359	611.282	611.28	2	751	QEMQEVQSSR		59.87	6.25262e-05
2458	611.316	611.315	2	780	GHLENNPALEK		34.31	0.0378907
17815	611.319	611.318	2	5130	QMEQVAQFLK		40.18	0.00809559
5839	407.885	407.884	3	1749	HPGSFDVVHVK		56.69	2.61993e-05
20039	611.331	611.329	2	5758	VFEFGGPEVLK		58.26	6.65471e-05
9061	611.801	611.801	2	2658	TPAQYDASELK		42.3	0.000649583
7595	611.802	611.801	2	2248	TPAQYDASELK		37.62	0.00544818
4442	612.342	612.341	2	1348	QVAQAQPGPSLK		27.37	0.00469435
8316	612.827	612.827	2	2451	FSEKELSASVK		25.8	0.0370329
8337	408.888	408.887	3	2457	FSEKELSASVK		35.67	0.0148303
6981	612.833	612.833	2	2072	GVVEVTHDLQK		30.81	0.0157728
18760	408.933	408.932	3	5392	VWKPTLVILR		40.65	0.00439107
17625	613.289	613.288	2	5077	DIISDTSGDFR		43.18	0.00236699
17701	613.349	613.349	2	5099	QITINDLPVGR		25.66	0.0297933
17701	613.349	613.349	2	5099	QITLNDLPVGR		25.66	0.0297933
18289	613.35	613.349	2	5262	QITINDLPVGR		54.74	0.000112126
18289	613.35	613.349	2	5262	QITLNDLPVGR		54.74	0.000112126
18459	613.367	613.367	2	5309	VLIIGGGDGGVLR		49.32	0.00160628
8815	613.77	613.77	2	2592	VNKYGDTWDE		36.57	0.00168022
25217	613.892	613.89	2	7436	LIALLEVLSQK		43.87	0.000325913
3330	614.791	614.791	2	1027	CEVQAPGQSPR		38.11	0.00446442
22344	614.806	614.803	2	6485	FSADEFFIPR		53.49	8.56598e-05
5890	614.818	614.818	2	1763	VEIIANDQGNR		30.61	0.0171391
5890	614.818	614.818	2	1763	VEILANDQGNR		30.61	0.0171391
23182	614.836	614.834	2	6761	VLGLPVEGCSVV		37.1	0.00100444
14252	614.843	614.843	2	4144	LVVVDENDVVK		49.27	0.00131153
4302	615.36	615.359	2	1307	GTSISTKPPLTK		23.22	0.034879
15998	615.81	615.809	2	4629	VDGIAWSPETR		39.66	0.0027049
18744	615.831	615.829	2	5388	LMDDVAGIVAAR		57.04	0.000185451
18688	615.846	615.846	2	5372	LYPEGLAQLAR		34.28	0.0194698
2290	616.295	616.294	2	730	VSQGVEDGPDTK		56.84	2.73306e-05
9742	411.208	411.207	3	2854	SLGTADVHFER		37.14	0.00265709
3386	616.807	616.806	2	1043	GASQAGMLAPGTR	Oxidation (M)	30.36	0.00968395
22876	616.81	616.808	2	6660	LCLWDLAEGR		51.76	0.00114971
9317	616.825	616.825	2	2732	VAYVSFGPHAGK		26.43	0.0104875
7410	617.298	617.298	2	2194	ANQEMAEVVSR		48.67	0.000108957
6767	617.317	617.316	2	2012	ITQCSVEIQR		51.97	0.000884541
22595	617.348	617.345	2	6567	DFLAGGIAAAISK		59.23	5.88822e-05
22441	617.366	617.364	2	6517	IFGVTTLDIVR		44.32	0.00673719
22441	617.366	617.364	2	6517	LFGVTTLDIVR		44.32	0.00673719
15247	617.804	617.803	2	4422	IETIEVMEDR		43.36	0.000947992
5281	617.805	617.805	2	1590	SNVSDAVAQSTR		61.88	1.2328e-05
10444	617.82	617.819	2	3054	FLGSTEVEQPK		40.73	0.00405446
8722	617.843	617.843	2	2566	LKYENEVALR		32.79	0.0287576
21668	617.857	617.856	2	6266	GLSSLLYGSIPK		32.18	0.00612165
5010	618.336	618.335	2	1511	KALAAAGYDVEK		36.89	0.00535153
25673	618.338	618.335	2	7587	SFEALLADLTR		58.28	0.000548876
20581	618.344	618.339	2	5924	YIVPMLTVDGK		32.24	0.0431969
9523	618.359	618.359	2	2792	KAITFLQSATR		40.5	0.00074266
6904	618.85	618.851	2	2051	TTTGNKVFGALK		21.21	0.0172005
3101	619.332	619.33	2	961	HLIPAANTGESK		28.43	0.0408068
16751	619.803	619.801	2	4837	FFEHFIEGGR		38.77	0.0154516
16742	413.538	413.537	3	4835	FFEHFIEGGR		34.63	0.0230129
21647	620.315	620.313	2	6259	FDGILGMAYPR		62.02	1.97092e-05
22856	620.346	620.344	2	6653	LNITYPMLFK		27.02	0.0236946
10975	621.341	621.34	2	3206	ILEDNSVPQVK		45.07	0.00836236
8464	621.825	621.825	2	2492	NVQLQENEIR		26.39	0.0426287
18502	621.857	621.856	2	5321	ADLINNLGTIAK		49.58	0.00546474
3976	622.318	622.317	2	1213	IVQAEGEAEAAR		78.18	7.23553e-06
14225	622.32	622.319	2	4137	QYGYSLNSAIK		47.47	0.00050675
24388	622.347	622.345	2	7161	LGYFLGLTGFR		45.39	0.000377001
24450	622.35	622.345	2	7182	LGYFLGLTGFR		61.17	8.19934e-05
6121	622.816	622.815	2	1829	TNQELQEINR		53.71	0.000435355
3969	623.29	623.289	2	1211	GSAADADDSPAIR		34.61	0.00826058
22981	623.839	623.837	2	6694	GIDPFSLDALAK		47.89	0.000780713
6120	416.576	416.575	3	1828	KFAADAVKLER		46.23	0.0034134
5720	624.804	624.804	2	1714	VIGSGCNLDSAR		49.19	0.000325147
13691	624.819	624.818	2	3989	VTGADVPMPYAK		26.83	0.0309145
23473	624.843	624.84	2	6858	ATPWFLTSLGR		26.98	0.021493
10368	625.276	625.276	2	3032	DNVDDPTGNFR		34.69	0.00917461
17106	625.313	625.318	2	4936	TVPYGRDAASGR		35.27	0.0184012
17782	417.224	417.223	3	5121	GGDYLIALGSQR		37.67	0.022027
22935	625.335	625.332	2	6679	ITDVALEFWR		52.82	0.000217559
21352	625.808	625.808	2	6164	GWDEALLTMSK		55.7	0.000238549
19592	626.285	626.284	2	5630	FASCFYGPFR		66.92	4.73539e-05
3735	626.321	626.32	2	1142	EGGSKETAAVFR		39.67	0.00542576
21232	626.36	626.358	2	6126	YIPIQYVLSR		30.44	0.0117607
12102	626.821	626.821	2	3536	LSFDKDAMVAR		50.59	0.000480171
10323	627.295	627.295	2	3019	IEEACEIYAR		37.42	0.00153258
10862	627.323	627.322	2	3173	TYNNLDVSVTK		38.98	0.00465723
12529	627.334	627.335	2	3658	ILDWHVANTGK		56.72	0.000167049
20167	627.384	627.382	2	5796	GLTPSQIGVILR		53.52	7.69433e-05
22575	627.826	627.824	2	6561	ISFSNIISDMK		69.43	1.11972e-06
14581	627.827	627.827	2	4236	LSQNNFALGYK		27.46	0.00945573
16333	627.87	627.869	2	4722	IVALNAHTFLR		55.45	0.000771343
9917	628.304	628.303	2	2903	TFVSGACDASIK		40.13	0.00624689
14358	628.32	628.319	2	4174	VFGTYTDVTPR		58.86	3.30518e-05
24571	628.385	628.374	2	7221	LPLDLAYVPVR		17.23	0.024191
12936	628.799	628.799	2	3774	YLAEFATGNDR		46.4	0.00253935
20851	628.847	628.846	2	6007	NIEDVIAQGIGK		58.33	0.000223192
2439	419.879	419.878	3	774	SGRPEEAGLDAR		28.4	0.0301798
13572	629.323	629.322	2	3955	TKDIEDVFYK		37.87	0.0106276
8918	629.326	629.325	2	2620	VDVTEQPGLSGR		58.29	0.000106434
4170	419.895	419.894	3	1269	TPKGPSSVEDIK		24.63	0.0448619
5853	629.362	629.362	2	1753	AVLQATLREEK		51.28	0.000205311
22561	629.811	629.809	2	6556	FNFLEQAFDK		36.41	0.0214042
7731	420.232	420.232	3	2286	HAGPIVSVWHR		33.2	0.0070234
23016	629.865	629.863	2	6706	LLSMGQLDLLR		50.16	0.00491023
1937	420.252	420.25	3	630	KIEQELTAAKK		41.68	0.022149
24403	630.332	630.33	2	7166	ELWSVLNGWR		37.42	0.00611272
21107	630.342	630.34	2	6085	ETEEIIADVLK		47.07	0.0137121
21107	630.342	630.34	2	6085	ETEEILADVLK		47.07	0.0137121
19109	630.377	630.377	2	5490	LLLGAGAVAYGVR		57.61	8.08095e-05
20519	630.853	630.851	2	5905	SSFQLNLNPLK		37.66	0.0300373
5485	630.88	630.88	2	1648	SLVSKGTLVQTK		56.09	7.88873e-05
13916	631.291	631.29	2	4052	NVADYYPEYK		31.73	0.010477
14254	631.314	631.314	2	4144	CAGNEDIITLR		70.28	2.58582e-05
25561	631.363	631.361	2	7550	AFLTLAEDILR		48.94	0.000838784
11139	631.364	631.361	2	3252	NIQKFIEEIK		21.68	0.0437517
16943	631.868	631.874	2	4891	VHIGQVIMPIR		18.32	0.0463587
17183	632.831	632.83	2	4957	LWDLTTGTTTR		47.65	0.000508066
22028	632.852	632.85	2	6383	AFITNIPFDVK		41.58	0.0115123
8576	633.323	633.324	2	2524	KESYSVYVYK		23.53	0.0437484
15086	422.586	422.585	3	4377	VLCLAVAVGHVK		48.68	0.000899608
12749	633.812	633.811	2	3722	CFIVGADNVGSK		25.76	0.0195777
16003	633.813	633.811	2	4631	FDADELRAAMK		60.97	0.000301867
19018	422.917	422.915	3	5463	FQGLSLPVHLR		40.76	0.0215196
17239	634.335	634.334	2	4973	MVVESAYEVIK		55.32	0.000117521
24407	634.357	634.356	2	7168	YLGYLEQLLR		62.01	6.47099e-05
23114	634.825	634.822	2	6738	CMQLTDFILK		34.69	0.0047684
20498	634.831	634.83	2	5898	TENLLGSYFPK		38.06	0.0105228
22780	634.866	634.864	2	6628	LGPLLDVLADSR		58.92	2.11635e-05
19467	634.883	634.882	2	5593	ELLLQPVTISR		36.76	0.0146849
20971	634.884	634.882	2	6043	NIPGITLLNVSK		49.23	0.000164705
19364	635.329	635.327	2	5562	QDGQFSVLFTK		56.34	2.25048e-05
16911	635.352	635.351	2	4883	QFINGPPEVIR		32.03	0.0277213
14786	423.928	423.934	3	4294	LLKETVGAGLLR		22.56	0.0441837
15741	636.318	636.317	2	4561	STGEAFVQFASK		69.87	7.68982e-06
11262	636.817	636.816	2	3291	VNPADGGCLLEK		32.9	0.0110535
3579	636.831	636.831	2	1098	EKAEGDVAALNR		43.52	0.0245303
23792	636.858	636.856	2	6964	SLDLDGIIAEVK		72.59	3.56152e-05
2679	636.862	636.861	2	841	IQEAGTEVVKAK		36.1	0.0155959
22771	637.317	637.314	2	6625	GGYFDEFGIIR		36.01	0.00122037
25862	637.373	637.37	2	7649	ECLPLIIFLR		34.19	0.0162354
25862	637.373	637.37	2	7649	ECLPLIIFLR		34.19	0.0162354
25862	637.373	637.37	2	7649	ECLPLILFLR		34.19	0.0162354
11867	425.252	425.251	3	3468	RPYGVITGLAAR		39.68	0.0127168
11591	637.828	637.827	2	3386	LQEESDLELAK		35.35	0.0334476
23705	637.828	637.826	2	6935	NFATSLYSMIK		38.4	0.0406316
12633	637.852	637.851	2	3688	VNQIGSVTESLK		39.95	0.00311261
21460	637.868	637.866	2	6199	LLVVYPWTQR		37.86	0.0424537
17835	637.878	637.877	2	5136	VFIGNLNTAVVK		43.64	0.0124413
3147	638.285	638.284	2	974	YDHQAEEDLR		30.1	0.00189105
12920	638.349	638.349	2	3770	NSVSQISVLSGGK		23.01	0.0194509
5254	638.777	638.776	2	1581	SYSSGGEDGYVR		48.28	0.000478254
17064	638.82	638.82	2	4925	AYFSQFGTVTR		67.86	3.47999e-05
13728	638.831	638.83	2	3999	LSSTWEGIQAGK		45.57	0.00222368
13200	638.837	638.835	2	3849	LSEIDVSTEGVK		45.51	0.00043804
21796	639.336	639.333	2	6307	DGIILCTLMNK		42.4	0.00412095
12068	426.575	426.575	3	3526	FKLITEDVQGK		34.09	0.0214454
18448	426.579	426.579	3	5306	DLTAEHLPLLR		27.71	0.0263962
11347	639.811	639.811	2	3316	IWDTASGQCLK		44.95	0.00704109
11180	639.839	639.838	2	3265	SPSTGLYANLQK		45.71	0.000866269
22143	639.848	639.846	2	6419	SAVVLGYWDIR		33.97	0.0133392
4207	427.223	427.222	3	1280	YLAEVAAGDDKK		31.88	0.0190202
20055	640.337	640.336	2	5762	DSQSGSLLFIGR		66.28	7.7747e-05
4193	640.34	640.33	2	1276	YLAEVAAGDDKK		42.94	0.0318108
4144	427.887	427.886	3	1262	VGDYGTLSGREK		28.33	0.0370726
15127	641.339	641.338	2	4389	GVTFNVTTVDTK		88.15	6.76372e-08
14803	642.333	642.331	2	4300	MVVESAYEVIK	Oxidation (M)	40.52	0.00567808
11985	642.799	642.798	2	3503	LDGALCSYTER		37.62	0.00140615
17744	642.845	642.843	2	5111	DIPGLTDTTVPR		55.84	0.00013107
21940	642.866	642.865	2	6354	IPDQLVILDMK		26.57	0.0282887
4002	642.88	642.88	2	1220	VLATVTKPVGGDK		49.6	0.000524626
5558	429.205	429.212	3	1668	YYHVFVTDNK		24.59	0.028567
16602	643.326	643.325	2	4797	AFSGYLGTDLNK		47.86	0.000182807
22617	643.354	643.351	2	6574	TIIATFGYPFR		46.22	0.00175722
11920	643.366	643.365	2	3484	AINQGGLTSVAVR		49.46	0.000675706
19578	643.796	643.795	2	5625	DFMIQGGDFTR		29.38	0.0159614
2579	643.833	643.841	2	812	HGGLEAAIEVYK		29.31	0.00617687
2924	643.87	643.869	2	911	LKDDEVAQLKK		45.13	0.00543683
2913	429.583	429.582	3	909	LKDDEVAQLKK		43.49	0.00654652
13918	644.316	644.315	2	4052	GNDIAFHFNPR		40.05	0.00131959
13924	429.88	429.879	3	4054	GNDIAFHFNPR		30.9	0.0189281
22895	644.355	644.352	2	6666	DGIILCELINK		54.88	0.00145858
16270	644.363	644.361	2	4705	DAASVDKVLELK		54.09	0.00134851
16301	429.911	429.91	3	4714	DAASVDKVLELK		41.73	0.027501
6101	644.802	644.801	2	1823	INISEGNCPER		40.68	0.00114503
16584	644.837	644.836	2	4792	WAVVSGATDGIGR		71.5	3.89464e-05
7184	644.841	644.841	2	2131	LQVSQQEDITK		55.37	0.000231992
15258	645.29	645.29	2	4426	GLYCYELDEK		25.83	0.0118265
5210	645.312	645.311	2	1568	NCTIVSPDAGGAK		49.01	0.000502701
21896	645.379	645.377	2	6340	GAVGALLVYDIAK		65.34	6.35328e-05
2437	645.819	645.818	2	774	AAADQISSQTGNK		58.75	3.8267e-05
20285	645.825	645.824	2	5833	NFATSLYSMIK	Oxidation (M)	34.37	0.0216019
5827	645.839	645.838	2	1745	KDYDTTPPVVR		29.23	0.00412772
15784	645.841	645.84	2	4572	MIEEAGAIISTR		58.66	0.000151249
22331	646.323	646.321	2	6481	WIDLTMEDIR		26.61	0.0451452
21607	646.842	646.84	2	6247	ISLEDIQAFEK		60.29	0.000120755
10906	647.327	647.325	2	3186	FSASGELGNGNIK		72.54	1.94173e-05
9232	648.328	648.327	2	2708	DVKDESLFQSK		26.26	0.0265755
20922	432.555	432.553	3	6028	GSISEFFHIMK		26.65	0.0316478
7240	648.339	648.339	2	2147	EGDTLLGHQVAR		39.65	0.00220393
18335	432.607	432.606	3	5275	LKLPAVVTADLR		21.82	0.0227609
2411	648.829	648.818	2	766	DDDPAGRIAGPGR		32.1	0.00436616
8833	649.305	649.305	2	2597	QYALQCVQCK		42.75	0.00129482
20855	649.31	649.308	2	6007	EYDAMLEALSR		45.68	0.000641844
20443	433.589	433.587	3	5882	VHLVGIDIFTGK		33.45	0.031544
20442	649.879	649.877	2	5882	VHLVGIDIFTGK		43.84	0.000149798
23658	649.885	649.883	2	6920	VASGLGLAWIVGR		47.31	0.000990582
15734	433.595	433.594	3	4559	KLVILEGELER		42.8	0.00220659
15732	649.889	649.888	2	4558	KLVILEGELER		50.16	0.000854563
23126	650.313	650.311	2	6743	DFLNGLGFTCR		45.28	0.000981558
3186	433.887	433.886	3	986	HHPEDVEPALR		37	0.0356529
10697	650.334	650.333	2	3126	SLYASSPGGVYAK		35.19	0.00537153
20683	650.34	650.338	2	5956	QNLFFSSLTSR		33.22	0.00474184
5573	433.939	433.938	3	1672	NKLTGEVVALKK		39.84	0.0023079
5106	650.829	650.828	2	1539	AAQVAQDEEIAR		47.9	0.00127719
10778	651.323	651.322	2	3150	ISVYYNEATGGK		37.17	0.0129687
9338	651.33	651.33	2	2738	NCIIVSPDAGGAK		45.59	0.00124774
16976	651.333	651.333	2	4900	ELGLDEGVDNLK		28.47	0.00899312
17792	651.352	651.351	2	5124	QLEDELVSLQK		40.83	0.00284308
22238	651.384	651.382	2	6451	VTFTLPVLNAAR		25.33	0.0269771
10883	651.832	651.83	2	3179	NETGGGEGIEVLK		35.97	0.00413466
3648	651.837	651.836	2	1118	TLGTPTQSGSTPR		67.42	3.79476e-05
24808	651.863	651.861	2	7300	SLDLDSIIAEVK		39.04	0.00815131
25590	651.865	651.862	2	7560	DVAQIFNNILR		38.91	0.0376513
25590	651.865	651.862	2	7560	DVAQIFNNLLR		38.91	0.0376513
5750	652.347	652.346	2	1723	VDATAETELAKR		31.21	0.0288474
23059	652.356	652.354	2	6720	EQEAGLLQFLR		44.66	0.00261696
12934	652.828	652.828	2	3774	LLFEGAGSNPGDK		58.55	0.000229351
15309	652.835	652.833	2	4440	QIEIQFAQGDR		50.25	0.00199799
10758	435.565	435.564	3	3144	RGVFNVQMEPK		34.59	0.0208406
24367	652.857	652.855	2	7154	LGELSSWILMR		67.58	2.55218e-05
12104	653.362	653.362	2	3536	HLVDEPQNLIK		38.8	0.00300686
8890	654.32	654.32	2	2612	QSTDEEVTSLAK		38.52	0.0031695
11556	654.34	654.339	2	3376	NVNGVNYASITR		61.01	3.20928e-05
5366	655.276	655.276	2	1615	GYDDRDYYSR		22.35	0.0338761
16025	655.308	655.307	2	4637	LGNPDDEFFQK		42.53	0.000227059
19376	655.324	655.323	2	5566	DVLSVAFSSDNR		58.62	1.91628e-05
4008	655.338	655.337	2	1222	AKLDSSETTMVK		34.13	0.000994847
24065	655.363	655.361	2	7054	FVFSLVDAINGK		43.59	0.00444002
24263	655.416	655.414	2	7120	ALTLGALTLPLAR		60.72	3.28795e-06
22106	655.857	655.855	2	6408	TVTAMDVVYALK		57.01	0.000195408
22146	437.574	437.572	3	6421	TVTAMDVVYALK		60.73	3.75027e-05
3908	655.875	655.875	2	1192	TKGLHSGVDIGVK		29.54	0.0152566
3886	437.587	437.586	3	1186	TKGLHSGVDIGVK		22.75	0.0449387
7079	656.806	656.805	2	2101	HGESAWNLENR		33.01	0.0033533
20564	656.863	656.861	2	5919	VYGIGSLALYEK		53.98	4.67391e-05
4618	656.907	656.907	2	1400	IRELTAVVQKR		48.76	0.00122544
5504	657.303	657.303	2	1653	SGRGGNFGFGDSR		36.02	0.00595136
17702	657.358	657.357	2	5099	ELALPGELTQSR		48.49	0.000533903
23170	657.36	657.359	2	6757	TSFFQALGITTK		84.15	4.38663e-08
13695	657.375	657.375	2	3989	KPVEDALLSSVR		20.11	0.0389237
11884	657.815	657.814	2	3473	TYGEPEFVGTSK		23.45	0.0135479
14341	657.843	657.843	2	4169	LTPEEEEILNK		42.35	0.00351467
16838	657.875	657.874	2	4861	EHALLAYTLGVK		42.33	0.00195743
16835	438.919	438.919	3	4861	EHALLAYTLGVK		30.6	0.027373
14260	657.885	657.885	2	4146	KLVIIESDLER		51.07	0.000691719
10080	658.349	658.348	2	2949	AEDKEWIPVTK		43.34	0.00972421
10080	658.349	658.348	2	2949	AEDKEWLPVTK		43.34	0.00972421
22700	658.405	658.403	2	6602	LVTLPVSFAQLK		48.24	0.000802487
9224	658.826	658.826	2	2705	EQAEAEVASLNR		37.22	0.000771554
15917	658.834	658.833	2	4608	IQIWDTAGQER		27.03	0.0193354
15917	658.834	658.833	2	4608	IQLWDTAGQER		27.03	0.0193354
15917	658.834	658.833	2	4608	LQIWDTAGQER		27.03	0.0193354
15917	658.834	658.833	2	4608	LQLWDTAGQER		27.03	0.0193354
20130	658.879	658.877	2	5785	VLETVGVFEVPK		73.1	2.49837e-06
15832	659.316	659.315	2	4585	GYAFVQYANER		46.56	0.000543049
20831	659.323	659.32	2	6001	FCIICNYLSK		39.48	0.00391753
20831	659.323	659.32	2	6001	FCLICNYLSK		39.48	0.00391753
18539	659.338	659.338	2	5331	VIELENWTEGK		61.37	4.89107e-05
20958	659.345	659.343	2	6039	LNFGDDIPSALR		31.96	0.029044
15249	659.346	659.345	2	4423	KLGYDVAFNYK		45.16	0.000353877
24275	659.366	659.364	2	7124	FFSSLYSVLVR		44.39	0.000395799
7788	659.817	659.817	2	2302	DFHVDEQTTVK		25.68	0.0197104
8956	659.836	659.835	2	2630	LFDSTTLEHQK		42.04	0.00660488
21002	660.371	660.369	2	6052	GAAGALLVYDITR		48.59	0.0011582
10123	660.844	660.843	2	2961	YLIANATNPESK		49.36	0.00112602
22965	661.347	661.345	2	6689	DGIILCEFINK		41.34	0.00893779
24709	661.349	661.346	2	7267	TCLSQLLDIMK		42.48	0.0365684
4798	661.374	661.374	2	1451	MKPILLQGHER		42.08	0.0128276
12557	661.383	661.383	2	3666	SVVALHNLINNK		64.96	3.15889e-05
21551	661.848	661.846	2	6229	EKLESTINEFI		41.36	0.000726881
20880	661.87	661.869	2	6015	IFSLSGTLETVR		40.35	0.00293059
14783	441.592	441.591	3	4294	LRQIFNGTFVK		25.67	0.0297335
22806	662.347	662.349	2	6636	DPSLPSVDQLPR		29.33	0.040606
9765	662.348	662.349	2	2860	ELQAHGADELLK		40.3	0.0051204
3302	662.853	662.852	2	1020	ELQHAALGGTATR		31.63	0.0117246
20988	662.864	662.861	2	6048	GALPLDTVTFYK		36.32	0.00787335
18101	663.315	663.315	2	5210	DAFEEALTSAGSK		46.57	0.000460059
12939	663.357	663.357	2	3774	LSVVSVEDPPQR		39.99	0.00505368
18857	663.853	663.852	2	5418	TVTAMDVVYALK	Oxidation (M)	74.89	1.05405e-06
8905	663.885	663.885	2	2616	KASGPPVSELITK		52.42	0.000221387
13310	664.378	664.377	2	3880	LIPDSIGKDIEK		33.87	0.00986745
24150	664.825	664.822	2	7082	GYMDLMPFINK		49.74	0.00308637
6533	664.826	664.826	2	1947	NSNPALNDNLEK		40.98	0.000675985
6232	665.293	665.294	2	1860	DITSDTSGDYQK		45.61	0.000119058
24827	665.369	665.367	2	7306	NLDLDSIIAEVK		52.71	0.000539541
19397	665.847	665.846	2	5572	NLDENGLDLLSK		62.99	2.00503e-05
20410	665.866	665.864	2	5872	DLSTVEALQNLK		70.87	5.51482e-05
19130	666.315	666.315	2	5495	FCLICNYVSR		29.02	0.0025917
5650	666.808	666.807	2	1694	HQEGEIFDTEK		34.05	0.00212636
10345	666.823	666.823	2	3026	ATDAEADVASLNR		68.53	1.17874e-05
8040	666.839	666.838	2	2371	IFQGNVHNFEK		57.62	0.000269507
12094	666.854	666.854	2	3534	GILAADESTGSIAK		52.14	0.0042097
9922	666.923	666.922	2	2904	KGPELPLVPVKR		36.23	0.00126933
16144	667.3	667.299	2	4669	IGAFGYMECSAK		38.82	0.00634009
3407	667.315	667.315	2	1049	GGGEQETQELASK		43.35	0.000309051
6081	667.36	667.359	2	1817	GPAYGLSAEVKNK		65.85	1.87181e-05
11532	667.907	667.906	2	3369	GKLEAIITPPPAK		57.91	5.19647e-05
5324	668.312	668.311	2	1603	CASQVGMTAPGTR		56.01	0.000113441
17471	668.315	668.314	2	5036	FASENDLPEWK		46.93	0.000567827
16484	668.341	668.34	2	4765	LNISFPATGCQK		39.56	0.0407074
11970	668.349	668.349	2	3499	EIAQDFKTDLR		38.25	0.0011762
3218	668.829	668.828	2	996	QTEEKAAEQFR		35.51	0.00459232
20448	668.875	668.883	2	5884	EVSTVKGKYAVR		16.24	0.0330995
14973	669.317	669.317	2	4347	YALYDATYETK		47.11	0.000177333
18926	669.32	669.321	2	5438	WGTLTDCVVMR		41.58	0.00089034
11566	669.329	669.328	2	3379	SGSGTMNLGGSLTR		73.56	2.16973e-05
24822	669.433	669.431	2	7305	AIIIFVPVPQLK		21.35	0.0167011
10340	669.834	669.829	2	3024	RNHENEAEALR		29.55	0.0219679
8549	669.854	669.854	2	2517	GAVDGGLSIPHSTK		50.85	0.000945249
20170	670.331	670.33	2	5797	GSFDFPVGDAISK		39.62	0.00344865
17974	670.811	670.809	2	5175	GTVTDFPGFDER		41.54	0.00265504
21623	670.837	670.835	2	6252	YSFLQFDPAPR		61.58	0.000341796
23525	670.908	670.905	2	6876	IILDLISESPIK		39.74	0.00118807
9323	671.318	671.318	2	2734	ASTSDYQVISDR		68.35	2.84884e-06
21954	671.331	671.329	2	6358	MFIGGLSWDTSK		60.23	2.94884e-05
7448	671.341	671.341	2	2205	IAEGAQQGDPLSR		64.98	1.33102e-05
12508	447.911	447.91	3	3652	IQVLVEDNHFK		35.56	0.00792317
24983	671.395	671.392	2	7358	TSDLIVLGLPWK		32.48	0.0172641
10923	671.842	671.841	2	3191	HVEFLVAENER		37.34	0.00055404
11496	671.86	671.859	2	3358	ADDGRPFPQVIK		31.19	0.0280067
13783	672.326	672.325	2	4015	VDGEQLDLDPSR		92.64	7.9583e-08
17705	448.575	448.574	3	5099	DNTINLIHTFR		28.2	0.0410382
15161	448.94	448.941	3	4398	TIDKLAVELSKK		24.67	0.0457145
5409	673.362	673.361	2	1627	MQASIEKGGSLPK		50.57	0.00152348
21939	673.363	673.361	2	6353	GNSIIMLEALER		41.92	0.00310784
22491	673.37	673.368	2	6533	LPIQEAFLGAMR		65.97	3.78225e-06
14982	673.371	673.37	2	4349	AGVNTVTTLVENK		54.3	0.000288174
4855	449.571	449.57	3	1466	KHEFSEEVLTK		26.44	0.0130007
24934	674.342	674.34	2	7342	ENYPVFYLFR		33.86	0.00838526
13093	674.373	674.373	2	3817	ALIAAQYSGAQVR		37.11	0.00113176
8206	674.833	674.833	2	2418	VVTDTDETELAR		83.1	2.52016e-06
8625	674.846	674.846	2	2538	LQGPQTSAEVYR		68.47	2.1851e-06
25458	674.861	674.859	2	7516	ASVDELFAEIVR		42.91	0.00528232
17549	675.314	675.313	2	5056	EGIECEVINMR		49.54	0.000159743
12159	675.32	675.32	2	3552	TVAVWDSETGER		35.27	0.00259023
13806	675.336	675.349	2	4021	VDGMECLKIIR	Oxidation (M)	26.32	0.0182792
21202	675.354	675.351	2	6116	GAEADQIIEYLK		48.59	0.0040906
11489	675.812	675.811	2	3356	IYGFYDECKR		25.74	0.024141
19019	675.85	675.849	2	5463	EVIDTGYGILDR		68.49	4.08844e-06
16036	675.855	675.854	2	4640	GLGNGTLYIAESR		64.43	5.51438e-06
2329	676.31	676.308	2	742	CASQVGMTAPGTR	Oxidation (M)	52.08	0.000276507
22168	676.329	676.327	2	6428	LCWFLDEAAAR		60.26	0.00010675
19318	676.873	676.871	2	5550	GCDLVVIPAGVPR		49.85	0.00273266
14181	677.336	677.336	2	4125	DIISDTSGDFRK		46.45	0.00148795
19788	677.348	677.348	2	5685	SLFSSIGEVESAK		50.32	0.00016785
1548	451.902	451.9	3	518	TRHPDGSVVTER		72.66	3.55123e-06
19497	677.357	677.356	2	5601	LIIWDSYTTNK		62.19	2.78278e-05
20341	677.405	677.403	2	5850	ILTPLVSLDTPGK		51.82	0.000247687
2489	677.816	677.815	2	788	DSYVGDEAQSKR		38.25	0.00520068
10220	677.87	677.87	2	2990	ALGQNPTNAEVLK		38.05	0.00327874
20936	677.89	677.888	2	6032	LVAIVDVIDQNR		61.42	0.000252388
10118	678.387	678.386	2	2960	LQAEIEALKGQR		47.86	0.0010771
22549	678.391	678.391	2	6552	AIQDAVRQAGAKK		24.55	0.0275772
20817	678.4	678.398	2	5996	NAAGALDLLKELK		66.57	7.26745e-05
20520	678.835	678.833	2	5905	NVGQFSGFPFEK		39.31	0.00378276
22066	678.873	678.871	2	6394	FGPLTPELMVPR		37.43	0.00226453
12722	678.897	678.896	2	3714	LSQALGNVTVVQK		63.56	0.000183607
24723	678.907	678.904	2	7272	AAAFLAVLVASAPR		24.25	0.019761
6050	679.336	679.335	2	1809	EYQAAYDKELK		39.61	0.014293
14667	679.389	679.388	2	4260	EVLLTGIQTQGAK		55.86	0.00120526
14237	679.844	679.844	2	4140	VVDLMVHMASKE		62.19	5.64838e-06
13867	679.868	679.867	2	4038	IASLEVENQSLR		76.26	1.03665e-05
24453	679.898	679.893	2	7182	QQGLVDGLFLLR		31.5	0.00267627
19703	680.368	680.367	2	5661	IVEGLPINDFSR		54	0.00266732
21185	453.939	453.938	3	6110	GLFIIDDKGILR		41.67	0.00211502
7428	680.83	680.83	2	2199	LEQCGINANDVK		45.44	0.0015375
13398	680.843	680.842	2	3905	NQMLIEEEVQK		60.89	0.00030863
22417	680.853	680.851	2	6509	EGDVLTLLESER		49.45	0.00484421
18858	680.878	680.877	2	5419	LLDSSTVTHLFK		62.57	1.80411e-05
13044	681.35	681.349	2	3804	NIELLSGTDSNAK		58.61	0.000874803
19096	681.357	681.357	2	5486	SVQLDGLTWGASK		58.18	0.000626559
3299	681.358	681.358	2	1019	MQASIEKGGSLPK	Oxidation (M)	55.92	0.00178756
9194	681.363	681.362	2	2696	IQTQPGYANTLR		32.84	0.01331
24057	681.368	681.366	2	7052	FFPLEPWQIGK		21.1	0.0234594
7617	454.586	454.59	3	2254	AIGMTELSIVRR	Oxidation (M)	25.92	0.0252248
7388	681.81	681.811	2	2188	MCPIEGEGNIAR	Oxidation (M)	19.75	0.0331699
11558	682.334	682.334	2	3377	DAQILYNAGENR		32.98	0.00262154
16739	682.34	682.339	2	4834	TISGPSVGVMEMR		45.99	0.000740161
9949	682.361	682.352	2	2912	GIHVEVPAAEADR		25.92	0.00900164
7171	682.384	682.383	2	2127	GPLLVSTESHPVK		58.56	2.73288e-05
16927	682.387	682.386	2	4887	YIVPMLTVDGKK		32.57	0.0116144
24624	682.388	682.386	2	7239	MLYLIGLGLGDAK		58.98	3.37055e-05
19626	682.856	682.856	2	5639	TVDNFVALATGEK		63.89	2.56752e-05
14584	682.858	682.858	2	4236	ITNSLTVLCSEK		81.47	2.61252e-07
18196	683.348	683.347	2	5235	NLAMGVNLTSMSK		57.01	3.83546e-05
18355	683.845	683.845	2	5280	YWLCAATGPSIK		39.41	0.00449816
16253	684.352	684.351	2	4700	ALNEINQFYQK		45.95	0.00037881
7513	684.856	684.856	2	2223	GAVHQLCQSLAGK		57.04	5.0376e-05
19136	684.861	684.862	2	5497	SVYGGEFIQQLK		60.8	3.09928e-05
5899	684.866	684.865	2	1765	NIAAGKDPLEGQR		46.2	0.00114817
8821	685.375	685.375	2	2594	GAAQNIIPASTGAAK		31.12	0.017818
18612	685.889	685.889	2	5351	TIIPLISQCTPK		37.93	0.0251167
20525	686.38	686.378	2	5907	SLADLTAVDIPTR		54.96	0.000256188
18017	686.385	686.383	2	5187	NLLLSGAQLEASR		70.6	9.66659e-06
15469	686.858	686.857	2	4484	IAEAEIENLSGAR		59.31	4.82419e-05
20433	686.87	686.868	2	5879	FGPLTPELMVPR	Oxidation (M)	22.75	0.0437296
5176	687.302	687.3	2	1559	CASQAGMTAYGTR		47.33	0.000358589
2546	687.324	687.324	2	803	NPQNSSQSADGLR		64.07	0.000105516
1951	687.326	687.324	2	634	NPQNSSQSADGLR		83.56	1.23311e-06
20215	687.379	687.375	2	5811	GVPLQFDINSVGK		32.58	0.0336158
22632	687.382	687.38	2	6579	LEDILESINSIK		48.59	0.00869571
20637	458.624	458.622	3	5942	LLLDGAPLIAIHK		36.47	0.0106626
3106	687.817	687.828	2	962	NPGDASSTEDILR		30.94	0.00900626
19894	687.832	687.832	2	5715	WTEYGLTFTEK		41.92	0.00219828
7978	687.841	687.841	2	2353	VVDLMVHMASKE	Oxidation (M)	59.04	9.53758e-05
10033	687.842	687.841	2	2935	VVDLMVHMASKE	Oxidation (M)	70.47	2.72262e-06
16252	687.86	687.859	2	4700	DILTSNNIEVEK		67.9	0.000107794
16428	687.877	687.876	2	4750	TLHYECIVLVK		40.47	0.00371031
10757	688.318	688.317	2	3144	SSGPYGGGGQYFAK		74.69	1.44967e-06
12179	688.329	688.328	2	3558	QEVEEWVASGNK		40.01	0.00395495
19692	688.379	688.366	2	5658	LVSVLDVCVDTR		23.24	0.0340714
23417	688.903	688.9	2	6839	ILAPAYFILGGNK		70.99	3.66833e-06
10461	689.319	689.318	2	3058	GGGGNFGPGPGSNFR		41.05	0.00282409
13253	689.367	689.367	2	3864	LVGDVDFEEVKK		48.6	0.000298273
25395	689.88	689.878	2	7495	NGFSGLFTGLIPR		39.02	0.000554511
18605	689.895	689.908	2	5349	LTIPILDFYKR		32.58	0.0160535
6597	689.901	689.901	2	1964	LLKDKITQYEK		42.21	0.0180205
11667	460.287	460.285	3	3409	VKLGHTDILVGVK		40.7	0.00079914
9731	690.322	690.322	2	2851	SCSPELQQQFR		27.13	0.0135725
13074	690.323	690.322	2	3813	LTWNNSCEISR		48.37	0.000171061
19357	690.383	690.382	2	5560	VSFELFADKVPK		47.27	0.00113244
21663	690.863	690.862	2	6265	FVFGTTPEDVLR		41.2	0.0018902
2781	690.88	690.878	2	870	EDSVKPGAHLTVK		48.65	0.00111248
24456	690.895	690.892	2	7184	ESIPLFTYGLIK		24.74	0.0294118
19867	691.323	691.322	2	5708	TLEEDEEELFK		65.23	6.25788e-06
8045	691.383	691.383	2	2372	ILDWHVANTGKK		30.88	0.0105565
6212	692.36	692.359	2	1854	DESLKVDEHLAK		67.8	1.23603e-05
6182	461.909	461.909	3	1846	DESLKVDEHLAK		39.54	0.0022299
15623	462.223	462.221	3	4528	ISDEDWDIVHR		31.52	0.00807178
12589	692.836	692.835	2	3674	DLFPYEESKEK		30.05	0.0313779
7850	692.863	692.863	2	2319	LVINNGNGAVEER		50.66	0.000187341
10701	693.323	693.322	2	3127	TGGTQTDLFTCGK		72.19	1.70282e-07
2406	462.566	462.564	3	764	NSRPEANEALER		32.44	0.00766171
15961	462.615	462.614	3	4620	IKAVPQLQGYLR		50.65	0.000256029
21856	693.853	693.851	2	6326	TYSYLTPDLWK		41.44	0.00191522
1656	694.345	694.344	2	548	VSQGVEDGPDTKR		55.93	4.18081e-05
1646	463.233	463.232	3	546	VSQGVEDGPDTKR		30.7	0.0219435
25469	694.39	694.388	2	7520	GVDEATIIDILTK		84.07	1.1633e-06
2045	463.575	463.574	3	662	GASQAGMLAPGTRR	Oxidation (M)	26.8	0.042765
22930	694.887	694.885	2	6678	TDEQALLSSILAK		91.94	3.88799e-07
21133	694.913	694.911	2	6094	IITLTGPTNAIFK		38.82	0.00154487
16397	463.624	463.629	3	4741	LVVNIPKTVLHR		30.36	0.0320101
4503	695.299	695.298	2	1366	CASQSGMTAYGTR		76.2	2.00902e-06
4037	695.334	695.334	2	1230	DTAITSQNSPEAR		54.01	0.00143168
14423	695.369	695.368	2	4192	VLDLEMKGDIEK		50.65	0.000497425
25553	695.384	695.382	2	7548	LDQWLTTMLLR		45.01	0.0055304
4987	695.841	695.839	2	1505	VVDLMVHMASKE	2 Oxidation (M)	50.57	0.000724155
2145	464.553	464.551	3	689	SNNTDAEEKLDR		34.26	0.00196985
25600	696.378	696.376	2	7562	SICTTVLELLDK		62.85	0.000314393
23457	696.864	696.862	2	6853	LAVDGATWADVFK		67.85	1.03245e-05
9970	696.915	696.914	2	2917	TIVITSHPGQIVK		36.71	0.006462
18425	697.352	697.351	2	5300	EALTYDGALLGDR		49.41	0.000388374
2643	697.355	697.354	2	830	AAAPQTQHVSPMR		53.14	0.000244489
2634	465.24	465.238	3	828	AAAPQTQHVSPMR		26.11	0.0357523
7927	465.25	465.249	3	2339	TNAENEFVTIKK		24.88	0.0386117
23858	697.433	697.43	2	6985	SLISVIHLITAAR		30.09	0.00850953
4891	697.881	697.88	2	1477	VDKEKGYIDLSK		40.41	0.00444644
22988	698.316	698.314	2	6697	DEGNFLDDALMR		69.67	5.31188e-06
16968	698.335	698.332	2	4898	DFTPVCTTELGR		37.36	0.00784571
2129	466.238	466.237	3	685	EGVKFDESEKTK		27.16	0.0100284
22003	466.283	466.282	3	6374	DGVWKPTLVILR		32.95	0.0268592
21069	466.283	466.282	3	6074	DGVWKPTLVILR		40.98	0.0117698
15938	466.287	466.286	3	4614	ILFRPVASQLPR		34.08	0.0112877
22588	699.358	699.357	2	6565	QGVEDAFYTLVR		40.06	0.00212465
2415	466.579	466.582	3	767	ILEFSANISEFK		27.45	0.0377642
8506	699.847	699.847	2	2505	NVHGAFNALGGADR		42.45	0.000627036
19845	699.892	699.891	2	5702	IQEPNTFPAILR		36.08	0.0207907
23600	700.353	700.35	2	6900	TVMENFVAFVDK		47.95	8.41823e-05
16641	700.84	700.838	2	4807	LTFDSSFSPNTGK		70.4	2.36827e-06
21720	700.9	700.898	2	6283	GQDIFIIQTIPR		73.4	2.32426e-06
22688	467.639	467.638	3	6597	LLALLNFSLLRK		24.11	0.0362921
14420	701.389	701.396	2	4191	LVDLKPLMPTMK	Oxidation (M)	24.43	0.0343107
22449	701.866	701.864	2	6520	TTPASELDAWLAK		51.39	0.00469064
8483	701.873	701.875	2	2498	KLQEESDLELAK		62.2	2.59161e-05
21932	701.882	701.88	2	6351	TSEAIVDAALSAVR		49.46	0.00811874
21245	702.347	702.345	2	6130	EAEAMALLAEAER		51.58	0.000195503
13817	702.37	702.369	2	4024	AGQSVIGLQMGTNK		58.1	1.05744e-05
22230	702.39	702.388	2	6448	ESLWPFLIDKR		32.91	0.0169892
22206	468.596	468.594	3	6440	ESLWPFLIDKR		31.1	0.0232384
3441	702.798	702.797	2	1058	GLNENDEEEEAR		68.74	4.41008e-06
16750	702.855	702.854	2	4837	LAPDYDALDVANK		59.57	0.000112953
14915	702.867	702.867	2	4332	YYVTIIDAPGHR		46.37	0.000617063
14929	468.915	468.914	3	4336	YYVTIIDAPGHR		60.34	9.56896e-05
13231	702.878	702.878	2	3858	EAFQALEKLNNK		43.39	0.00739243
14189	468.941	468.941	3	4127	AKFDAELLEIKK		34.73	0.0113935
21519	703.338	703.335	2	6218	FFDEESYSLLR		62.56	1.71765e-05
9452	703.367	703.366	2	2771	VLDLEMKGDIEK	Oxidation (M)	37.41	0.00370241
9570	703.89	703.891	2	2805	VKNFAQLTVSGSR		66.05	1.97695e-05
9602	469.596	469.596	3	2815	VKNFAQLTVSGSR		37.5	0.00567939
14401	704.336	704.336	2	4186	ALELDPDNETYK		40.39	0.00136266
19712	704.384	704.383	2	5663	TGTGTLSVFGLQAR		44.31	0.00819171
14021	470.25	470.249	3	4081	VLTDDLEHPEIK		27.94	0.0212819
22625	704.886	704.883	2	6577	AIFIFLSNAGAER		65.67	2.07828e-05
10878	704.894	704.89	2	3178	KVPGAIGDMIHVR	Oxidation (M)	20.23	0.0338948
3426	704.913	704.912	2	1054	VLELKEHKLDGK		54.16	0.000369055
1608	705.353	705.351	2	535	AAAPQTQHVSPMR	Oxidation (M)	57.83	5.01456e-05
1598	470.571	470.57	3	532	AAAPQTQHVSPMR	Oxidation (M)	23.75	0.0341201
7040	705.823	705.823	2	2089	AVANYDSVEEGEK		48.7	8.55447e-05
1751	705.848	705.847	2	574	YHTINGHNAEVR		59.35	8.8396e-05
1764	470.902	470.901	3	578	YHTINGHNAEVR		49.64	0.000229524
21028	705.852	705.851	2	6060	QYYALEVSYFK		42.6	0.0263453
21719	705.904	705.909	2	6282	ERKFLIQTTFK		41.62	0.000407771
23010	706.332	706.33	2	6704	ASSIMDELFQDR		65.1	6.06977e-05
19423	471.3	471.299	3	5580	LKPVHGLIFLFK		36.67	0.00924175
7616	706.797	706.797	2	2254	DGMDNQGGYGSVGR		65.94	1.34218e-05
15430	706.845	706.844	2	4473	VQIFEYNENTR		57.5	0.000259054
20555	706.858	706.856	2	5916	SQYNFIADVVEK		71.48	3.10401e-06
20582	706.862	706.856	2	5924	SQYNFIADVVEK		77.09	6.2356e-07
22505	706.901	706.898	2	6538	ENPVLLSFQPLR		29.49	0.00443355
19796	707.378	707.378	2	5687	NNALNQVVLWDK		52.41	0.000123575
16142	707.82	707.819	2	4669	YQIDPDACFSAK		39.24	0.00237861
25218	707.887	707.884	2	7436	TLYDVIFYGVPK		44.53	0.000753
21701	707.887	707.886	2	6277	NSILAQVLDQSAR		62.27	0.000123714
24344	707.908	707.906	2	7147	AAQTLLWTELIR		44.03	0.000895804
17638	708.321	708.32	2	5080	FTDEEVDELYR		61.69	1.32251e-05
13729	708.379	708.387	2	3999	IASDVIAQVCAIR		25.8	0.0488416
22601	708.414	708.411	2	6569	LDELGVPLYAVVK		39.3	0.00734873
7023	708.833	708.847	2	2084	LGAPEEADPHGPAR		31.66	0.00741095
22994	708.864	708.862	2	6699	AFSVFLFNTENK		56.1	8.41366e-05
7128	708.873	708.872	2	2115	IYDLNKPEAEPK		56.31	0.000108379
9498	708.896	708.896	2	2786	TKGFHTTIDIGVK		38.37	0.0150201
9518	472.933	472.933	3	2791	TKGFHTTIDIGVK		29.81	0.00915044
24754	708.925	708.922	2	7282	ILQAVNFPFLVR		55.85	6.42805e-05
13889	709.307	709.306	2	4044	EAGDVCYADVYR		45.45	6.15107e-05
2532	709.308	709.307	2	799	TPPSEEDSAEAER		61.05	3.54321e-06
16834	709.325	709.324	2	4860	MFAEYLASDSQR		61.77	1.92218e-05
8879	709.329	709.33	2	2609	FASQQGMTAYGTR		33.5	0.00249611
14691	473.262	473.261	3	4268	NLGIGKVSPFEEK		37.31	0.0050127
24207	709.401	709.398	2	7101	TSLGELISTLNAAK		42.65	0.00112761
16346	709.861	709.86	2	4726	ASLENSLTEVEAR		47.97	0.00190509
26037	709.866	709.863	2	7706	DICNDVLSLLEK		41.41	0.0112345
17603	709.869	709.867	2	5071	GFSVVADTPELQR		60.15	0.000626532
21805	709.9	709.898	2	6310	LTLDTIFVPNTGK		54.49	0.000155284
12379	710.344	710.343	2	3615	GNPTVEVDLCTSK		45.48	0.000127677
19456	710.35	710.349	2	5589	FQDGVLEPDFPR		38.62	0.00321894
16912	473.904	473.903	3	4883	SLHTLFGDELCK		31.92	0.0195888
1888	710.357	710.356	2	615	YHQIGSGKCEIK		49.38	0.00492751
7964	710.367	710.367	2	2349	AGQSVIGLQMGTNK	Oxidation (M)	52.4	9.03605e-05
19664	710.378	710.378	2	5650	QAQEYEALLNIK		49.79	0.00043638
6542	710.863	710.863	2	1949	DVRQQYENVAAK		34.72	0.00783138
3749	474.273	474.272	3	1147	NRLVQHDLQVAK		30.41	0.0318959
11740	711.342	711.342	2	3430	AGLNCSTETMPIK		56.77	0.000182176
17521	711.351	711.351	2	5049	SLYYYIQQDTK		55.83	7.92424e-05
8347	711.354	711.355	2	2460	LAVYQAGASEGAER		63.46	4.19308e-05
15532	711.355	711.355	2	4502	GASVVVNDLGGDYR		62.12	7.12834e-06
17925	711.36	711.358	2	5161	ACENLAPFSTALK		40.8	0.00844616
18837	711.386	711.385	2	5413	ADDGGALLPTPGLPK		30.92	0.0146522
12924	712.339	712.339	2	3770	ELAEDGYSGVEVR		45.16	0.000138091
22904	712.391	712.388	2	6669	VPSLNVPWLQDR		35.39	0.0149115
23341	712.397	712.395	2	6813	LFQVEYAIEAIK		52.15	0.000883061
11010	475.269	475.268	3	3215	EKPPITVVGDVGGR		25.81	0.0159387
24516	713.365	713.363	2	7203	SLNYWSNLLGMK		26.78	0.0178367
22960	713.383	713.38	2	6687	AIQAAFFYLEPR		32.02	0.0353287
4732	475.929	475.928	3	1434	LIDKEVISHDTR		37.22	0.00837871
1925	476.586	476.584	3	627	HHPEDVEPALRK		29.89	0.026278
1674	714.379	714.378	2	553	SESPKEPEQLRK		39.57	0.00773298
4401	714.796	714.794	2	1336	DGMDNQGGYGSVGR	Oxidation (M)	56.77	4.75089e-06
17779	714.854	714.854	2	5120	LTFDTTFSPNTGK		49.73	0.000107023
15694	714.899	714.898	2	4548	LVVPASQCGSLIGK		51.11	0.000490322
22430	714.902	714.9	2	6513	VPFLVLECPNLK		41.06	0.0104697
23368	714.922	714.919	2	6823	GTIEILSDVQLIK		30.45	0.0291678
23313	715.343	715.341	2	6804	NTFLWTEFTDR		34.9	0.00709706
19085	715.891	715.889	2	5482	MVIITGPPEAQFK		27.5	0.0160392
15928	716.376	716.375	2	4611	NAIASASTLAEVER		81.4	2.32127e-07
9295	716.384	716.383	2	2726	GAVWGATLNKDATK		58.93	9.79642e-05
19430	716.387	716.385	2	5582	SLLINAVEASCVR		58.79	1.33991e-05
22563	716.839	716.837	2	6556	SYSPYDMLESIK		51.38	0.000165765
17880	716.844	716.844	2	5148	GDLDDEASVEAALK		53.49	0.00010919
12320	716.859	716.859	2	3598	TNNPAITTAECLK		32.66	0.00236664
23913	716.875	716.875	2	7004	LNVDEAFEQLVR		30.36	0.00307774
16578	716.884	716.883	2	4790	SVFALTNGVYPHK		44.92	0.000626609
20638	716.903	716.901	2	5942	LDFLRPFSVPNK		29.54	0.01186
19847	717.325	717.324	2	5702	WCEYGLTFTEK		33.11	0.00428983
4643	717.329	717.328	2	1408	FASQQGMTAYGTR	Oxidation (M)	66.27	8.38788e-06
18923	717.344	717.344	2	5437	GFGFGQGAGALVHSE		72.73	2.60461e-06
3692	717.355	717.355	2	1130	IFSGSSHQDLSQK		60.53	0.000177907
7367	717.378	717.378	2	2182	SNAQRQEIAAAFK		37.16	0.00930064
7372	478.588	478.588	3	2183	SNAQRQEIAAAFK		36.94	0.00126015
10814	717.384	717.383	2	3160	DIKDTTVGTLSQR		38.73	0.00844505
3616	717.395	717.409	2	1109	LLRLYDDILSGR		25.09	0.0335925
13741	717.835	717.834	2	4003	HIMGQNVADYMR		53.23	5.54047e-05
5447	478.913	478.912	3	1638	LYDRDVASAAPEK		44.83	0.00203395
25897	718.347	718.344	2	7660	MLDQTLLDLNEM		30.6	0.00936121
4933	718.369	718.367	2	1490	KQSTDEEVTSLAK		80.82	2.96735e-07
19721	718.382	718.381	2	5666	FTQAGSEVSALLGR		65.02	6.92464e-06
19721	718.382	718.381	2	5666	FTQAGSEVSALLGR		65.02	6.92464e-06
17785	718.861	718.858	2	5122	DVFSEPTIAGLCK		24.81	0.00974189
4524	718.862	718.86	2	1372	HQQPDTEAVLNGK		36.93	0.00193665
2042	719.378	719.376	2	660	EDSQRPGAHLTVK		50.5	0.00499529
2276	479.927	479.925	3	726	AKLDSSETTMVKK		33.42	0.0222559
19092	719.402	719.401	2	5485	SGDGIVEPIPLNVK		35.9	0.0045355
20919	480.256	480.254	3	6027	SPFRYDLWNLK		27.21	0.0287356
19278	719.903	719.902	2	5537	KTVTAMDVVYALK		59.54	0.000339287
21887	720.376	720.374	2	6337	YITPDQLADLYK		41.24	0.0419518
23584	720.401	720.398	2	6895	VALTGLTVAEYFR		40.88	0.000403818
20981	480.608	480.606	3	6046	IKYPENFFILR		63	0.000184738
20981	480.608	480.606	3	6046	IKYPENFFLLR		63	0.000184738
20981	480.608	480.606	3	6046	LKYPENFFLLR		63	0.000184738
13244	720.411	720.409	2	3862	RHPEYAVSVLLR		45.05	0.00118358
13184	480.61	480.609	3	3843	RHPEYAVSVLLR		46.99	0.000610543
21446	720.88	720.878	2	6194	NFFSQTLGLGTQK		51.38	0.000326152
20609	720.9	720.898	2	5933	IIMPPSALDQLSR		32.67	0.00499462
18893	721.358	721.356	2	5429	SDTSGDYEITLLK		82.46	2.57608e-06
22372	721.398	721.396	2	6495	DIFNKGFGFGLVK		42.36	0.00182815
4393	481.274	481.273	3	1334	KGCAGVITLNRPR		35.01	0.0268358
24745	721.414	721.412	2	7279	ALVSAQWVVEALR		46.1	0.000397057
7666	481.59	481.589	3	2268	ERIVGWYHTGPK		32.74	0.0076958
16120	721.907	721.905	2	4663	LVVPATQCGSLIGK		28.3	0.0100503
6078	722.326	722.325	2	1817	YICDNQDTISSK		53.95	0.000153352
9490	722.34	722.342	2	2783	CATNKPMFFAEK		43.28	0.000987865
9371	481.897	481.897	3	2748	CATNKPMFFAEK		26.06	0.0268201
3236	722.4	722.399	2	1001	LKQQSELQSQVR		66.06	0.000160165
4725	481.936	481.928	3	1432	LLSLPIECMVPR	Oxidation (M)	22.81	0.0330515
3223	481.937	481.935	3	997	LKQQSELQSQVR		35.74	0.0336541
14617	722.406	722.406	2	4246	LATALQKLEEAEK		63.75	1.51448e-05
23941	722.418	722.416	2	7013	IESILMSLPLTAR		54.26	0.000409171
18703	723.341	723.34	2	5376	LTFSCLGGSDNFK		56.87	2.59492e-05
6084	482.567	482.566	3	1819	TPHCFLTDQGAAK		22.45	0.0300738
15401	723.357	723.357	2	4465	FAEVYFAQSQQK		43.99	0.00596217
6282	723.829	723.828	2	1874	EFHLNESGDPSSK		31.96	0.00143018
12064	723.848	723.848	2	3524	EVDEQMINVQNK		57.05	0.00073887
12064	723.848	723.848	2	3524	EVDEQMLNVQNK		57.05	0.00073887
25097	723.855	723.852	2	7396	EDGVTPYMIFFK		26.92	0.0285791
23549	723.877	723.874	2	6883	YFPTQALNFAFK		44.8	0.0008116
22158	723.887	723.885	2	6424	SLLIDAVEASCIR		46.51	0.00297598
25651	723.89	723.888	2	7580	DLLDDLKSELTGK		71.72	2.19034e-06
25653	482.93	482.928	3	7580	DLLDDLKSELTGK		41.51	0.00451673
25665	723.895	723.888	2	7584	DLLDDLKSELTGK		61.76	7.7576e-05
9717	724.367	724.367	2	2846	INEVQTDVSVDTK		70.17	1.52155e-06
9218	724.381	724.381	2	2704	NLVPGESVYGEKR		49.5	0.000572744
20396	483.278	483.277	3	5868	IEEIKDFLLTAR		33.6	0.011941
18089	724.835	724.834	2	5206	SYSPYDMLESIK	Oxidation (M)	45.56	0.00237446
20533	724.862	724.86	2	5909	CSWLVVQCLQR		41.53	0.00488558
19246	725.402	725.401	2	5528	HLVSPEALDLLDK		46.1	0.000313009
18361	725.872	725.872	2	5282	NCIVLIDSTPYR		56.68	0.0013468
22114	726.37	726.367	2	6410	VNALNDEINFFR		79.6	6.59751e-06
9098	726.83	726.83	2	2669	LGNYAGAVQDCER		44.88	0.000664082
5505	484.944	484.944	3	1653	VGQAVDVVGQAGKPK		21.26	0.017282
20352	726.927	726.925	2	5853	LDLLTNVPQQALK		51.54	0.00170804
3353	727.393	727.391	2	1034	SGEVLVNVKEHSR		70.72	4.43651e-05
3340	485.265	485.263	3	1031	SGEVLVNVKEHSR		34.09	0.0157301
15197	485.269	485.269	3	4408	HQTLQGVAFPISR		30.89	0.0229509
14167	485.573	485.573	3	4121	AGAGSATLSMAYAGAR		37.74	0.0131696
14126	727.857	727.856	2	4110	AGAGSATLSMAYAGAR		72.75	2.15841e-06
11703	727.879	727.878	2	3419	SIDDLEEKVAHAK		59.39	8.6062e-05
21098	727.887	727.886	2	6083	SSFFVNGLTLGGQK		45.65	0.000525184
14105	728.349	728.348	2	4104	DLTTAGAVTQCYR		43.83	0.000308549
12532	728.36	728.362	2	3658	GHTDYIHCLALR		36.03	0.00133185
12503	485.911	485.91	3	3651	GHTDYIHCLALR		28.88	0.0116897
16087	485.942	485.94	3	4654	RLGLLQEQWAGGK		29.11	0.0263322
25639	728.896	728.893	2	7576	DALSDLALHFLNK		78.41	8.53876e-06
2958	728.905	728.904	2	920	TPKGPSSVEDIKAK		57.17	8.07041e-05
2871	486.273	486.272	3	897	TPKGPSSVEDIKAK		22.9	0.0372793
19377	729.368	729.367	2	5566	DTNGSQFFITTVK		74.79	1.13527e-06
15412	486.588	486.587	3	4468	MIAPEGSLVFHEK		35.7	0.0109659
20092	486.912	486.91	3	5774	MNVDQAFHELVR		46.71	0.000817985
12341	486.914	486.912	3	3605	HVFGESDELIGQK		33.68	0.0145796
19171	729.872	729.871	2	5507	ILLNACCPGWVR		44.81	0.000121583
1521	729.882	729.881	2	511	IQTSNVTNKNDPK		45.18	0.00834918
8275	486.949	486.949	3	2439	KPLPDHVSIVEPK		27.24	0.0203548
6690	730.339	730.339	2	1991	CATNKPMFFAEK	Oxidation (M)	47.54	0.00103605
14273	730.374	730.373	2	4150	TAVTGSLSENDPLR		75.12	1.9424e-05
19098	487.274	487.273	3	5486	IPKEQGVLSFWR		27.75	0.0185703
22578	730.415	730.413	2	6561	IESILMSLPLTAR	Oxidation (M)	55.68	0.000173763
7241	487.289	487.288	3	2147	AHNVGLIQLNRPK		30.23	0.00423347
13855	730.831	730.831	2	4035	IYTSIGEDYDER		42.48	0.00126061
7539	730.871	730.871	2	2231	KATDAEADVASLNR		75.28	1.87926e-05
7560	487.584	487.583	3	2237	KATDAEADVASLNR		34.19	0.0248752
5414	730.884	730.883	2	1628	TTQVSTSPAGSVTPK		71.15	7.52784e-06
20925	730.905	730.903	2	6029	VAESTQVLELPFK		48.88	0.000571842
22216	730.905	730.903	2	6444	ILTFDQLALDSPK		112.11	1.15945e-09
14533	730.927	730.927	2	4222	LKQVLEYNVIGGK		57.79	0.000492536
14532	487.621	487.621	3	4222	LKQVLEYNVIGGK		36.39	0.00569345
18766	731.372	731.372	2	5393	DIELVMSQANVSR		94.47	2.11952e-07
5016	731.834	731.833	2	1513	SETLLSCGSDHTR		59.51	3.79994e-05
5021	488.225	488.225	3	1514	SETLLSCGSDHTR		25.05	0.04002
16170	488.278	488.277	3	4677	YLRPPNTSLFVR		26.59	0.0183884
16931	488.578	488.577	3	4888	SPYQEFTDHLVK		31.56	0.00956671
16948	732.364	732.362	2	4893	SPYQEFTDHLVK		29.61	0.0154217
12978	732.883	732.883	2	3786	DVIATDKEEVAFK		61.76	0.000424222
24445	732.899	732.896	2	7180	SQGNTWLTAFVLK		93.19	1.5111e-07
25899	732.913	732.91	2	7661	DKSFLAMVVDIVK		70.83	1.50756e-05
20590	488.954	488.952	3	5926	IPLLSDLTHQISK		30.36	0.037452
20118	733.907	733.905	2	5782	TVTAMDVVYALKR		40.1	0.0395606
22615	734.348	734.346	2	6574	WAFSCGTWLPSR		59.38	0.000377042
10484	489.918	489.917	3	3065	CPNLTHLNLSGNK		24.48	0.0132039
15055	734.876	734.875	2	4369	VAGYAAQLEQYQK		65.47	1.34917e-05
8030	735.356	735.357	2	2368	YDSIHYKETWK		36.13	0.0010181
21523	735.37	735.367	2	6219	LEGLTDEINFYR		72.3	2.21338e-06
18970	735.377	735.376	2	5450	MFIGGLSWDTSKK		52.22	0.000441746
4811	490.596	490.595	3	1455	KIAEGAQQGDPLSR		37.5	0.0253576
4849	735.39	735.389	2	1465	KIAEGAQQGDPLSR		77.76	5.04487e-06
9891	735.854	735.854	2	2895	AGAGSATLSMAYAGAR	Oxidation (M)	64.52	2.17644e-06
25453	735.879	735.877	2	7514	GSIFAVFDSIESAK		31.13	0.00255754
16633	735.889	735.888	2	4805	DEILPTTPISEQK		41.44	0.010747
23173	491.595	491.594	3	6758	NIVWIAECIAQR		50.11	0.00106964
23150	736.89	736.888	2	6750	NIVWIAECIAQR		71.83	4.74e-06
20568	737.403	737.401	2	5920	AVFGDLPLGAGTVEK		56.26	0.000115145
11133	737.418	737.417	2	3250	AGVNTVTTLVENKK		43.43	0.000258104
11107	491.948	491.947	3	3243	AGVNTVTTLVENKK		36.35	0.00333681
5841	492.27	492.269	3	1749	RPIAGTHLYQYR		27.05	0.0351071
16165	737.923	737.922	2	4675	TPIVGQPSIPGGPVR		63	5.45453e-06
23606	738.383	738.38	2	6902	DPENFPFVVIGNK		36.81	0.00265209
23606	738.383	738.38	2	6902	DPENFPFVVLGNK		36.81	0.00265209
12615	738.397	738.396	2	3682	FLEQQNQVLQTK		57.97	0.000120688
22004	738.406	738.404	2	6374	TLALYALPQSGWR		47.61	0.00132923
8500	738.842	738.843	2	2503	VFEHDSVELNCK		54.31	3.14223e-05
20930	738.845	738.843	2	6030	DGQAMLWDLNEGK		55.61	3.89362e-05
2553	738.845	738.844	2	805	LEEAEKAADESER		75.83	1.26555e-06
4905	738.846	738.844	2	1481	AVTAPDTAEESETR		36.93	0.00192258
11388	738.847	738.846	2	3328	VSPDGEEGYPGELK		78.5	1.04757e-06
11515	738.867	738.867	2	3364	MFTQQQPQELAR		46.45	0.000664185
14503	738.869	738.868	2	4214	AGQCVIGLQMGTNK		67.67	6.16255e-06
24429	738.878	738.875	2	7175	LICCDILDVLDK		68.59	3.65043e-05
17205	738.889	738.888	2	4963	ISGLLEEQFQQGK		54.65	0.000113196
7506	739.381	739.381	2	2221	HLETFEHPNVVR		48.69	0.00361975
7415	493.256	493.256	3	2195	HLETFEHPNVVR		33.49	0.0058223
21213	739.863	739.862	2	6119	GYSFSLTTFSPSGK		78.97	8.29266e-08
21362	739.934	739.932	2	6167	VLELDPALAPVVSR		40.42	0.00150034
8311	740.333	740.333	2	2449	DINAYNGEEPTEK		34.08	0.00948663
22784	493.928	493.926	3	6629	MLSLDFLDDVRR		33.8	0.0153756
21007	740.403	740.401	2	6054	LGEYGFQNALIVR		80.3	1.29837e-06
18595	740.412	740.412	2	5346	YVTLQTISGTGALR		71.01	3.27192e-05
18909	494.257	494.256	3	5433	ARFEELNADLFR		42.3	0.012639
22043	740.897	740.895	2	6387	ALNILQSTSMAFGK		54.24	0.000214467
20537	741.379	741.376	2	5911	LFLAGYDPTPTMR		51.55	0.000650663
10275	494.602	494.601	3	3006	DVIVKVDQICHR		31.7	0.0150314
10608	741.43	741.429	2	3100	LLMHGKEVGSIIGK		56.6	4.8126e-05
10610	494.623	494.622	3	3101	LLMHGKEVGSIIGK		54.1	0.000328635
18812	742.375	742.375	2	5405	FLEEYLSTTPQR		59.59	0.000213222
9173	742.446	742.433	2	2691	NDQAAVLREKVLK		38.38	0.0297538
17859	495.3	495.3	3	5142	KNAAGALDLLKELK		60.08	7.0088e-05
18045	742.868	742.867	2	5194	SPASDTYIVFGEAK		65.17	0.000136855
18621	742.903	742.903	2	5353	KYDAFLASESLIK		71.75	3.6652e-05
1849	743.83	743.831	2	604	YTMMQDPDVQVK	2 Oxidation (M)	33.85	0.00124272
2947	496.243	496.243	3	918	ASDQVGEIGSHASTK		39.71	0.00233053
2951	743.861	743.86	2	918	ASDQVGEIGSHASTK		94.88	4.90631e-08
21839	743.867	743.864	2	6321	GFAFVTFESPADAK		34.06	0.00314805
15589	744.355	744.354	2	4518	TTPSYVAFTDTER		39.86	0.0357594
4946	744.421	744.42	2	1493	FKPLSDKIQQQR		33.68	0.0290215
22997	744.44	744.438	2	6699	TLLTDTQLLTLAGK		56.24	0.000240621
21302	744.862	744.859	2	6148	QQDQFYYLLDR		36.01	0.0019035
8074	496.918	496.918	3	2380	ATDAEADVASLNRR		29.18	0.0263587
21486	744.874	744.872	2	6207	SSASFNVIEFPYK		55.73	4.25721e-05
16572	744.883	744.883	2	4789	IFVGGLSPDTPEEK		63.85	0.00022506
9145	744.904	744.904	2	2682	GILAADESTGSIAKR		46.68	0.0131641
3902	497.223	497.222	3	1191	MGPSGGEGMEPERR		23.31	0.0187363
15984	745.336	745.335	2	4626	QCFYEDITQGTK		37.94	0.000459005
21309	745.392	745.39	2	6150	LFGYQPTIYYPK		39.15	0.00105967
16067	745.813	745.811	2	4648	SACGNCYLGDAFR		69.48	1.03781e-06
8536	746.368	746.368	2	2513	LTDCVVMRDPASK		48.08	0.0012656
6092	746.382	746.381	2	1821	KDAQILYNAGENR		76.12	1.07317e-06
16212	746.389	746.388	2	4688	QLSVVVPSYNEEK		23.89	0.038337
4329	746.449	746.448	2	1315	KSPLVKPAVDPAAAK		42.37	0.00334576
11245	746.849	746.848	2	3285	CAGCTNPISGLGGTK		56.57	5.49638e-05
11298	746.849	746.848	2	3301	CAGCTNPISGLGGTK		30.8	0.00147522
10019	746.857	746.857	2	2931	QQYSYQYTVANK		42.93	0.000201069
13828	498.244	498.243	3	4027	MYKEEGINAFYK		28.43	0.0295333
8907	746.866	746.866	2	2617	AGQCVIGLQMGTNK	Oxidation (M)	55.11	5.53499e-05
10832	746.889	746.888	2	3164	EISQAYYTVYKK		29.14	0.0160025
15092	746.91	746.909	2	4379	ELPAAAAPAGPASLTR		40.13	0.000651628
14421	498.555	498.555	3	4191	QNNWHAFGCGFR		24.38	0.0158278
20208	747.362	747.36	2	5809	TGENVEDAFLEAAK		60.62	0.000107273
17751	747.376	747.374	2	5112	CPNLTYLNLSGNK		37.99	0.00132967
23647	747.88	747.877	2	6916	EAEYFELPELVR		25.18	0.0299611
6463	499.23	499.23	3	1926	GHTSFVNSCYPAR		30.49	0.0054497
3678	748.392	748.391	2	1126	IVSGKDYNVTANSK		72.48	8.94128e-07
3675	499.264	499.263	3	1126	IVSGKDYNVTANSK		42.75	0.00102672
19637	748.835	748.837	2	5642	MSSYAFFVQTCR		76.36	3.86346e-06
18714	749.374	749.374	2	5379	LFLAGYDPTPTMR	Oxidation (M)	55.85	6.44093e-05
2510	749.395	749.394	2	793	AHAAIRENPVYEK		44.1	0.0017899
3910	749.869	749.868	2	1193	GPPELHYDKSEAR		51.08	0.00013765
19008	749.913	749.911	2	5460	VLGTDELYGYLKK		79.85	5.36411e-06
4447	750.348	750.347	2	1349	EVYQQQQYGSGGR		63.59	1.15129e-05
8872	750.35	750.351	2	2607	WLHNEDQMAVEK		43.06	0.000669491
8855	500.57	500.57	3	2603	WLHNEDQMAVEK		43.54	0.00427655
1979	750.36	750.363	2	642	PDGGGGSDGAGAGAGRIK		31.96	0.0110331
3834	750.396	750.394	2	1171	QKIVQAEGEAEAAR		29.3	0.0183356
21659	750.398	750.396	2	6263	GISLNPEQWSQLK		44.68	0.000399766
19917	750.879	750.879	2	5722	LVIAEAYQSMYGR		90.27	2.63547e-08
21411	500.941	500.945	3	6183	IHKSTVEGLMNKK	Oxidation (M)	29.64	0.0144183
13880	500.952	500.952	3	4042	HLIELYKDVGVSK		26.96	0.0174045
14541	751.352	751.351	2	4224	HYLFYDGESVSGK		51.33	0.000355642
14526	501.237	501.237	3	4220	HYLFYDGESVSGK		24.01	0.0101765
11896	751.37	751.368	2	3476	QLVHELDEAEYR		30.56	0.00426481
21285	751.403	751.401	2	6143	VNQAIWLLCTGAR		71.16	5.10621e-06
14506	501.589	501.588	3	4215	NHPWLELSDVHR		52.25	0.00050402
18872	751.897	751.896	2	5423	VVAEPVELSQEFR		43.85	0.00135242
20337	751.916	751.914	2	5849	APLDLDKYVEIAR		25.47	0.0106179
20301	501.614	501.612	3	5838	APLDLDKYVEIAR		47.37	0.000213932
18927	752.379	752.379	2	5438	GYLGPEQLPECLK		62.3	0.000349596
16618	752.39	752.388	2	4801	IFVGGLNPEATEEK		67.5	0.000117326
19314	752.417	752.416	2	5548	LTPITYPQGLAMAK		34.1	0.00387225
23432	752.897	752.895	2	6844	QSCSQLLWLLEK		51.43	0.000217531
2223	502.555	502.554	3	711	MGPSGGEGMEPERR	Oxidation (M)	33.66	0.00390409
21793	753.399	753.398	2	6306	DVLLTELSNCTIK		58.52	2.7668e-05
24191	753.913	753.91	2	7096	QNFLQCFPVIIK		44.45	0.00598033
24334	753.914	753.91	2	7143	QNFLQCFPVIIK		31.89	0.0225056
24157	754.868	754.865	2	7085	DAEGILEDLQSYR		60.09	5.64198e-05
1712	754.926	754.925	2	563	EDSVKPGAHLTVKK		43.56	0.00154259
18640	503.621	503.621	3	5359	TKIDWNKILSYK		37.67	0.00414897
20324	754.94	754.938	2	5844	AQLSDPTLNPLVLK		44.68	0.000279448
10842	755.874	755.873	2	3167	VSISEGDDKIEYR		55.3	7.9807e-05
13174	755.874	755.873	2	3841	SLDVYELDSKEGR		56.19	2.01447e-05
4719	755.892	755.891	2	1430	IVADKDYSVTANSK		68.28	1.9017e-05
4712	504.264	504.263	3	1428	IVADKDYSVTANSK		47.33	0.00137491
16756	756.426	756.425	2	4839	VLTPEEQLADKLR		65.16	1.27563e-05
24787	756.961	756.959	2	7293	IGVITVSGLAGLVSAR		26.89	0.00300641
15724	757.358	757.356	2	4556	YYLAPKIEDEEGS		30.41	0.00198804
12819	757.369	757.369	2	3742	TIVYLDGSTQTCR		61.35	3.69903e-05
9155	757.838	757.838	2	2686	FYEQMNGPAAGSSR		46.1	6.38806e-05
18922	505.609	505.609	3	5436	AHFTVWDKLLER		45.2	0.000876152
25603	757.953	757.951	2	7564	FGAVTVISPLELIR		28.48	0.0352958
9102	758.332	758.333	2	2670	EYAEDDNIYQQK		53.59	1.28756e-05
5005	505.902	505.901	3	1510	WLHNEDQMAVEK	Oxidation (M)	25.31	0.0252773
10192	758.351	758.35	2	2982	DTQTSITDSSAAYR		49.87	0.000109971
21560	758.359	758.356	2	6231	QAMFNYFQVPDR		38.7	0.00169454
11989	505.922	505.921	3	3504	IWHHTFYNELR		35.81	0.00562488
11989	505.922	505.921	3	3504	LWHHTFYNELR		35.81	0.00562488
17579	758.386	758.387	2	5064	VCENIPIVLCGNK		64.73	0.0001853
18136	758.39	758.389	2	5219	NLHGDGIALWYTR		48.5	0.000278109
8363	758.403	758.404	2	2464	EVQTNDLKEVVNK		75.18	2.13518e-06
16792	758.411	758.41	2	4849	LAAVDATANQVLSSR		87.78	1.25902e-07
22624	758.416	758.414	2	6577	NIPMTLELLQSTR		61.6	0.000436303
22653	505.947	505.945	3	6586	NIPMTLELLQSTR		35.26	0.007896
7323	758.855	758.855	2	2170	QEYDESGPSIVHR		46.15	0.000248245
7308	506.239	506.239	3	2166	QEYDESGPSIVHR		33.38	0.0131073
20629	758.867	758.865	2	5939	FYGPEGPYGVFAGR		42.91	0.000679732
1808	506.248	506.247	3	592	RADQVDGDGPPHPR		34.84	0.00573268
19258	758.915	758.914	2	5531	GLGSTVQEIDLTGVK		56.16	7.37209e-05
15392	758.915	758.914	2	4463	SKQLEDELVSLQK		54.48	0.000140791
15381	506.28	506.279	3	4460	SKQLEDELVSLQK		45.3	0.0182473
9376	758.923	758.922	2	2749	LVNSLYPDGSKPVK		21.52	0.0435344
15149	759.386	759.385	2	4394	VQTGEEGMPLSTIR		63.59	7.56098e-05
22345	759.407	759.404	2	6485	GIDYDFPSLILHK		24.3	0.0193032
20450	506.633	506.631	3	5884	NLLSVAYKNVIGAR		35.92	0.00922283
21853	759.446	759.443	2	6326	TILTLTGVSTLGDVK		89.46	4.2757e-08
4679	759.877	759.876	2	1418	NRVIGSGCNLDSAR		64.64	1.79931e-05
8127	506.943	506.943	3	2395	LAVNNGPNSLHGGLR		25.33	0.0400155
8118	759.911	759.91	2	2392	LAVNNGPNSLHGGLR		51.24	5.90528e-05
12917	760.373	760.373	2	3769	IEDGNNFGVAVQEK		64.64	2.92609e-05
23369	760.46	760.458	2	6823	LLLQEVALPEIPGK		31.43	0.00381987
25322	760.913	760.911	2	7471	TAMNVNDIFLAIAK		25.67	0.00507374
25322	760.913	760.911	2	7471	TAMNVNDLFLAIAK		25.67	0.00507374
7925	507.62	507.619	3	2339	IKGEHPGLSIGDVAK		24.05	0.0440224
24635	760.965	760.962	2	7242	AVPLALALISVSNPR		16.31	0.0295049
13296	761.369	761.368	2	3876	AASGFNAAEDAQTLR		82.09	3.82109e-07
6165	508.257	508.256	3	1840	LHSAIHDFGFHNK		24.71	0.0339042
24529	761.92	761.917	2	7207	ALLAYAFALAGDQAK		50.51	0.000124275
16294	508.294	508.292	3	4712	LLHPIIPEQSTFK		25.92	0.0256223
6928	762.339	762.34	2	2057	ELAGHTGYLSCCR		56.7	6.68422e-06
2654	762.395	762.394	2	834	IQDKEGIPPDQQR		42.69	0.00192027
14197	508.916	508.916	3	4129	NLQEAEEWYKSK		23.83	0.0343847
14211	762.87	762.87	2	4133	NLQEAEEWYKSK		36.35	0.00223052
11035	762.899	762.899	2	3222	QYNIPHGPVVGSTR		35.03	0.00331108
23172	509.28	509.278	3	6757	FFVTTLPAFFHAK		23.14	0.029491
18413	763.897	763.896	2	5296	LYDQLLQSYQQK		60.15	0.000299552
22192	764.404	764.401	2	6435	QGAAIGIPYFTAYR		34.66	0.0165081
10841	510.259	510.267	3	3167	WLFEIIYCEKK		25.86	0.0221387
12844	510.26	510.26	3	3749	LTFDSSFSPNTGKK		33.23	0.010291
12876	764.888	764.886	2	3758	LTFDSSFSPNTGKK		46.74	0.000323097
20623	510.561	510.559	3	5937	WCDDYFFIAHR		34.71	0.000913411
5423	765.4	765.4	2	1631	RLIRGPAETEATTD		25.92	0.00704982
23862	765.864	765.861	2	6987	TDMFQTVDLFEGK		66.5	6.7176e-06
7183	765.876	765.875	2	2131	EVDEKPASTPWGSK		41.41	0.00152688
24657	765.915	765.912	2	7250	DYDVLLEGPGLALR		50.64	0.000369347
2061	510.964	510.963	3	665	TTEKKELSELKPK		24.98	0.0462959
23221	765.95	765.948	2	6774	YSVQLLTPANLLAK		31.65	0.0367211
6218	766.863	766.863	2	1856	AVTEQGAELSNEER		52	0.000195204
8293	766.913	766.913	2	2444	ANVLNKVEYAQQR		45.26	0.000161216
9537	767.342	767.342	2	2796	YLMEEDEDAYKK		53.46	0.000241485
19795	767.43	767.43	2	5687	KVESLQEEIAFLK		73.56	8.61311e-06
6998	767.431	767.43	2	2077	DHAVVVGVYRPPPK		30.54	0.00163792
6862	511.957	511.956	3	2040	DHAVVVGVYRPPPK		22.79	0.0177657
14353	768.426	768.425	2	4172	LIAPVAEEAAVPNNK		81.01	9.37691e-07
6380	768.863	768.862	2	1902	FEEEIKAEQEER		26.99	0.0169742
22648	768.891	768.888	2	6584	DFIIFEAAPQETR		37.02	0.00487589
23794	769.418	769.415	2	6964	GTDVNVFTTILTTR		61.42	1.93915e-05
18712	769.422	769.42	2	5379	SLELNPNNPTAVLR		48.82	0.00440636
20524	769.867	769.865	2	5907	SIDDLEDELYAQK		67.72	8.33464e-06
14030	769.913	769.912	2	4083	NLELTAVGGSDVHVK		47.32	0.00220614
14035	513.611	513.611	3	4084	NLELTAVGGSDVHVK		29.27	0.0166905
23760	769.929	769.927	2	6953	LLLDTFEYQGLVK		75.49	2.17364e-06
18681	770.428	770.428	2	5370	GQSADGVTVIPVLQR		74.16	3.18682e-06
18788	770.459	770.459	2	5399	ILLAELEQLKGQGK		33.13	0.0190186
24870	770.462	770.459	2	7321	LGLLGLANSLAIEGAK		86.26	1.62197e-07
21957	770.903	770.901	2	6360	FKEANNFLWPFK		39.67	0.0185115
12050	770.929	770.928	2	3521	QQQEILAAKPWTK		47.75	0.000265299
2707	771.385	771.384	2	848	HRVIGSGCNLDSAR		41.34	0.00163552
2689	514.593	514.592	3	844	HRVIGSGCNLDSAR		61.95	1.18134e-05
17328	514.618	514.618	3	4996	QENGASVILRDIAR		45.47	0.000288802
17355	514.621	514.618	3	5004	QENGASVILRDIAR		43.96	0.000695238
25473	771.459	771.456	2	7521	IALPLPTFSSLNLR		27.78	0.0118228
19762	771.876	771.875	2	5678	NYAAALETFTEGQK		64.64	2.38357e-05
23053	771.894	771.892	2	6718	DAGGEEAALALAEGLR		60.15	8.28163e-05
7186	771.897	771.897	2	2132	ETANAIVSQQTPQR		27.99	0.0239743
24428	771.931	771.928	2	7174	GVDEVTIVNILTNR		77.54	9.51115e-06
24341	771.965	771.963	2	7145	LRECLPLIIFLR		35.4	0.00218613
24341	771.965	771.963	2	7145	LRECLPLIIFLR		35.4	0.00218613
24341	771.965	771.963	2	7145	LRECLPLILFLR		35.4	0.00218613
4912	772.379	772.378	2	1484	LLDGPSTDKDPEEK		33.83	0.0161585
6837	772.395	772.395	2	2033	AREQAEAEVASLNR		69.12	5.84262e-06
20876	772.397	772.396	2	6014	SDAPTGDVLLDEALK		58.64	0.000112398
23704	772.441	772.438	2	6935	GVDEATIIDILTKR		70.88	3.52376e-06
24298	772.441	772.438	2	7131	GVDEATIIDILTKR		26.62	0.0141866
23693	515.297	515.294	3	6932	GVDEATIIDILTKR		33.68	0.0081884
18440	773.369	773.37	2	5304	GAVYSFDPVGSYQR		39.1	0.0291678
10478	773.392	773.391	2	3063	EALENANTNTEVLK		74.11	3.10661e-06
16327	773.405	773.405	2	4720	GSTAPVGGGAFPAISTR		55.44	3.42492e-05
20902	773.448	773.446	2	6022	KTSLGELISTLNAAK		52.22	0.000371437
3840	773.843	773.842	2	1173	IDQPEETHSYGRD		65.76	9.29813e-06
20989	773.861	773.858	2	6048	TDMFQTVDLFEGK	Oxidation (M)	56.66	1.50231e-05
22323	773.904	773.902	2	6478	AGDLSDLENTVATLK		67.99	8.81937e-06
18532	773.927	773.927	2	5329	VLEQLTGQTPVFSK		89.77	2.13943e-08
25872	773.954	773.951	2	7652	IQLSSLIAAFQVTR		87.74	8.65068e-08
6877	774.861	774.86	2	2044	SVTEQGAELSNEER		98.69	3.79324e-08
8543	775.348	775.348	2	2515	ELPGHTGYLSCCR		57.53	1.03571e-05
23030	775.371	775.368	2	6710	NSQSFFSGLFGGSSK		54.53	2.00564e-05
20440	517.287	517.285	3	5881	VMEQTFDLLIGKR		44.06	0.00129377
20074	775.454	775.453	2	5768	NILFVITKPDVYK		61.09	0.000166539
20068	517.306	517.304	3	5766	NILFVITKPDVYK		45.42	0.00369138
12658	775.873	775.872	2	3695	ELQEFYKDTYSK		22	0.0377876
15162	517.606	517.605	3	4398	QLREYQELMNVK		29.22	0.0210217
22671	775.925	775.922	2	6592	PPYTIIYFPVQGR		81.39	6.91006e-07
24183	776.374	776.372	2	7093	TGDTGMLPANYVEAI		38.17	0.0275399
7480	776.376	776.377	2	2214	APNVPAAEPATECPK		41.37	0.00233053
18124	776.387	776.386	2	5216	GLEVTAYSPLGSSDR		62.32	0.000100951
25863	776.44	776.437	2	7649	SLEEIYLFSLPIK		65.31	7.79195e-05
23682	777.395	777.393	2	6928	QTFSPFGQIMEIR		45.05	0.00275336
12309	777.851	777.85	2	3595	SQPSETERLTEDY		24.15	0.00667558
24389	778.363	778.36	2	7161	MFVLDEADEMLSR		29.53	0.0162728
9637	778.857	778.857	2	2824	EASDPQPEDVDGGLK		72.12	1.32224e-06
8216	778.858	778.857	2	2421	EASDPQPEDVDGGLK		56.09	1.38858e-05
14540	778.901	778.901	2	4224	LTFDTTFSPNTGKK		52.07	0.000219211
18802	778.909	778.909	2	5403	VPTPNVSVVDLTCR		66.31	1.98497e-06
6624	778.911	778.911	2	1972	QQEGESRLNLVQR		32.24	0.0147311
19719	780.404	780.401	2	5665	TLIDDDNPPVSFVK		50.43	8.99123e-05
2027	520.611	520.609	3	657	DRGVAAIAGSSGENKK		27.16	0.0206532
12739	520.616	520.614	3	3719	ANGVTDLLVVHEHR		22.43	0.0253232
19864	780.886	780.884	2	5707	SYSPYDMLESIKK		34.13	0.00701276
21230	780.906	780.904	2	6125	VDFPQDQLTALTGR		84.4	5.27895e-07
21798	780.908	780.904	2	6308	VDFPQDQLTALTGR		85.33	4.163e-07
11089	781.341	781.341	2	3237	DHYSNGFCTVYAK		48.78	4.27666e-05
3693	781.426	781.426	2	1130	AIRGHLENNPALEK		33.11	0.016787
3655	521.287	521.286	3	1120	AIRGHLENNPALEK		36.58	0.00953442
19340	521.3	521.298	3	5556	LVNLQHLDLLNNR		35.05	0.0168367
20884	781.461	781.451	2	6016	VENIQKLIEGKYK		19.62	0.0214829
7915	781.901	781.9	2	2336	LTRDETNYGIPQR		41.03	0.00278777
16523	521.649	521.647	3	4775	IQTKEPLPTLPLGR		26.81	0.0112105
23311	782.877	782.875	2	6804	GGPPFAFVEFEDPR		18.45	0.02922
18755	783.901	783.899	2	5390	YGPLSGVNVVYDQR		54.22	0.000179993
22521	783.913	783.912	2	6543	LLPQLTYLDGYDR		43.8	0.000592277
11020	783.914	783.914	2	3218	FLHKHDLDLICR		25.85	0.0201305
11065	522.945	522.945	3	3231	FLHKHDLDLICR		31.31	0.00698633
23037	783.985	783.982	2	6713	GLGAEIAKNLILAGVK		51.02	0.000549917
21911	784.372	784.369	2	6344	TGDTGMLPANYVEAI	Oxidation (M)	27.87	0.0425389
5925	784.87	784.869	2	1773	VDNDENEHQLSLR		70.15	8.30242e-06
5971	523.583	523.581	3	1786	VDNDENEHQLSLR		34.45	0.00467889
16885	784.872	784.871	2	4875	LEVEANNAFDQYR		68.56	4.84529e-06
9390	784.887	784.887	2	2753	ADLNQGIGEPQSPSR		60.54	1.1497e-05
6388	784.894	784.894	2	1904	SETAPAETAAPAPVEK		56.47	0.000109136
21867	785.368	785.365	2	6330	CSCFMALPVTDLR		24.89	0.0069974
12077	785.383	785.382	2	3528	VFSANSTAACTELAK		70.15	7.37868e-06
23864	523.929	523.927	3	6988	FCADHPFLFFIR		20.89	0.032613
21148	785.426	785.423	2	6099	VPPAINQFTQALDR		41.9	0.0349848
16374	785.908	785.907	2	4734	EVDVGLAPDTGTLQR		38.32	0.0131572
22062	785.966	785.964	2	6394	FTITPPTAQVVGVLK		48.67	0.000356546
22154	524.314	524.312	3	6423	FTITPPTAQVVGVLK		39.47	0.000216809
15955	786.41	786.409	2	4618	FLNRHDLDLICR		27.96	0.0273094
15944	524.61	524.609	3	4616	FLNRHDLDLICR		34.38	0.00717049
17461	786.455	786.454	2	5033	IKDLSTVEALQNLK		81.37	2.32515e-06
9150	524.946	524.946	3	2684	KLDPGSEETQTLVR		40.47	0.0109548
14472	787.407	787.406	2	4206	GGKPEPPAMPQPVPTA		39.92	0.00163994
24179	787.437	787.434	2	7092	TEGLSVLNQAMAVIK		90.81	2.54481e-07
5029	787.869	787.868	2	1516	AEQLGAEGNVDESQK		84.59	5.35703e-08
19509	525.636	525.635	3	5605	KGGKEFVEAVLELR		62.1	0.000202981
21565	788.404	788.401	2	6233	NVLCGNISPDLFAR		54.07	0.000227745
22816	788.427	788.426	2	6639	QVCEIIESPLFLK		76.62	1.37795e-05
22858	525.955	525.953	3	6653	QVCEIIESPLFLK		25.21	0.0177999
20432	788.436	788.433	2	5879	GLKDGIILCTLMNK		42.96	0.000584285
12327	788.879	788.879	2	3601	FHPNGSTLASAGFDR		46.59	0.0094488
12298	526.256	526.255	3	3592	FHPNGSTLASAGFDR		21.73	0.0398496
15123	788.883	788.882	2	4387	SYSPYDMLESIKK	Oxidation (M)	46.17	0.00102663
24044	788.918	788.914	2	7047	LLDNWDTLASTLSK		40.46	0.000345396
22139	789.351	789.349	2	6419	DAEHPLYPFNDPY		29.41	0.00264494
22766	789.351	789.349	2	6623	DAEHPLYPFNDPY		27.05	0.00352837
22704	789.427	789.425	2	6602	DAVIEFLLDKSAEK		31.87	0.00956937
24829	526.648	526.647	3	7307	ALTGHLEEVALALLK		34.65	0.0167974
24834	789.469	789.467	2	7309	ALTGHLEEVALALLK		67.99	5.88213e-06
23200	789.474	789.472	2	6767	GGLLTNAPLLLGPSVR		42.02	0.00143894
16490	526.911	526.91	3	4767	NCLTNFHGMDLTR		44.02	0.000452308
5912	789.898	789.897	2	1769	ALAAAGYDVEKNNSR		73.67	9.48988e-07
11013	789.935	789.939	2	3216	LVNVLTDVGHNRNK		20.89	0.0386524
12141	790.384	790.384	2	3546	VLDETQEAVEYQR		86.19	4.93826e-08
25096	790.483	790.48	2	7396	AVASVLGLSNPLAVLR		32.94	0.0299052
12448	790.872	790.872	2	3635	SAMPFTASPASSSSPR		47.86	0.000699984
16842	791.4	791.399	2	4863	AGFTGGVVVDYPNSAK		62.11	1.81011e-05
3568	791.439	791.439	2	1094	LIDKEVISHDTRR		23.42	0.0295295
15167	791.894	791.893	2	4400	YGKIETIEVMEDR		48.86	0.00669067
15140	528.266	528.264	3	4392	YGKIETIEVMEDR		39.66	0.00344459
8498	791.896	791.897	2	2502	EVEERPAPTPWGSK		56.09	7.04995e-05
17991	528.614	528.613	3	5179	CHAIIDEQPLIFK		29.74	0.0178018
15959	792.43	792.445	2	4619	LQVIIPKVMEGGGDK		17.57	0.0429857
11579	792.829	792.828	2	3383	EFCQQEVEPMCK		58.5	4.61603e-06
23057	792.882	792.879	2	6719	SIQFVDWCPTGFK		37.32	0.0066329
17555	792.906	792.906	2	5058	DLSHIGDAVVISCAK		24.87	0.0198883
17517	792.907	792.906	2	5048	DLSHIGDAVVISCAK		53.69	4.93469e-05
23129	528.953	528.951	3	6743	DLEHILSVGVFNNK		27.1	0.0195248
17397	793.353	793.352	2	5015	SLGDDISSETSGDFR		83.84	4.58756e-07
19834	793.421	793.42	2	5698	NFVSQIVAENLHSK		64.66	2.65733e-05
19844	529.284	529.283	3	5701	NFVSQIVAENLHSK		29.99	0.0392402
24848	793.476	793.489	2	7313	MSKLPIKLSALAIGK	Oxidation (M)	14.79	0.0409658
23240	793.925	793.923	2	6780	ARDDLITDLLNEAK		40.29	0.00252014
23233	529.62	529.618	3	6778	ARDDLITDLLNEAK		30.45	0.0343245
5272	794.364	794.363	2	1587	SCSPQPNGENAISAR		67.24	2.21707e-06
22353	794.456	794.453	2	6488	VLSVPESTPFTAVLK		35.23	0.00311297
20938	794.926	794.924	2	6032	CALSSSPLAFTPPIK		55.04	0.00207565
11864	530.299	530.298	3	3467	THINIVVIGHVDSGK		25.02	0.0130875
3721	530.587	530.586	3	1138	HQEGEIFDTEKEK		26.43	0.0399733
20050	795.385	795.383	2	5761	SFSQFISENQGAFK		63.22	0.000156542
3477	795.398	795.398	2	1069	TVAQSQQLETNSQR		77.08	1.41252e-06
8620	795.405	795.403	2	2537	GGKPEPPAMPQPVPTA	Oxidation (M)	17.06	0.0409527
22610	795.421	795.418	2	6572	EAINVEQAFQTIAR		76.91	3.6299e-07
10120	531.596	531.595	3	2961	KHPDASVNFSEFSK		35.16	0.00563352
22000	797.411	797.408	2	6373	GVLFGVPGAFTPGCSK		26.83	0.0401765
24912	797.865	797.862	2	7335	DDGLFSGDPNWFPK		24.63	0.048457
22297	797.891	797.889	2	6469	GGDDLGTEIANTLYR		56.35	0.000169622
16950	798.371	798.37	2	4893	FSPNGEWLASSSADK		62.67	2.06882e-05
7598	798.87	798.87	2	2248	SAMPFTASPASSSSPR	Oxidation (M)	42.48	0.00158487
12361	798.921	798.921	2	3610	ANPLDGNSLKPDSLR		57.54	9.73724e-05
13622	798.922	798.921	2	3969	ANPLDGNSLKPDSLR		78.58	3.2971e-06
17092	532.979	532.979	3	4932	LVRPPVQIYGIEGR		25.95	0.0393434
14122	799.415	799.415	2	4108	WETLEGQGDLPKPK		47.64	0.000239128
14022	533.28	533.279	3	4081	WETLEGQGDLPKPK		33.08	0.00428753
16478	799.427	799.426	2	4763	AIGVSNFNHLQIER		49.4	0.000138302
16476	533.288	533.286	3	4763	AIGVSNFNHLQIER		27.67	0.0292344
2809	799.875	799.874	2	879	AVTEQGHELSNEER		92.93	3.42335e-08
2794	533.586	533.585	3	874	AVTEQGHELSNEER		34.19	0.00707655
20270	799.878	799.876	2	5829	IIPGFMCQGGDFTR		44.5	0.000466092
10593	533.596	533.596	3	3096	YGKIETIEVMEDR	Oxidation (M)	27.06	0.0290859
11942	800.399	800.397	2	3490	AIGVSNFNHEQLDR		58.24	7.38283e-05
19526	800.413	800.41	2	5610	FHQLDIDDLQSIR		34.04	0.00656049
11572	800.897	800.896	2	3381	LFTSDLQDKNEYK		47.8	0.000424793
21883	800.925	800.922	2	6335	GFGFVLFKDAASVDK		56.79	4.40367e-05
18371	801.338	801.336	2	5284	NNVTPDMMEEMYK		47.05	3.87293e-05
20232	801.416	801.414	2	5816	AVLVDLEPGTMDSVR		44.61	0.0214707
19687	801.437	801.436	2	5656	ANTFVAELKGLDPAR		54.44	0.000406639
19682	534.628	534.626	3	5655	ANTFVAELKGLDPAR		29.69	0.0084034
10971	801.916	801.915	2	3204	LQPLDFKGNAEQSR		55.99	7.10193e-05
23085	801.951	801.948	2	6729	VVIAYEPVWAIGTGK		66.64	1.42101e-06
23085	801.951	801.948	2	6729	VVLAYEPVWAIGTGK		66.64	1.42101e-06
16987	802.401	802.4	2	4904	SLGLSLSGGDQEDAVR		52.21	0.000248062
22713	802.424	802.42	2	6606	SPAGLQVLNDYLADK		83.38	2.08387e-07
14546	802.425	802.426	2	4226	GKGFSVVADTPELQR		59.45	0.000291877
14488	535.287	535.286	3	4210	GKGFSVVADTPELQR		38.33	0.00135224
21967	802.969	802.967	2	6362	FTITPSTTQVVGILK		67.94	1.39541e-05
2152	803.373	803.371	2	691	LGGSQEEQTQNATDK		101.45	7.78346e-09
19633	803.391	803.392	2	5641	GEMMDLQHGSLFLK		65.7	5.94306e-06
23292	803.45	803.446	2	6797	LAATNALLNSLEFTK		25.78	0.00699542
6569	536.25	536.24	3	1957	VNNDCNSIGAAVCGR		23.21	0.0178301
18084	803.926	803.925	2	5205	KLEAAEDIAYQLSR		70.97	2.06458e-05
15970	804.399	804.398	2	4622	ATCIGNNSAAAVSMLK		69.37	2.17537e-06
18825	804.441	804.44	2	5409	HFCPNVPIILVGNK		35.22	0.00106913
17604	804.889	804.888	2	5071	QSFTMVADTPENLR		67.54	7.60768e-06
17626	536.929	536.928	3	5077	QSFTMVADTPENLR		21.5	0.0476895
24711	804.92	804.917	2	7268	ALYEELDLPGVFSR		54.82	5.72205e-05
22235	804.927	804.925	2	6449	YVWLVYEQNGPLK		40.68	0.00188574
22899	805.404	805.401	2	6667	WFLTCINQPQFR		28.73	0.00981306
19745	805.891	805.888	2	5673	DGDFENPVLYSGAVK		70.7	7.2774e-06
24508	805.947	805.956	2	7200	APCALNIVLQIVGSR		28.64	0.0152315
13554	806.858	806.858	2	3950	AGFSDETDAADTGLSR		63.57	4.26346e-05
13560	806.859	806.858	2	3952	AGFSDETDAADTGLSR		31.24	0.00312193
12809	538.272	538.271	3	3739	RPSPDEPMSNLELK		28.74	0.00952146
23597	806.931	806.928	2	6899	FYAYNPLAGGLLTGR		71.05	1.39818e-06
9110	807.889	807.889	2	2672	IQALQQQADEAEDR		66.72	6.90633e-06
14948	807.921	807.92	2	4340	IEDLSQQAQLAAAEK		84.21	2.28254e-07
14972	538.95	538.949	3	4347	IEDLSQQAQLAAAEK		68.31	5.20538e-06
21168	808.425	808.422	2	6105	AILVDLEPGTMDSVR		58.76	0.000630866
6668	808.892	808.892	2	1984	VEQLGAEGNVEESQK		79.29	8.2267e-07
22954	808.912	808.91	2	6685	ELVDELQALTGSEGR		56.93	1.72602e-05
6041	539.617	539.616	3	1806	KATDAEADVASLNRR		39.86	0.00526435
6058	808.922	808.921	2	1811	KATDAEADVASLNRR		36.78	0.0331879
25609	808.964	808.961	2	7566	ELISFLSEPEILVK		37.83	0.00283154
16465	540.283	540.283	3	4760	WSPLENKFAVGSGAR		24.14	0.0325971
15872	809.963	809.962	2	4596	TLAEHQQLIPLVEK		35.45	0.0399116
15874	540.311	540.31	3	4597	TLAEHQQLIPLVEK		20.86	0.0456245
10489	810.4	810.4	2	3066	WAPNENKFAVGSGSR		56.22	0.000218408
10451	540.603	540.602	3	3056	WAPNENKFAVGSGSR		34.27	0.0129566
18472	810.402	810.402	2	5313	QWYESHYALPLGR		33.73	0.0040287
14838	540.928	540.927	3	4310	FASENDLPEWKER		23.7	0.0340852
23127	810.923	810.921	2	6743	LHFFMPGFAPLTSR		38.91	0.00986689
23106	540.952	540.95	3	6736	LHFFMPGFAPLTSR		30.88	0.0350631
16663	810.958	810.957	2	4813	VAVAADPNVPNVVVTR		65.01	1.16827e-05
23586	811.383	811.38	2	6895	GFAFVYFENVDDAK		23.52	0.0211324
20135	811.389	811.388	2	5786	YNDFLHDPLSLCK		41.78	0.00132759
22906	811.389	811.386	2	6669	NPPGFAFVEFEDPR		22.57	0.0132907
18376	811.418	811.416	2	5286	VTNGAFTGEISPGMIK		73.67	6.92488e-06
21173	811.935	811.932	2	6107	QGGLGPMNIPLVSDPK		60.17	0.000508381
15342	812.887	812.885	2	4449	QSFTMVADTPENLR	Oxidation (M)	58.08	1.44505e-05
12134	812.92	812.92	2	3544	AVGESVQKPLDYYR		74.95	5.09661e-07
12108	542.283	542.282	3	3537	AVGESVQKPLDYYR		25.46	0.0324617
13922	812.931	812.931	2	4053	GTNAEPPVQQTLLEK		43.01	0.000709176
22347	812.951	812.949	2	6486	TGAIVDVPVGEELLGR		27.67	0.00750858
24796	813.458	813.456	2	7296	NAGNCLSPAVIVGLLK		22.18	0.021276
14317	542.95	542.95	3	4162	LLDDWQGRPGASVGR		38.61	0.0051629
20602	813.942	813.938	2	5930	ELGSLPLPLSTSEQR		23.16	0.0252111
20139	543.269	543.279	3	5788	HPAFLNGESWSAALK		21.11	0.0322199
24240	814.414	814.411	2	7112	FTNDPYPLFVTWK		69.81	2.63439e-06
25688	814.45	814.447	2	7592	GEIGLPILCVGSVWK		43.18	0.00188609
18902	814.481	814.48	2	5431	LVINGKPITIFQER		48.75	0.00023746
18892	543.324	543.322	3	5429	LVINGKPITIFQER		37.65	0.00240314
19049	814.884	814.883	2	5472	DGSLIVSSSYDGLCR		54.71	0.000198146
8876	814.894	814.894	2	2608	SSGPYGGGGQYFAKPR		83.91	1.5912e-07
19952	814.899	814.898	2	5732	IVTVWSAPNYCYR		44.38	0.00120735
19952	814.899	814.898	2	5732	LVTVWSAPNYCYR		44.38	0.00120735
26001	815.436	815.433	2	7694	SLADELALVDVLEDK		77.56	1.97037e-06
16040	815.453	815.452	2	4641	LVGGKDFEQPLAISR		87.51	2.68963e-07
16864	815.892	815.891	2	4869	QDLPNAMNAAEITDK		94.03	4.96676e-08
16708	815.905	815.905	2	4826	ALQDLENAASGDATVR		64.45	4.31016e-06
22267	816.397	816.394	2	6460	QGDTGDWIGTFLGHK		89.9	2.54402e-08
22279	544.601	544.599	3	6464	QGDTGDWIGTFLGHK		49.34	0.00507152
19021	816.42	816.419	2	5464	AILVDLEPGTMDSVR	Oxidation (M)	39.36	0.0016124
25729	816.422	816.419	2	7605	TIAECLADELINAAK		78.12	1.9729e-06
21084	816.424	816.423	2	6078	ELYLSNNPLGDAGLR		57.09	2.66247e-05
21139	816.429	816.428	2	6096	LSVENVPCIVTLCK		21.32	0.0335986
5532	544.925	544.925	3	1661	LKAEGLDEDGEEEAK		35.34	0.00546062
19052	545.319	545.318	3	5474	SLRDLTAEHLPLLR		27.04	0.0285495
12475	817.929	817.928	2	3643	TNQELQEINRVYK		60.26	2.32623e-05
20478	817.938	817.935	2	5892	LTVEDPVTVEYITR		84.26	4.21901e-07
24195	817.939	817.935	2	7097	QGADTLAYIALLEEK		20.26	0.012578
22329	817.946	817.944	2	6480	PQNVVLPGPAPWGFR		59.7	0.000127704
14085	818.398	818.397	2	4098	IDQYQGADAVGLEEK		76.7	5.04453e-06
20278	818.416	818.415	2	5831	NLGAEYVITEEELR		71.97	1.81076e-06
17017	818.439	818.439	2	4912	AVVVNAAQLASYSQSK		113.58	1.56547e-10
18223	818.458	818.457	2	5243	VVIPVPAGVEDGQTVR		34.57	0.00171862
15326	818.869	818.867	2	4444	DYPGCSPSVDAEAIR		27.66	0.00740538
24785	818.923	818.92	2	7292	GNSEGNTWLTAFVLK		85.25	1.49106e-07
25697	818.924	818.922	2	7594	LFELTPFEPWTTR		23.94	0.0399323
23723	818.97	818.967	2	6941	ETSGHLEQLLLAVVK		57.56	0.000215429
23236	819.938	819.936	2	6778	AVLQFTPASWTYVR		30.73	0.0106774
3284	546.974	546.974	3	1015	VYAHHAVSTLGISKR		45.68	0.000183573
17160	820.392	820.391	2	4951	AHQVVEDGYEFFAK		54.01	5.48918e-05
17162	547.264	547.263	3	4952	AHQVVEDGYEFFAK		46.06	0.00085098
11280	820.404	820.403	2	3296	TPAQYDASELKASMK		74.1	3.35425e-07
11276	547.273	547.271	3	3295	TPAQYDASELKASMK		53.55	0.000125385
14800	820.473	820.472	2	4298	KVPQVSTPTLVEVSR		43.65	0.000281804
14845	547.319	547.317	3	4312	KVPQVSTPTLVEVSR		26.87	0.0102204
22664	820.928	820.925	2	6590	LFIYNPNTGEFLGR		45.14	0.000932099
14194	547.642	547.642	3	4129	VYNVTQHAVGIVVNK		34.7	0.00522446
22172	821.357	821.355	2	6429	GDDGIFDDNFIEER		26.17	0.0377862
20750	821.436	821.433	2	5976	AGVVTPGLTEDQLWR		81.42	6.51877e-07
22591	821.44	821.437	2	6566	FFVAPFPEVFGKEK		29.8	0.00879136
6525	821.887	821.886	2	1944	KFYEQMNGPAAGSSR		45.9	0.000900882
6499	548.261	548.26	3	1936	KFYEQMNGPAAGSSR		22.86	0.0343583
8673	821.905	821.905	2	2552	ASSEGGVASGAGLDSLHK		88.93	4.74265e-08
8692	548.273	548.273	3	2558	ASSEGGVASGAGLDSLHK		24.83	0.0164215
10942	821.906	821.905	2	3196	IQVLQQQADDAEER		70.32	7.8471e-06
24876	821.934	821.93	2	7323	AEVEVADELLENLAK		39.41	0.00214988
9138	821.939	821.938	2	2680	YAALEEKTKELGYK		47.12	0.000405002
12900	822.399	822.397	2	3764	NVTELNEPLSNEER		69.4	7.17273e-06
23807	822.474	822.472	2	6969	TFVNITPAEVGVLVGK		29.85	0.00357312
4071	548.938	548.937	3	1240	QEYDESGPSIVHRK		16.93	0.0286745
24310	822.918	822.915	2	7135	EIVLADVIDNDSWR		19.07	0.0288664
16117	822.922	822.921	2	4662	NRPTSIVWDGLDSGK		66.75	0.000129113
11160	548.977	548.977	3	3258	GISEAKADKILTEAAK		20.96	0.0324658
12644	822.963	822.962	2	3691	SKQLEDELVSLQKK		54.86	0.00141315
23604	822.968	822.966	2	6902	LYTLVTYVPVTTFK		35.89	0.00402802
24626	549.001	548.999	3	7240	NVNIFKFIIPNVVK		22.2	0.0178771
24619	822.998	822.995	2	7237	NVNIFKFIIPNVVK		49.48	3.15313e-05
25161	823.447	823.443	2	7418	QLEADILDVNQIFK		68.94	3.2177e-06
19655	823.459	823.458	2	5647	VIPELNGKLTGMAFR		79.33	4.15983e-07
19655	823.459	823.458	2	5647	VLPELNGKLTGMAFR		79.33	4.15983e-07
4224	549.579	549.579	3	1284	HGIPDETCNNYQAK		26.21	0.0334639
4246	823.866	823.865	2	1291	HGIPDETCNNYQAK		48.4	0.000207345
25689	823.915	823.912	2	7592	DVWGIEGPIDAAFTR		40.7	0.018103
12461	823.948	823.933	2	3639	VDTVGLGAEVESSAKGK		21.93	0.0326243
17677	824.428	824.426	2	5091	NFILDQTNVSAAAQR		76.65	1.51077e-05
20732	824.438	824.435	2	5971	VTPPEGYDVVTVFPK		24.97	0.0214102
6443	824.891	824.883	2	1920	RAEELAMEAAAADER	Oxidation (M)	26.67	0.00571089
5762	824.908	824.907	2	1726	ALSRQEMQEVQSSR		57.99	3.851e-05
5741	550.274	550.274	3	1720	ALSRQEMQEVQSSR		31.73	0.0124776
19650	825.414	825.414	2	5646	VIELFSVCTNENPK		61.29	0.000171104
25731	551	550.998	3	7606	SALSGHLETVILGLLK		40.74	0.00155243
25737	825.996	825.993	2	7608	SALSGHLETVILGLLK		74.22	3.50627e-06
19978	551.246	551.245	3	5740	FCFSNEFSTFTHK		28.18	0.0039941
23802	826.432	826.429	2	6967	AGTPMYLVIFPEGTR		28.07	0.0120216
11161	826.899	826.899	2	3259	QFEGNPKDSNFELK		62.39	7.19817e-06
20156	826.911	826.909	2	5793	FPFEALSQGQQLCK		45.4	0.00129574
10131	551.952	551.951	3	2963	AKAGAGSATLSMAYAGAR		27.6	0.026544
24639	827.978	827.974	2	7244	LEALFPTAGLLPGVEK		18.28	0.0378923
21581	828.385	828.383	2	6238	DSLLQDGEFTMDLR	Oxidation (M)	38.68	0.000639871
6479	828.402	828.401	2	1931	TPAQYDASELKASMK	Oxidation (M)	54.79	1.45495e-05
6421	552.604	552.603	3	1914	TPAQYDASELKASMK	Oxidation (M)	27.98	0.010504
11279	828.417	828.401	2	3296	TPAQYDASELKASMK	Oxidation (M)	44.53	0.000123968
20870	828.908	828.906	2	6012	IVAETMNNYLFGER		79.38	1.61302e-07
21031	830.431	830.43	2	6061	GTDVPKWINIMTER		46.23	0.00196426
20995	553.957	553.956	3	6050	GTDVPKWINIMTER		36.52	0.011083
21514	830.437	830.435	2	6216	VVNEINIEDLCLTK		41.71	0.000325347
19322	830.45	830.449	2	5550	GAGTDEKVLTEIIASR		73.9	4.33452e-06
23060	553.972	553.97	3	6720	ALTVPELTQQVFDAK		21.09	0.0289643
23004	830.454	830.451	2	6702	ALTVPELTQQVFDAK		34.09	0.00784226
19883	830.892	830.893	2	5712	VYACGVNPVDTYFR		73.79	5.74643e-06
18095	830.896	830.896	2	5208	VLNSYWVGEDSTYK		43	0.000219618
16687	554.276	554.275	3	4820	ICGDIHGQYTDLLR		39.29	0.00167148
16701	830.911	830.909	2	4824	ICGDIHGQYTDLLR		63.56	1.28114e-05
11061	830.972	830.973	2	3229	KVIAVFGATGAQGGSVAK		72.13	4.3146e-06
11045	554.318	554.318	3	3225	KVIAVFGATGAQGGSVAK		48.34	0.00101398
2790	554.603	554.602	3	873	AKSETLLSCGSDHTR		51.24	0.000377354
23414	831.414	831.412	2	6838	GAGTDEGCLIEILASR		72.99	3.24898e-06
24460	831.433	831.43	2	7184	FGDFIDVSEGPLIPR		65.09	2.43534e-05
17348	831.456	831.456	2	5002	VIPELNGKLTGMAFR	Oxidation (M)	35.88	0.028746
17348	831.456	831.456	2	5002	VLPELNGKLTGMAFR	Oxidation (M)	35.88	0.028746
17214	554.655	554.654	3	4965	KVESLQEEIAFLKK		48.59	0.000160671
21246	831.94	831.939	2	6130	ILPTMCSVNVPLYR		54.41	8.06643e-05
23262	831.951	831.948	2	6787	IVEPYIAWGYPNLK		45.47	0.00229849
16833	555.279	555.278	3	4860	GGFCNFMHLKPISR		41.06	0.00187902
4266	832.419	832.418	2	1297	QVLQENYGQKEAEK		90.47	4.19739e-07
4257	555.282	555.281	3	1294	QVLQENYGQKEAEK		28.71	0.0286848
2287	832.907	832.905	2	729	ALSRQEMQEVQSSR	Oxidation (M)	36.68	0.00591386
12495	832.91	832.91	2	3648	SPGDTAKDALFASQEK		54.74	3.38338e-05
12433	555.61	555.609	3	3631	SPGDTAKDALFASQEK		26.4	0.0100143
24113	832.986	832.983	2	7070	QIDALGGNPELIALIK		25.62	0.0370036
10894	833.343	833.343	2	3182	FDCHHCEESLFGK		19.08	0.0405912
23232	555.963	555.961	3	6778	APDEETLVELLTHAK		28.12	0.0106978
21014	833.464	833.462	2	6056	KGTDVNVFTTILTTR		74.79	1.35433e-06
20999	555.979	555.977	3	6052	KGTDVNVFTTILTTR		35.86	0.00883029
15762	555.982	555.981	3	4566	SLELNPNNPTAVLRK		37.25	0.00991404
15771	833.47	833.468	2	4569	SLELNPNNPTAVLRK		56.82	0.000292167
16235	833.85	833.849	2	4695	FESPESQASAEQPEM		44.16	0.000368038
7905	556.285	556.285	3	2333	RVSISEGDDKIEYR		43.73	0.000630932
7971	833.925	833.923	2	2351	RVSISEGDDKIEYR		42.18	0.000759125
25772	833.933	833.93	2	7619	SETSGSFEDALLAIVK		80.97	3.15943e-07
21321	833.992	833.99	2	6154	QAQIEVVPSASALIIK		30.4	0.00262314
10386	834.435	834.434	2	3037	AAQASDLEKIHLDEK		89.4	1.49201e-07
23999	834.437	834.436	2	7032	YSSFGDLVQVLGTPGK		36.47	0.000751132
20820	834.439	834.438	2	5997	WYEIEKIPVSFEK		34.89	0.00291066
15528	834.477	834.476	2	4500	KGQSADGVTVIPVLQR		81.01	2.2935e-06
15128	834.922	834.921	2	4389	ASEAGEVPFNHEILR		61.14	0.000119639
15111	556.951	556.949	3	4385	ASEAGEVPFNHEILR		30.21	0.0164625
25330	834.924	834.923	2	7474	EIQGFFSFPVDNLR		42.09	0.000338852
20084	834.953	834.951	2	5771	VVVSGLPPSGSWQDLK		37.93	0.00232034
16562	836.378	836.377	2	4786	GHFFVEDQIYCEK		46.44	0.000151855
19160	836.415	836.415	2	5503	NVDSILEDYANYKK		58.02	7.39666e-05
19132	557.947	557.946	3	5496	NVDSILEDYANYKK		30.75	0.0115366
10870	557.948	557.947	3	3175	CVLPEEDSGELAKPK		31.91	0.0151359
14888	836.899	836.898	2	4324	AYEYVECPVTGSVAK		44.84	0.000207336
22723	836.933	836.931	2	6609	VPFLPGDSDLDQLTR		50.77	0.00037714
25225	837.014	837.011	2	7439	NVNVFKFIIPQIIK		30.89	0.00194356
25190	558.345	558.343	3	7427	NVNVFKFIIPQIIK		19.33	0.0403573
13583	837.38	837.379	2	3958	GISCMNTTVSESPYK		79.99	8.17171e-08
13737	837.902	837.902	2	4001	VERADGYEPPVQESV		33.46	0.00734321
8332	558.96	558.96	3	2455	LTEEKAQADAISVGSR		38.22	0.00989937
18665	558.969	558.968	3	5366	LWDCETGKQLALLK		30.58	0.0412916
20805	837.955	837.954	2	5993	HANTKPFEVPFLKF		30.06	0.00498561
20728	558.973	558.972	3	5969	HANTKPFEVPFLKF		21.42	0.0237073
14262	838.408	838.407	2	4146	EILGTAQSVGCNVDGR		67.05	2.82025e-05
21800	838.408	838.405	2	6308	GAEEMETVIPVDVMR		32.66	0.00646079
17764	838.437	838.436	2	5116	LQLDNQYAVLENQK		77.53	3.48705e-06
20266	559.332	559.33	3	5827	LQAVEVVITHLAPGTK		34.66	0.00156663
23115	838.495	838.493	2	6739	HVVAVLPEIDPVLFK		29.82	0.00183204
23105	559.333	559.331	3	6736	HVVAVLPEIDPVLFK		44.14	0.000561727
9112	559.574	559.573	3	2674	GSSWHETCFICHR		16.08	0.0310076
1787	559.946	559.945	3	585	VAHSDKPGSTSTTSFR		80.83	5.5932e-07
21955	839.916	839.914	2	6358	SETISEEELVGLMNK		115.36	2.9245e-10
22661	839.917	839.914	2	6588	QMEQISQFLQAAER		80.92	8.69454e-07
22666	560.281	560.279	3	6590	QMEQISQFLQAAER		27.83	0.0185403
13422	840.42	840.418	2	3911	GHFGPINSVAFHPDGK		67.21	1.8328e-06
13390	560.616	560.614	3	3903	GHFGPINSVAFHPDGK		36.66	0.00165407
13863	560.619	560.618	3	4037	AVEHPSVPESPEFVR		24.9	0.0484847
19517	840.458	840.457	2	5607	VSVENINQLLQSAHK		41.7	0.000923885
19494	560.642	560.641	3	5601	VSVENINQLLQSAHK		48.56	0.000246644
19362	840.939	840.938	2	5562	SLPVPQLVPETEDEK		37.57	0.00160116
23516	840.967	840.964	2	6872	LYNKDAVIEFLLDK		40.51	0.000777352
11406	841.367	841.365	2	3333	AGSDGESIGNCPFSQR		82.3	1.07294e-07
23353	841.396	841.393	2	6818	TTGFGMIYDSLDYAK		49.37	0.000206092
10195	841.461	841.46	2	2982	DAASVDKVLELKEHK		47.94	0.000293093
10142	561.31	561.309	3	2967	DAASVDKVLELKEHK		19.18	0.0384479
11691	841.848	841.846	2	3415	FESPESQASAEQPEM	Oxidation (M)	43.15	8.98748e-05
22179	841.949	841.947	2	6431	GVGEPLLENGSGLWVR		53.86	4.93312e-05
23093	842.446	842.444	2	6731	ANNNNQWLQIDLLK		28.08	0.0092372
24842	842.463	842.459	2	7311	ALPFWNEEIVPQIK		40	0.00197156
23133	842.503	842.495	2	6745	FLGSTLYLILRALFG		21.86	0.015515
18280	842.948	842.947	2	5259	TLNQLGTPQDSLELR		58.94	8.02492e-05
6372	563.28	563.28	3	1899	ENAIDRAEQAEADKK		32.48	0.00615871
6372	563.28	563.28	3	1899	ENALDRAEQAEADKK		32.48	0.00615871
21267	563.307	563.305	3	6137	VTKEQWDTIEGLIR		39.58	0.00720918
3957	844.906	844.904	2	1207	YSQKEDKYEEEIK		67.81	6.52705e-05
7544	563.612	563.613	3	2232	ASGNYATVISHNPETK		22.75	0.0305416
7570	844.917	844.916	2	2240	ASGNYATVISHNPETK		76.41	3.69356e-07
21735	844.92	844.918	2	6287	VITFANQDDYISFR		52.32	0.000105225
4735	563.934	563.933	3	1435	YSEKEDKYEEEIK		21.71	0.0347757
17510	563.959	563.958	3	5046	GPIKFNVWDTAGQEK		25.62	0.0157556
9252	563.977	563.977	3	2714	LLSKYDPQKEAELR		35.76	0.0090749
9284	845.463	845.462	2	2723	LLSKYDPQKEAELR		48.76	0.000395975
9278	845.463	845.462	2	2721	LLSKYDPQKEAELR		50.44	0.000157913
21292	845.893	845.891	2	6145	ELDQWVEQLNECK		38.52	0.00240612
25869	845.95	845.947	2	7651	GLGTDEDSILTLLTSR		98.28	2.27782e-08
21266	845.963	845.96	2	6137	LFIGGLNVQTSESGLR		76.76	1.01438e-05
6921	564.635	564.635	3	2055	VYFKDTHPKFPAGGK		28.63	0.0190811
16822	846.946	846.946	2	4857	VTNRDIICQIAYAR		49.29	0.000154504
16819	564.968	564.966	3	4856	VTNRDIICQIAYAR		27.06	0.038144
9584	847.402	847.401	2	2809	MVTEDQIKPTEGSAST		43.18	8.93031e-05
2881	847.856	847.854	2	899	NQGGYGGSSSSSSYGSGR		110.14	2.61597e-10
22590	565.636	565.635	3	6565	LKPGYLEATVDWFR		18.67	0.0456318
20042	848.387	848.386	2	5759	GFGFVTFDDHDPVDK		59.81	2.72024e-05
20026	565.928	565.926	3	5754	GFGFVTFDDHDPVDK		31.64	0.00852475
22597	848.923	848.92	2	6568	NSSYFVEWIPNNVK		35.45	0.0212725
8611	849.451	849.45	2	2534	DGRGAAQNIIPASTGAAK		70.36	4.02954e-06
10082	849.451	849.45	2	2949	DGRGAAQNIIPASTGAAK		64.47	2.33744e-05
19608	850.383	850.384	2	5634	GFAFVTFDDHDSVDK		62.13	1.95794e-05
20693	850.42	850.418	2	5959	YGLSGSDVLDNVAYAR		108.57	2.5905e-09
5512	567.299	567.299	3	1655	AREQAEAEVASLNRR		37.74	0.00588396
22990	850.467	850.465	2	6697	ADDTLLKLLQEAQKN		47.08	0.00109961
22959	567.314	567.312	3	6687	ADDTLLKLLQEAQKN		64.02	3.89927e-05
23532	851.46	851.457	2	6878	AVFVDLEPTVIDEVR		41.54	0.0133994
21531	567.995	567.993	3	6222	GIDIVRGPILSFASTR		35.43	0.00195741
25501	851.954	851.951	2	7530	AAGVNVEPFWPGLFAK		45.11	0.00180473
4600	568.582	568.581	3	1395	EGQEIASVSDDHTCR		32.84	0.00430244
4623	852.369	852.368	2	1402	EGQEIASVSDDHTCR		72.2	8.00537e-07
20918	852.417	852.414	2	6026	NVVTIFSAPNYCYR		55.8	4.21197e-05
24526	852.447	852.444	2	7207	GTGTNEDALIEILTTR		64.4	8.24038e-06
24547	568.634	568.632	3	7214	GTGTNEDALIEILTTR		33.23	0.0439039
19127	852.464	852.464	2	5494	FVADIDEQGKDLLLK		82	5.39044e-07
6658	852.877	852.877	2	1981	VSYGIGEEEHDQEGR		61.46	7.62556e-06
6636	568.92	568.92	3	1975	VSYGIGEEEHDQEGR		30.17	0.00803408
22767	852.901	852.898	2	6623	ELDQWIEQLNECK		83.25	8.23622e-07
18685	852.93	852.93	2	5371	ACQSIYPLHDVFVR		70.16	1.51946e-05
18674	568.957	568.956	3	5369	ACQSIYPLHDVFVR		41.15	0.00379223
6604	853.385	853.385	2	1966	GQGSVSASVTEGQQNEQ		56.15	2.03211e-05
22059	853.427	853.425	2	6392	AASAFFTYVSLSQEGK		65.2	1.40908e-05
20604	853.431	853.428	2	5931	ENSETVVTGSLDDLVK		40.8	0.00149868
24205	569.292	569.29	3	7101	EFESVLVDAFSHVAR		24.03	0.0293382
24228	853.435	853.431	2	7108	EFESVLVDAFSHVAR		40.35	0.000501148
22486	853.517	853.514	2	6532	KALTGHLEEVALALLK		34.12	0.00484088
22465	569.347	569.345	3	6525	KALTGHLEEVALALLK		42.08	0.000685988
3516	569.632	569.632	3	1080	KALAAAGYDVEKNNSR		38.66	0.00139593
22200	854.416	854.413	2	6438	QQSEEDLLLQDFSR		81.27	3.8934e-07
24750	855.503	855.501	2	7281	IAEVGGVPYLLPLVNR		36.97	0.00862474
21080	856.897	856.895	2	6077	DLISHDEMFSDIYK		64.82	2.27441e-06
21063	571.6	571.599	3	6071	DLISHDEMFSDIYK		32.8	0.0228444
19427	856.984	856.981	2	5581	IGTSGGIGLEPGSVVITR		31.02	0.00764777
14499	857.401	857.4	2	4213	SLGDDISSETSGDFRK		65.91	3.71633e-06
5755	571.98	571.98	3	1724	VVVVTAGVRQQEGESR		38.88	0.00240949
14573	572.263	572.264	3	4234	SEIDMNDIKACYQK		24.23	0.0347896
14580	857.892	857.892	2	4236	SEIDMNDIKACYQK		60.19	7.44373e-06
18682	857.934	857.935	2	5371	NAFQLAHTQSGLSANR		22.98	0.0277135
18560	858.395	858.394	2	5337	GFGFVYFQNHDAADK		72.02	1.28615e-06
23343	859.926	859.922	2	6815	GAGTEENCLIDILASR		71.89	6.84786e-06
23644	573.622	573.62	3	6915	GLGTDEETLDEILASR		46.25	0.0138073
23788	859.931	859.926	2	6962	GLGTDEETLDEILASR		61.59	9.47569e-06
14708	859.946	859.945	2	4272	NLDIERPTYTNLNR		31.46	0.0454117
19204	859.958	859.957	2	5516	IIDVVYNASNNELVR		72.52	3.31336e-06
16066	860.389	860.387	2	4648	SEDIGINEDLADSDAR		89.25	2.20051e-07
12452	860.424	860.423	2	3636	DVQDSVTVSNEVQTAK		71.77	5.59706e-06
1983	573.965	573.964	3	644	VAQAHENIIHSSGATGK		36.17	0.00193303
2004	860.444	860.442	2	650	VAQAHENIIHSSGATGK		103.17	5.21122e-10
11598	860.456	860.455	2	3388	VYVGNLGTGAGKGELER		79.44	1.02786e-06
21651	860.902	860.9	2	6260	TAAANAASGAAENAFWTP		36.58	0.00138423
18523	861.434	861.434	2	5327	AQQEFTAGVFSNPAVR		59.07	3.2126e-05
18082	861.918	861.917	2	5204	ICGDIHGQYYDLLR		54.27	0.000231175
18046	574.948	574.947	3	5194	ICGDIHGQYYDLLR		29.66	0.0153303
23451	861.966	861.962	2	6851	QGIIPPGLTENELWR		55.63	0.000391676
20719	575.281	575.28	3	5967	YKSYSPYDMLESIK		30.45	0.0110675
22119	862.431	862.427	2	6412	LACPQAGLGEYLFER		86.19	6.00726e-08
23991	862.454	862.45	2	7029	LYGISLCQAILDETK		65.97	2.18083e-05
17752	862.472	862.47	2	5113	IQQEIAVQNPLVSER		66.23	1.0942e-05
25502	862.944	862.941	2	7530	EFADSLGIPFLETSAK		44.05	0.00189989
20310	863.417	863.415	2	5840	DFSSIIQTCSGNIQR		84.32	2.66323e-07
20329	575.948	575.946	3	5846	DFSSIIQTCSGNIQR		30.57	0.00547343
10254	575.949	575.948	3	3000	SNEQRQDIAFAYQR		33.01	0.0024297
10263	863.42	863.419	2	3002	SNEQRQDIAFAYQR		46.53	0.00127764
5779	863.487	863.471	2	1731	LAAPTEEGNRTAARLR		16.06	0.0311399
4252	863.929	863.928	2	1292	GAVAEDGVEPKTEPEAK		66.2	9.13268e-06
10526	576.316	576.316	3	3078	KGEKDIPGLTDTTVPR		40.36	0.00209424
24327	863.981	863.978	2	7141	QLLQANPILEAFGNAK		30.71	0.00605061
16308	576.637	576.636	3	4716	IQLVEEELDRAQER		33.64	0.0223813
11924	864.457	864.474	2	3485	SDRPELTGAKVVVSGGR		57.1	0.000406794
11924	864.457	864.455	2	3485	SDRPELTGAQVVVSGGR		57.1	0.000406794
11898	576.64	576.651	3	3477	SDRPELTGAKVVVSGGR		39.64	0.00172922
11898	576.64	576.639	3	3477	SDRPELTGAQVVVSGGR		39.64	0.00172922
14562	864.95	864.951	2	4230	ASGDPATGALLILMGEGR		21.39	0.0465186
17575	576.986	576.985	3	5064	YEEIVKEVSTYIKK		34.02	0.00338575
15669	865.385	865.383	2	4540	NNVTPDMMEEMYKK		34.13	0.0117218
15627	577.26	577.258	3	4528	NNVTPDMMEEMYKK		20.51	0.0402913
18102	865.94	865.939	2	5210	TNVVTASVDAINFHDK		58.05	0.000110231
18100	577.63	577.628	3	5210	TNVVTASVDAINFHDK		37.23	0.00153975
16521	865.941	865.939	2	4775	INPDGSQSVVEVPYAR		65.04	9.46631e-06
17648	866.921	866.92	2	5083	IWFDKFKYDDAER		57.61	4.10435e-05
22001	866.925	866.923	2	6373	ASDTSPVGLSEWLDQK		93.15	5.8952e-08
8451	867.396	867.398	2	2489	VSHQGYGAGAEFEEPR		68.75	2.51075e-06
8429	578.6	578.601	3	2482	VSHQGYGAGAEFEEPR		20.85	0.0136555
8442	867.397	867.398	2	2486	VSHQGYGAGAEFEEPR		76.32	3.29265e-07
1564	578.615	578.615	3	522	KLGGSQEEQTQNATDK		33.06	0.00170935
24030	867.91	867.906	2	7043	LQDAYYIFQEMADK		63.84	3.14174e-06
9066	867.922	867.922	2	2660	VTEETVYTCTGHPLK		59.25	1.62292e-05
9030	578.951	578.95	3	2650	VTEETVYTCTGHPLK		26.83	0.0261105
1446	579.32	579.32	3	490	AVAREESGKPGAHVTVK		35.23	0.00343813
25763	868.517	868.514	2	7617	GLLPEELTPLILATQK		41.33	0.00256883
22164	868.949	868.946	2	6426	SFLIDAPDSPATLAYR		58.76	6.69522e-05
14908	579.636	579.636	3	4330	AAAGELQEDSGLHVLAR		30.64	0.0105035
22862	868.987	868.983	2	6655	WLDLKDNPLDPVLAK		35.51	0.00219228
22050	579.66	579.659	3	6390	GKQSIETICLLLAYK		26.9	0.00535717
22050	579.66	579.659	3	6390	GKQSLETICLLLAYK		26.9	0.00535717
17102	870.998	870.996	2	4934	DLKPQNILVTSSGQIK		60.76	0.000174757
17089	581.002	581	3	4931	DLKPQNILVTSSGQIK		28.66	0.0100205
6573	581.627	581.627	3	1958	KIQALQQQADEAEDR		30.27	0.00531267
6578	871.938	871.937	2	1959	KIQALQQQADEAEDR		102.05	3.33913e-09
25905	872.416	872.413	2	7663	AMGIMNSFVNDIFER		93.77	1.26483e-08
22102	872.945	872.943	2	6406	NPVATGNLLDLEEMTK		77.69	5.64657e-07
20096	582.327	582.327	3	5775	YCPNSVLVIIDVKPK		40.81	0.000403015
5077	582.63	582.629	3	1531	QQNRPSVITCASASAR		25.27	0.0475256
21329	873.94	873.938	2	6157	FQPQSPDFLDITNPK		68.14	1.23482e-05
17867	873.956	873.955	2	5144	IAQSDYIPTQQDVLR		41.46	0.00503222
10886	874.357	874.356	2	3180	YNGVFQECCQAEDK		55.39	1.15624e-05
23973	874.448	874.445	2	7024	IMEGPAFNFLDAPAVR		70.72	3.41703e-06
11097	874.448	874.447	2	3239	TLPAHSDPVSAVHFNR		41.03	0.00219846
23995	583.302	583.299	3	7031	IMEGPAFNFLDAPAVR		33.37	0.00728635
16312	874.46	874.443	2	4716	YSQMTGIHKEEVIGR		38.29	0.003973
6263	583.316	583.316	3	1868	AIKVEQATKPSFESGR		33.7	0.0146235
1585	583.625	583.624	3	528	GEEGHDPKEPEQLRK		29.97	0.0117043
12808	583.697	583.696	3	3739	AVVGVVAGGGRIDKPILK		19.26	0.0232076
22030	876.366	876.364	2	6383	DAEDAMDAMDGAVLDGR		93.65	4.91214e-09
20362	876.425	876.422	2	5857	AEEYEFLTPVEEAPK		54.11	9.91107e-05
20540	876.433	876.43	2	5911	AIELNPANAVYFCNR		61.85	6.37991e-06
20565	584.625	584.623	3	5919	AIELNPANAVYFCNR		38.57	0.00134065
21772	876.449	876.446	2	6299	EVGVYEALKDDSWLK		66.91	6.74222e-06
13743	876.495	876.494	2	4003	SPLLAGGSPPQPVVPAHK		63.79	1.35019e-06
13706	584.666	584.665	3	3993	SPLLAGGSPPQPVVPAHK		39.48	0.000746592
22151	585.316	585.314	3	6422	NGGLGHMNIALLSDLTK		31.93	0.0135991
16204	585.63	585.628	3	4686	VFDKDGNGYISAAELR		25.83	0.0379699
14329	878.916	878.915	2	4166	DLAKDITSDTSGDYQK		89.03	4.42702e-08
14334	586.28	586.279	3	4167	DLAKDITSDTSGDYQK		41.15	0.000787974
20846	878.987	878.985	2	6005	IHFPLATYAPVISAEK		55.02	2.92795e-05
13664	879.406	879.404	2	3981	VGSDATSQQEFTSCLK		81.38	1.79198e-07
18819	879.477	879.475	2	5407	IHYLDTTTLIEPVSR		80.69	1.29662e-06
25520	880.413	880.411	2	7537	AMGIMNSFVNDIFER	Oxidation (M)	67.18	1.30226e-06
11776	587.318	587.317	3	3441	KVIIWKEENGTWEK		25.89	0.0322501
11824	880.473	880.472	2	3455	KVIIWKEENGTWEK		41.3	0.000360942
10173	880.898	880.897	2	2976	YFQFQEEGKEGENR		63.8	4.51395e-06
10136	587.601	587.601	3	2965	YFQFQEEGKEGENR		24.61	0.0245443
18830	880.946	880.944	2	5411	IQEGVFDINNEANGIK		76.5	2.59296e-06
24744	880.96	880.957	2	7279	SADTLWDIQKDLKDL		49.29	0.000782367
15566	587.998	587.996	3	4512	EKPYDIQSLQTALKK		27.75	0.0240651
15581	881.493	881.491	2	4516	EKPYDIQSLQTALKK		53.64	0.000319184
5534	588.329	588.328	3	1661	KAEVEGKDLPEHAVLK		33.26	0.0108916
21891	882.406	882.405	2	6338	LISWYDNEFGYSNR		62.33	1.62993e-05
21922	588.608	588.606	3	6348	LISWYDNEFGYSNR		35.34	0.00334014
22694	882.446	882.443	2	6599	IMEGPAFNFLDAPAVR	Oxidation (M)	79.31	1.76732e-06
11671	882.915	882.915	2	3409	DYPGCSPSVDAEAIRK		65.95	1.05124e-05
17394	589.013	589.013	3	5014	SKNILFVITKPDVYK		53.08	4.6185e-05
17412	883.018	883.017	2	5019	SKNILFVITKPDVYK		65.69	1.25838e-06
22785	883.92	883.917	2	6629	QADEVTEIMLNNFDK		37.95	0.000708766
24625	590.017	590.016	3	7239	QLSSGLLLVTGPLSLNR		30.38	0.035318
24591	884.523	884.52	2	7228	QLSSGLLLVTGPLSLNR		74.39	5.37503e-06
22134	884.991	884.988	2	6417	IASLPQEVQDVSLLEK		26.59	0.0103196
16981	590.333	590.332	3	4902	LQQLEDKLNNELLAK		33.24	0.00989067
8194	885.396	885.395	2	2414	YGPANVEDTTGSGATDSK		107.71	5.06874e-10
23157	885.467	885.464	2	6753	ACADPAAGSVILLENLR		41.01	0.00055228
2735	885.498	885.497	2	857	VLATVTKPVGGDKNGGTR		36.44	0.0178789
2697	590.668	590.667	3	846	VLATVTKPVGGDKNGGTR		36.23	0.0044064
5689	590.971	590.971	3	1705	KASSEGGVASGAGLDSLHK		70.28	2.18458e-06
7737	885.953	885.953	2	2287	KIQVLQQQADDAEER		112.68	1.71629e-09
7719	590.971	590.971	3	2282	KIQVLQQQADDAEER		35.96	0.0169196
15084	590.996	590.995	3	4377	NRPSSGSLIQVVTVEGK		42.49	0.00170592
16358	591.279	591.279	3	4730	QFNYTHICAGASAFGK		24.67	0.0240182
20928	591.297	591.294	3	6030	VWDAVSGDELMTLAHK		49.46	0.00594057
11835	591.329	591.328	3	3459	HLIELYKDVGVSKDR		52.11	0.00013124
11875	886.492	886.489	2	3470	HLIELYKDVGVSKDR		55.01	0.000445818
21573	591.337	591.335	3	6235	TKGVDEVTIVNILTNR		46.99	0.00591846
21588	886.502	886.499	2	6240	TKGVDEVTIVNILTNR		83.05	1.10444e-06
14300	591.632	591.632	3	4158	LAWVSHDSTVSVADASK		38.39	0.000714109
21527	886.962	886.959	2	6220	DLCQADKAWNAVLLR		47.76	0.000569738
7803	591.658	591.657	3	2306	MQASIEKGGSLPKVEAK		25.05	0.0338224
17542	592.002	592.001	3	5054	KGIDYDFPSLILHKK		45.07	0.00279297
22685	888.412	888.408	2	6597	AMGIMNSFVNDIFER	2 Oxidation (M)	79.93	1.74565e-07
20183	888.464	888.462	2	5800	LLAQDQGQSVPLPEPSP		19.19	0.0349128
12511	592.959	592.959	3	3653	FADLSEAANRNNDALR		39.37	0.00214619
12525	888.936	888.935	2	3656	FADLSEAANRNNDALR		31.34	0.006708
25718	888.964	888.962	2	7601	ATLWYVPLSLEDVDR		35.86	0.00552403
6170	593.272	593.271	3	1842	THYSNIEANESEEVR		38.26	0.000934756
24128	889.438	889.435	2	7075	GLGTDEDSLIEIICSR		62.98	1.59449e-06
24950	889.439	889.435	2	7347	GLGTDEDSLIEIICSR		92.59	7.13519e-09
24975	593.295	593.293	3	7356	GLGTDEDSLIEIICSR		36.82	0.0131754
15039	593.31	593.309	3	4364	TRPPEGYDTVALYPKA		21.4	0.0181835
17097	889.909	889.908	2	4933	NQYDNDVTVWSPQGR		47.05	0.000229572
20499	889.954	889.952	2	5898	ALNAYFEPQVEEGALK		46.74	0.000331423
18773	593.659	593.658	3	5395	QGGLGPMNIPLVSDPKR		47.69	0.000190745
19638	890.478	890.478	2	5642	SAELPDAVGPVVQLQEK		68.1	1.50059e-05
15654	594.017	594.007	3	4536	IGKRLGELEAADPLAAR		15.67	0.0369272
12400	890.904	890.903	2	3621	TDYNASVSVPDSSGPER		48.64	0.000169057
20230	891.92	891.917	2	5816	FDTGNLCMVTGGANLGR		81.35	1.2409e-07
18346	594.978	594.977	3	5278	VAGHSLGYGFVNYVTAK		29.29	0.0188787
16404	595.336	595.335	3	4742	KLVILEGELERAEER		28.76	0.0143283
15155	892.946	892.944	2	4396	LFQQIYSDGSDEVKR		71.71	6.71257e-06
15119	595.633	595.632	3	4387	LFQQIYSDGSDEVKR		28.81	0.0281886
24015	892.959	892.957	2	7038	LFIGGLSFETTDESLR		63.54	6.28029e-06
23001	595.644	595.642	3	6701	SNYNFEKPFLWLAR		29.59	0.01508
23033	892.963	892.96	2	6711	SNYNFEKPFLWLAR		31.19	0.00380594
19659	893.489	893.496	2	5648	NASKDPAVSFSPALILR		27.77	0.0325522
11945	893.912	893.91	2	3491	EAAGEGPALYEDPPDQK		58.9	1.17154e-05
16059	596.28	596.28	3	4646	NKDQGTYEDYVEGLR		33.84	0.00315442
21743	893.944	893.942	2	6290	THNGESVSYLFSHVPL		35.59	0.00330392
21740	596.299	596.297	3	6289	THNGESVSYLFSHVPL		32.83	0.00251865
20419	894.38	894.377	2	5875	LDVGNFSWGSECCTR		84.58	1.17388e-08
19263	894.468	894.467	2	5533	TITLEVEPSDTIENVK		36.6	0.00289412
18639	596.654	596.654	3	5359	KGTDVPKWINIMTER		38.69	0.00276345
11364	894.953	894.952	2	3320	SAAPSTLDSSSTAPAQLGK		59.76	3.52007e-05
18613	895.001	895.001	2	5351	IIVDELKQEVISTSSK		66.28	1.61691e-06
18550	597.005	597.003	3	5334	IIVDELKQEVISTSSK		28.77	0.0197592
24673	597.346	597.344	3	7255	NLVDPITHDLIISLAR		42.26	0.00178448
4953	597.61	597.609	3	1495	HELQANCYEEVKDR		55.37	2.63419e-05
13342	895.919	895.919	2	3889	SQTEAVTFLANHDDSR		99.85	3.97048e-09
2248	597.629	597.627	3	718	TASAPQHATPGPGPTDASK		25.45	0.0052996
21205	895.952	895.95	2	6117	SYELPDGQVITIGNER		67.21	8.62481e-06
24380	896.002	895.999	2	7159	TLASLNPESSLFIIASK		55.7	6.32595e-06
20709	896.424	896.422	2	5963	QITQVYGFYDECLR		61.37	1.29118e-05
7621	597.996	597.995	3	2255	HLQTHSNTIVVSLQSK		40.95	0.000575847
22261	896.899	896.896	2	6458	SPDTNYLFMGDYVDR		72.33	2.41227e-07
4498	598.285	598.284	3	1364	LEEAEKAADESERGMK		35.82	0.00642031
5856	598.322	598.32	3	1753	LITQTFNHHNQLAQK		30.29	0.0100346
12770	896.995	896.994	2	3728	EKLIAPVAEEAAVPNNK		62.12	1.48011e-05
25588	897.051	897.048	2	7559	VAVLGASGGIGQPLSLLLK		84.65	8.75758e-08
25610	598.37	598.368	3	7566	VAVLGASGGIGQPLSLLLK		24.93	0.0254095
20505	898.405	898.41	2	5900	VNSMQDSNGGLVSNTEK	Oxidation (M)	24.38	0.0313749
15900	898.442	898.442	2	4603	AHQVVEDGYEFFAKR		62.23	4.94611e-06
14657	599.297	599.297	3	4257	AHQVVEDGYEFFAKR		43.92	0.000252147
15868	599.298	599.297	3	4595	AHQVVEDGYEFFAKR		57.57	3.13219e-05
22205	599.343	599.34	3	6440	ALENPERPFLAILGGAK		30.24	0.0119893
16158	599.95	599.949	3	4673	DVDEAYMNKVELESR		31.56	0.00214794
24995	899.444	899.442	2	7363	SHDILQWVLQTDSQQ		56.02	6.94974e-05
17842	599.998	599.998	3	5138	GFVFITFKEEEPVKK		37.95	0.00733147
8631	600.312	600.312	3	2540	ACQQLDTQKNIQVPR		33.54	0.0096302
24160	899.967	899.965	2	7085	LFIGGLSFETTEESLR		99.77	5.98444e-09
24164	899.968	899.965	2	7087	LFIGGLSFETTEESLR		82.99	1.33154e-07
22834	600.639	600.637	3	6646	WGTDEEKFITIFGTR		32.15	0.0108307
22842	900.456	900.452	2	6648	WGTDEEKFITIFGTR		63.47	1.73389e-05
25660	900.491	900.488	2	7583	AGQPLQLLDASWYLPK		57.45	2.65956e-05
15290	900.497	900.497	2	4434	KLVIIESDLERAEER		33.65	0.0121001
7483	600.951	600.951	3	2215	IKDPDASKPEDWDER		21.79	0.0399343
4959	901.447	901.445	2	1497	HIAEDADRKYEEVAR		31.25	0.0109605
23193	901.457	901.454	2	6764	VFLLGEEVAQYDGAYK		104.92	9.21011e-10
21040	601.338	601.337	3	6064	VYAILTHGIFSGPAISR		45.21	0.0131126
[truncated: 692 more rows]

## Sheet: s4
Peptide list and LC-MS/MS characteristics for sample Q10470_MS20-17_CoV2_J7MOI-001 (F487479.dat)
MS/MS Scan	m/z observed	m/z calculated	Charge	RT	Sequence	Modifications	IonScore	Expect
9987	350.211	350.211	2	1067	GGTIVPR		54.25	0.000192053
23913	350.229	350.229	2	2290	LALIGGR		36.92	0.0172242
19222	350.229	350.229	2	1882	VGLIAAR		42.24	0.00505987
23788	350.229	350.229	2	2279	LAAGVLR		35.79	0.0223429
19100	350.229	350.229	2	1871	VGLIAAR		41.26	0.00634074
19100	350.229	350.229	2	1871	VGLALAR		41.05	0.00665487
24059	350.229	350.229	2	2303	IALGGIR		37.63	0.0146265
23482	350.242	350.242	2	2253	LLAAALK		40.88	0.00184139
23357	350.242	350.242	2	2242	LLAAALK		27.66	0.0386497
13826	351.2	351.201	2	1406	DAGLAVR		42.87	0.00787535
11489	351.202	351.201	2	1199	VGGNIGGK		22.9	0.049081
12019	351.213	351.213	2	1247	VAVLDGK		28.77	0.0462854
12197	351.219	351.219	2	1262	LAIGATR		40.43	0.0107963
12197	351.219	351.219	2	1262	LALGATR		40.43	0.0107963
24434	351.231	351.231	2	2335	LASIVAK		41.11	0.00438733
24434	351.231	351.231	2	2335	LASLGIK		41.11	0.00438733
24434	351.231	351.231	2	2335	LASLGLK		41.11	0.00438733
24434	351.231	351.231	2	2335	LASLLGK		41.11	0.00438733
24309	351.231	351.231	2	2325	LASLGIK		31.4	0.0410393
24309	351.231	351.231	2	2325	LASLGLK		31.4	0.0410393
26267	351.231	351.231	2	2493	LASLLGK		32.49	0.0319301
14523	353.218	353.218	2	1468	VFVVGGK		24.66	0.0229126
14607	353.218	353.218	2	1475	VFVVGGK		29.65	0.00726231
14257	353.698	353.698	2	1444	FVAGQGK		18.2	0.0461963
14257	353.698	353.698	2	1444	FVQAGGK		18.2	0.0461963
14144	353.698	353.698	2	1434	FVAGQGK		18.74	0.0430819
14144	353.698	353.698	2	1434	FVQAGGK		18.74	0.0430819
35475	353.71	353.71	2	3284	LAGVIYA		15.75	0.0266073
35602	353.71	353.71	2	3295	LAGVIYA		14.05	0.039355
3756	356.211	356.211	2	499	GGVHLTK		31.58	0.021789
9914	356.211	356.211	2	1060	SPLAAPR		41.07	0.0024504
12539	356.721	356.721	2	1293	NPLIAGK		29.19	0.0236187
44711	357.219	357.219	2	4082	SPLLAGR		36.54	0.0179674
44711	357.219	357.219	2	4082	SPLLGAR		36.54	0.0179674
28345	357.237	357.237	2	2674	VGLVIGR		38.07	0.0115407
28345	357.237	357.237	2	2674	VGLVVAR		38.07	0.0115407
32170	357.237	357.237	2	3002	AILAGIR		38.3	0.0109454
32170	357.237	357.237	2	3002	ALLAGLR		38.3	0.0109454
32170	357.237	357.237	2	3002	AIAAVIR		38.07	0.0115407
32170	357.237	357.237	2	3002	AIAAVLR		38.07	0.0115407
32170	357.237	357.237	2	3002	ALAAVIR		38.07	0.0115407
32170	357.237	357.237	2	3002	ALAAVLR		38.07	0.0115407
52893	357.676	357.676	2	4803	TLYGFGG		19.43	0.036488
53257	357.676	357.676	2	4835	TLYGFGG		19.84	0.0332009
53134	357.676	357.676	2	4824	TLYGFGG		18.76	0.0133045
53390	357.677	357.676	2	4847	TLYGFGG		20.23	0.00948418
53017	357.677	357.676	2	4814	TLYGFGG		16.41	0.022856
13879	357.729	357.729	2	1411	AAIGAALK		37.17	0.013565
21338	357.729	357.729	2	2067	QGVLGIK		43.1	0.00346274
21221	357.73	357.729	2	2057	QGVLGIK		42.66	0.00383195
3736	357.747	357.747	2	497	IKAIAAK		28.66	0.0388012
3736	357.747	357.747	2	497	LKAIAAK		28.66	0.0388012
3736	357.747	357.747	2	497	LKALAAK		28.66	0.0388012
15329	358.2	358.2	2	1539	GMAPALR		37.18	0.00202911
15687	358.212	358.212	2	1570	LVGMPAK		25.56	0.0152884
15801	358.212	358.212	2	1580	LVGMPAK		33.52	0.00244547
14728	358.228	358.227	2	1486	IGAVISR		34.85	0.0464169
7730	358.69	358.69	2	864	AWAGSPK		32.23	0.00143619
24437	359.228	359.229	2	2335	LLSISGK		29.25	0.0405279
21461	359.229	359.229	2	2078	LLSISGK		40.25	0.00321925
22238	359.229	359.229	2	2145	SLTVGLK		33.07	0.0168172
23233	359.229	359.229	2	2231	LLSISGK		45.47	0.00096773
23353	359.229	359.229	2	2242	LLSISGK		33.93	0.013796
23353	359.229	359.229	2	2242	ILSSGLK		33.82	0.0141499
22357	359.229	359.229	2	2155	SLTVGLK		39.82	0.0035543
4970	359.229	359.229	2	612	TLSGVIK		39.6	0.00373899
8209	359.685	359.685	2	908	QGFPGGR		30.49	0.0166298
8087	359.685	359.685	2	897	QGFPGGR		35.39	0.00822398
15535	360.209	360.21	2	1557	ALMTVGK		24.67	0.0468351
15415	360.21	360.21	2	1546	ALMTVGK		27.6	0.0476279
28763	360.226	360.226	2	2710	IAAGIFK		27.23	0.0215727
28763	360.226	360.226	2	2710	LAAGLFK		27.23	0.0215727
9663	361.187	361.187	2	1038	GSLSAMR		34.81	0.0215236
11244	361.197	361.198	2	1177	FAADAVK		30.24	0.0415871
9859	361.198	361.198	2	1055	LAADGFK		30.7	0.0476212
10361	361.198	361.198	2	1099	FAADAVK		38.84	0.00730803
9117	361.203	361.203	2	989	AYAAGLR		34.81	0.0129174
11617	361.216	361.216	2	1211	VAYIAGK		26.87	0.0435849
10099	361.695	361.695	2	1076	GGVASGFK		35.35	0.00490128
23954	362.196	362.197	2	2294	AGGFLMK		44.05	0.00028033
23838	362.196	362.197	2	2284	AGGFLMK		44.28	0.000311664
24199	362.196	362.197	2	2315	AGGFLMK		37.34	0.00154059
24076	362.197	362.197	2	2304	AGGFLMK		44.14	0.000321874
37363	362.197	362.197	2	3446	AGGFLMK		35.19	0.00331514
19252	362.229	362.229	2	1884	APGIIPR		38.73	0.00227075
19252	362.229	362.229	2	1884	APGILPR		38.73	0.00227075
19378	362.229	362.229	2	1895	APGIIPR		50.77	0.000141961
19378	362.229	362.229	2	1895	APGILPR		50.77	0.000141961
19500	362.229	362.229	2	1906	APGIIPR		53.2	8.11278e-05
19500	362.229	362.229	2	1906	APGILPR		53.2	8.11278e-05
19618	362.229	362.229	2	1917	APGIIPR		38.25	0.00253612
19618	362.229	362.229	2	1917	APGILPR		38.25	0.00253612
7209	362.721	362.721	2	817	LAGAPAPK		30.74	0.00596073
25844	363.237	363.237	2	2457	GAVIPLR		53.67	0.00025901
25844	363.237	363.237	2	2457	GAVLPIR		53.67	0.00025901
25574	363.237	363.237	2	2434	GAVIPLR		39.62	0.00658139
25574	363.237	363.237	2	2434	GAVLPIR		39.62	0.00658139
25705	363.237	363.237	2	2445	GAVIPLR		39.99	0.0060439
25705	363.237	363.237	2	2445	GAVLPIR		39.99	0.0060439
30009	363.249	363.25	2	2818	LAAPLLK		35.75	0.00317957
29888	363.25	363.25	2	2808	LAAPLLK		41.93	0.000766245
29888	363.25	363.25	2	2808	LAALPLK		41.65	0.000817274
3404	363.747	363.747	2	466	KPALVAK		37.53	0.001404
3528	363.747	363.747	2	478	KPALVAK		39.5	0.000892005
13698	364.221	364.221	2	1395	IEGLAPK		36.63	0.0132643
13698	364.221	364.221	2	1395	LEGIAPK		36.63	0.0132643
13832	364.221	364.221	2	1407	IEGLAPK		30.89	0.0497377
13832	364.221	364.221	2	1407	LEGIAPK		30.89	0.0497377
32060	364.257	364.257	2	2993	ALVILAK		41.43	0.00270873
32060	364.257	364.257	2	2993	AIVLALK		41.17	0.00287584
34995	364.257	364.257	2	3243	LILIGAK		35.04	0.0117968
34995	364.257	364.257	2	3243	LLLLGAK		35.04	0.0117968
32180	364.258	364.257	2	3003	ALVILAK		57.62	6.51276e-05
8243	364.724	364.724	2	911	AVLQAAR		37.71	0.0203575
11544	364.724	364.724	2	1204	LAGALQR		45.99	0.00302499
11544	364.724	364.724	2	1204	LAALGQR		45.96	0.00304596
11544	364.724	364.724	2	1204	LAAGIGAR		45.4	0.00346516
8361	364.724	364.724	2	921	IGQAIAR		49.97	0.00120983
8361	364.724	364.724	2	921	IGQALAR		49.97	0.00120983
11399	364.737	364.737	2	1191	LAGQIVK		37.95	0.0129783
3359	364.737	364.737	2	462	SPLGKVK		27.27	0.0438158
11284	364.737	364.737	2	1181	LAGQIVK		39.5	0.00908274
4945	364.742	364.742	2	610	AGALIKR		41.4	0.00377431
4945	364.742	364.742	2	610	GAALLKR		41.4	0.00377431
42217	364.749	364.749	2	3866	LLLTGIV		13.13	0.0486407
42346	364.75	364.749	2	3877	LLLTGIV		14.41	0.0362243
14682	365.21	365.211	2	1482	VTLPDGK		37.41	0.0101124
10298	365.216	365.216	2	1094	IAGEALR		43.85	0.0105415
14000	365.217	365.216	2	1421	AELAGIR		39.31	0.0301196
14000	365.217	365.216	2	1421	AELAGLR		39.31	0.0301196
14000	365.217	365.216	2	1421	AELGALR		39.31	0.0301196
31338	365.229	365.229	2	2931	IADILGK		45.25	0.00424074
31338	365.229	365.229	2	2931	LADLIGK		45.25	0.00424074
31338	365.229	365.229	2	2931	LADLLGK		45.25	0.00424074
31212	365.229	365.229	2	2920	IADILGK		48.15	0.00217491
31212	365.229	365.229	2	2920	LADLIGK		48.15	0.00217491
31212	365.229	365.229	2	2920	LADLLGK		48.15	0.00217491
22747	365.247	365.247	2	2189	VASLLVK		43.7	0.001316
34510	365.247	365.247	2	3202	AITALIK		32.14	0.0188476
34510	365.247	365.247	2	3202	ALTALLK		32.14	0.0188476
22623	365.247	365.247	2	2179	VASLLVK		28.97	0.0391071
23637	365.248	365.247	2	2266	IVALSVK		41.31	0.00228168
9194	366.197	366.197	2	996	GMPVTAR		34.58	0.00949219
9760	366.205	366.206	2	1047	ISDAGLR		35	0.0465961
9760	366.205	366.206	2	1047	ISDAVAR		35	0.0465961
9760	366.205	366.206	2	1047	ISDGLAR		35	0.0465961
9760	366.205	366.206	2	1047	ISDLGAR		35	0.0465961
9760	366.205	366.206	2	1047	LSDAIGR		35	0.0465961
9760	366.205	366.206	2	1047	LSDALGR		35	0.0465961
9760	366.205	366.206	2	1047	LSDAVAR		35	0.0465961
9760	366.205	366.206	2	1047	LSDGALR		35	0.0465961
9760	366.205	366.206	2	1047	LSDGLAR		35	0.0465961
9760	366.205	366.206	2	1047	LSDIAGR		35	0.0465961
10046	366.218	366.218	2	1072	TEVALAK		36.45	0.0296668
14505	366.218	366.218	2	1466	ELASALK		62.02	8.22756e-05
14379	366.218	366.218	2	1455	ELASALK		53.56	0.000577127
13401	366.219	366.218	2	1369	ELASALK		46.89	0.00268084
14622	366.219	366.218	2	1477	ELASALK		39.62	0.0142979
9918	366.219	366.218	2	1061	TEVALAK		37.22	0.0248468
12783	366.224	366.224	2	1314	LSTAALR		40.39	0.0128296
41817	366.226	366.226	2	3831	GLGPLFK		27.48	0.01983
41954	366.226	366.226	2	3843	GLGPLFK		27.14	0.0214448
14797	366.706	366.706	2	1492	QGFPVGK		33.83	0.0155043
10644	367.199	367.199	2	1124	AAMALEK		50.72	0.000315169
9432	367.199	367.199	2	1017	EGVMVAK		40.66	0.00316149
10167	367.199	367.199	2	1082	MAALEAK		36.12	0.00908956
9310	367.199	367.199	2	1006	EGVMVAK		23.68	0.0223074
13173	367.203	367.203	2	1349	FLGSGPR		32.87	0.00273129
34112	367.221	367.221	2	3168	AGGILFR		42.39	0.00133521
33993	367.221	367.221	2	3158	AGGILFR		42.45	0.00104385
11369	367.226	367.226	2	1188	SLVSVTK		33.97	0.00589274
14344	367.226	367.226	2	1452	SLVSVTK		41.09	0.00114371
11485	367.226	367.226	2	1199	SLVSVTK		58.18	2.2352e-05
14223	367.226	367.226	2	1441	SLVSVTK		46.8	0.000307127
28242	367.233	367.234	2	2665	IFVLGGK		41.8	0.000627659
28242	367.233	367.234	2	2665	LFVIGGK		41.8	0.000627659
28242	367.233	367.234	2	2665	LFVLGGK		41.8	0.000627659
40584	367.233	367.234	2	3725	LFAALAK		26.6	0.0207837
28612	367.234	367.234	2	2697	IFVLGGK		41.24	0.000714042
28612	367.234	367.234	2	2697	LFVIGGK		41.24	0.000714042
28612	367.234	367.234	2	2697	LFVLGGK		41.24	0.000714042
39002	367.234	367.234	2	3588	AIAAFLK		24.72	0.0320423
39002	367.234	367.234	2	3588	ALAAFLK		24.72	0.0320423
38872	367.234	367.234	2	3577	AIAAFLK		36.28	0.00155433
38872	367.234	367.234	2	3577	ALAAFLK		36.28	0.00155433
28368	367.234	367.234	2	2676	IFVGGIK		40.34	0.000610301
28368	367.234	367.234	2	2676	IFVGGLK		40.34	0.000610301
28368	367.234	367.234	2	2676	LFVGGIK		40.34	0.000610301
28368	367.234	367.234	2	2676	LFVGGLK		40.34	0.000610301
38502	367.234	367.234	2	3544	AIAAFLK		47.67	0.000112861
38502	367.234	367.234	2	3544	ALAAFLK		47.67	0.000112861
38738	367.234	367.234	2	3565	AIAAFLK		44.42	0.000238531
38738	367.234	367.234	2	3565	ALAAFLK		44.42	0.000238531
40714	367.234	367.234	2	3736	FLGGLVK		25.57	0.0183039
31571	367.234	367.234	2	2951	IFVLGGK		41.65	0.000451382
31571	367.234	367.234	2	2951	LFVIGGK		41.65	0.000451382
31571	367.234	367.234	2	2951	LFVLGGK		41.65	0.000451382
38620	367.234	367.234	2	3554	AIAAFLK		50.31	6.14531e-05
38620	367.234	367.234	2	3554	ALAAFLK		50.31	6.14531e-05
33513	367.234	367.234	2	3117	IFVGGIK		38.3	0.000976212
33513	367.234	367.234	2	3117	IFVGGLK		38.3	0.000976212
33513	367.234	367.234	2	3117	LFVGGIK		38.3	0.000976212
33513	367.234	367.234	2	3117	LFVGGLK		38.3	0.000976212
28491	367.234	367.234	2	2687	IFVGGIK		44.46	0.000236344
28491	367.234	367.234	2	2687	IFVGGLK		44.46	0.000236344
28491	367.234	367.234	2	2687	LFVGGIK		44.46	0.000236344
28491	367.234	367.234	2	2687	LFVGGLK		44.46	0.000236344
31445	367.234	367.234	2	2940	IFVGGIK		35.13	0.00202555
31445	367.234	367.234	2	2940	IFVGGLK		35.13	0.00202555
31445	367.234	367.234	2	2940	LFVGGIK		35.13	0.00202555
31445	367.234	367.234	2	2940	LFVGGLK		35.13	0.00202555
33644	367.234	367.234	2	3128	IFVLGGK		41.64	0.000452422
33644	367.234	367.234	2	3128	LFVIGGK		41.64	0.000452422
33644	367.234	367.234	2	3128	LFVLGGK		41.64	0.000452422
23923	367.713	367.713	2	2291	GGVNLFK		31.62	0.0166747
23805	367.714	367.713	2	2281	GGVNLFK		31.7	0.016293
29887	368.206	368.205	2	2808	DAFALAK		40.75	0.00377704
17595	369.204	369.204	2	1738	MVFAAAK		21.59	0.0221896
17153	369.213	369.213	2	1699	FVLSSGK		45.41	0.000759633
17030	369.213	369.213	2	1688	FVLSSGK		41.45	0.00189062
16608	369.213	369.213	2	1652	FVLSSGK		34.44	0.00949738
8304	369.213	369.213	2	916	YVAGISK		28.82	0.0346421
17284	369.213	369.213	2	1710	FVLSSGK		36.24	0.00627486
18205	369.213	369.213	2	1792	FVLSSGK		37.3	0.00491591
18795	369.213	369.213	2	1843	FVLSSGK		43.32	0.00122915
18321	369.213	369.213	2	1802	FVLSSGK		41.28	0.00196609
16728	369.213	369.213	2	1662	FVLSSGK		30.95	0.0212131
18674	369.214	369.213	2	1833	FVLSSGK		34.79	0.00876201
3501	369.224	369.224	2	475	HAVVVGR		36.93	0.0054646
37305	369.249	369.25	2	3441	IPAVPLK		27.76	0.00812347
37305	369.249	369.25	2	3441	IPLGPLK		27.76	0.00812347
37305	369.249	369.25	2	3441	LPGIPIK		27.76	0.00812347
7108	370.19	370.19	2	808	VGSSSFR		23.35	0.0271805
15658	370.194	370.194	2	1568	AGGFLMK	Oxidation (M)	22.54	0.0216027
10634	370.724	370.724	2	1123	ALAVNPR		40.06	0.00532591
11471	371.216	371.216	2	1198	VAGIEPR		41.52	0.00785733
32313	371.252	371.253	2	3015	LGAVILR		40.46	0.00391281
32313	371.252	371.253	2	3015	LGAVLLR		40.46	0.00391281
32436	371.252	371.253	2	3025	LGAVILR		36.16	0.0105315
32436	371.252	371.253	2	3025	LGAVLLR		36.16	0.0105315
37763	371.252	371.253	2	3480	ALGLVIR		35.7	0.0117082
37635	371.252	371.253	2	3469	ALGLVIR		36.14	0.0105801
34969	371.253	371.253	2	3241	VIAGIIR		42.73	0.00232001
34969	371.253	371.253	2	3241	VLAGLIR		42.73	0.00232001
34969	371.253	371.253	2	3241	VLGALLR		42.73	0.00232001
35103	371.253	371.253	2	3252	VIAGIIR		33.96	0.0174779
35103	371.253	371.253	2	3252	VLAGLIR		33.96	0.0174779
35103	371.253	371.253	2	3252	VLGALLR		33.96	0.0174779
34845	371.253	371.253	2	3231	VIAGIIR		36.96	0.0087597
34845	371.253	371.253	2	3231	VLAGLIR		36.96	0.0087597
10533	371.727	371.726	2	1114	VGTALPGK		42.95	0.00340951
14347	371.732	371.732	2	1452	AAQLAIR		47.61	0.00219586
17894	371.732	371.732	2	1764	INIGLGR		40.32	0.0117654
17778	371.732	371.732	2	1754	LGGIVQR		41.94	0.00810224
14472	371.732	371.732	2	1463	AAQLAIR		45.86	0.00328553
18010	371.732	371.732	2	1774	LGGLGGLR		38.95	0.0161289
17663	371.732	371.732	2	1744	LGGIVQR		42.38	0.00732159
14587	371.732	371.732	2	1474	AAQLAIR		37.46	0.0227303
17545	371.732	371.732	2	1733	INIGLGR		41.25	0.00949741
19597	372.224	372.224	2	1915	LDLVGAR		55.36	0.000964466
19834	372.224	372.224	2	1936	LDLVGAR		56.13	0.000807769
18369	372.224	372.224	2	1806	GGELVLR		53.97	0.00132827
19720	372.224	372.224	2	1926	LDLVGAR		42.61	0.0181672
18135	372.224	372.224	2	1786	GGELVLR		54.61	0.00114627
18253	372.224	372.224	2	1796	GGELVLR		54.96	0.00105752
21445	372.224	372.224	2	2076	LDLVGAR		50.18	0.00317897
24657	372.225	372.224	2	2355	LDLVGAR		49.88	0.00341404
28356	372.236	372.237	2	2675	ILADIAK		36.56	0.0244757
28356	372.236	372.237	2	2675	LIADLAK		36.56	0.0244757
28356	372.236	372.237	2	2675	LLADLAK		36.56	0.0244757
27754	372.242	372.242	2	2623	ITLGALR		35.61	0.0332495
27754	372.242	372.242	2	2623	LTLAGIR		35.61	0.0332495
8639	372.734	372.734	2	946	LATALQK		36.69	0.0307291
10042	372.734	372.734	2	1072	LATALQK		55.58	0.000396779
9925	372.734	372.734	2	1061	LATALQK		47.32	0.00265796
8873	372.735	372.734	2	967	VLVTGAGK		37.96	0.0230256
5581	372.752	372.753	2	669	KGVITVK		43.67	0.00123921
11633	373.187	373.187	2	1212	MGPGIDR		47.11	0.000333629
11633	373.187	373.187	2	1212	MGPGLDR		47.11	0.000333629
22317	373.214	373.214	2	2152	ISADAIR		41.57	0.0241311
22317	373.214	373.214	2	2152	LSADALR		41.57	0.0241311
22317	373.214	373.214	2	2152	SLADAIR		41.57	0.0241311
22317	373.214	373.214	2	2152	SLADALR		41.57	0.0241311
22317	373.214	373.214	2	2152	VTADAIR		41.57	0.0241311
22317	373.214	373.214	2	2152	VTADALR		41.57	0.0241311
16498	373.232	373.232	2	1642	ILISGSR		42.63	0.00839376
16498	373.232	373.232	2	1642	ILLSSGR		42.63	0.00839376
16498	373.232	373.232	2	1642	LILSSGR		42.63	0.00839376
16498	373.232	373.232	2	1642	LLLSGSR		42.63	0.00839376
16498	373.232	373.232	2	1642	LLLSSGR		42.63	0.00839376
22991	373.232	373.232	2	2210	SALSIVR		58.56	0.000214268
31479	373.232	373.232	2	2943	ISIGSIR		49.4	0.00184795
31479	373.232	373.232	2	2943	ISLSGLR		49.4	0.00184795
31479	373.232	373.232	2	2943	LSLSGLR		49.4	0.00184795
38898	373.234	373.234	2	3579	GPIFALK		30.46	0.0104791
29272	373.235	373.236	2	2755	LMVALAK		42.28	0.000689169
44764	373.235	373.236	2	4086	LMVALAK		42.97	0.00058793
29027	373.236	373.236	2	2733	LMVALAK		44.9	0.000376987
33905	373.236	373.236	2	3151	LMVALAK		34.78	0.00387548
29147	373.236	373.236	2	2744	LMVALAK		43.33	0.00145626
29396	373.236	373.236	2	2766	LMVALAK		38.37	0.00456286
21563	373.236	373.236	2	2087	IIVAMAK		37.99	0.00498009
28904	373.236	373.236	2	2723	LMVALAK		46.62	0.000527006
23766	373.244	373.245	2	2278	VTIATIK		47.44	0.000547216
23766	373.244	373.245	2	2278	VTLATLK		47.44	0.000547216
23646	373.244	373.245	2	2267	VTIATIK		37.45	0.00545957
23646	373.244	373.245	2	2267	VTLATLK		37.45	0.00545957
24008	373.244	373.245	2	2298	VTLATKI		32.57	0.0167942
23885	373.244	373.245	2	2288	VTIATIK		48.87	0.000393694
23885	373.244	373.245	2	2288	VTLATLK		48.87	0.000393694
23456	373.244	373.245	2	2250	VTIATIK		39.32	0.00354943
23456	373.244	373.245	2	2250	VTLATLK		39.32	0.00354943
20864	373.245	373.245	2	2026	LLTTIGK		29.94	0.0307722
7997	373.711	373.711	2	888	TSGINVR		49.09	0.0025365
15831	373.715	373.715	2	1583	NIVAAMK		44.15	0.00240947
8241	373.725	373.724	2	911	ISVAAASK		41.62	0.00779554
13309	374.216	374.216	2	1361	ELTIGSK		42.37	0.00521486
11333	374.216	374.216	2	1185	ELSGTIK		49.15	0.00109457
13426	374.216	374.216	2	1371	ELTIGSK		32.8	0.0472327
9889	374.216	374.216	2	1058	ELSGTIK		49.87	0.000927348
8767	374.216	374.216	2	958	IAESLSK		37.31	0.0167202
12725	374.222	374.222	2	1309	ATISSLR		48.61	0.0010336
12725	374.222	374.222	2	1309	ATLSSIR		48.61	0.0010336
11734	374.222	374.222	2	1221	ATISSLR		35.46	0.0213477
11734	374.222	374.222	2	1221	ATLSSIR		35.46	0.0213477
20202	374.224	374.224	2	1968	LGVAYPK		41.99	0.0015336
20079	374.224	374.224	2	1958	LGVAYPK		33.73	0.0102733
25073	374.228	374.229	2	2391	LAGAFIR		37.57	0.0051358
25073	374.228	374.229	2	2391	LAGAFLR		37.57	0.0051358
25197	374.229	374.229	2	2402	LAGAFIR		36.53	0.0048357
25197	374.229	374.229	2	2402	LAGAFLR		36.53	0.0048357
25197	374.229	374.229	2	2402	LGAAFLR		36.53	0.0048357
25325	374.229	374.229	2	2412	LAGAFIR		37.47	0.00389457
25325	374.229	374.229	2	2412	LAGAFLR		37.47	0.00389457
25325	374.229	374.229	2	2412	LGAAFLR		37.47	0.00389457
13921	374.234	374.234	2	1415	TLVSVTK		47.13	0.0002924
13806	374.234	374.234	2	1404	TLVSVTK		37.75	0.00253499
13686	374.234	374.234	2	1394	TLVSVTK		35.03	0.00474217
33375	374.721	374.721	2	3105	NIGLGFK		38.81	0.00516883
33841	374.721	374.721	2	3145	NIGLGFK		34.31	0.0145678
33707	374.722	374.721	2	3133	NIGLGFK		38.52	0.00552577
16428	375.2	375.201	2	1636	AFDAGLR		40.45	0.00612618
16313	375.2	375.201	2	1626	AFDAGLR		49.15	0.000826398
11968	375.201	375.201	2	1242	FIGEGAR		40.13	0.0106805
11968	375.201	375.201	2	1242	FLGEGAR		40.13	0.0106805
16190	375.201	375.201	2	1615	AFDAGLR		39.97	0.0110813
16560	375.201	375.201	2	1648	AFDAGLR		39.01	0.0138352
44306	375.213	375.213	2	4047	DIGLGFK		32.52	0.039211
44445	375.213	375.213	2	4059	DIGLGFK		36.12	0.020537
31732	375.218	375.219	2	2965	GVTLGFR		40.24	0.00379441
31610	375.219	375.219	2	2954	GVTLGFR		41.69	0.00271734
21241	375.219	375.219	2	2059	VAFSAVR		48.46	0.000555274
21241	375.219	375.219	2	2059	VAFSLGR		48.46	0.000555274
21241	375.219	375.219	2	2059	VAFSVAR		48.46	0.000555274
21361	375.219	375.219	2	2069	VAFSVAR		46.89	0.00079709
16879	375.219	375.219	2	1675	VAFSLGR		37.59	0.00678434
21124	375.219	375.219	2	2048	VAFSLGR		33.75	0.0164251
16688	375.22	375.219	2	1659	VAFSLGR		31.63	0.0267613
26827	375.232	375.231	2	2542	YLAAALK		22.71	0.0424113
8126	375.695	375.694	2	900	GGSMLGTK		29.01	0.0196493
3613	375.729	375.729	2	486	FKAVSAK		30.12	0.0164881
23500	376.221	376.221	2	2254	TLGLYGK		31.94	0.0298756
23377	376.221	376.221	2	2244	TLGLYGK		38.25	0.00673306
23257	376.221	376.221	2	2233	TLGLYGK		35.87	0.011647
24521	377.206	377.206	2	2343	FGLGGFR		24.24	0.016575
61420	377.692	377.692	2	5566	FLAGFEA		29.34	0.00433516
61294	377.692	377.692	2	5554	FLAGFEA		26.25	0.00917507
10181	377.708	377.708	2	1084	NPADLPK		38.54	0.00110393
10066	377.708	377.708	2	1073	NPADLPK		29.47	0.00370392
7004	378.224	378.224	2	799	LGVVDPR		34.7	0.0459473
18422	378.237	378.237	2	1811	AVEVLPK		49.41	0.000528081
49198	378.237	378.237	2	4475	IEGVPLK		33.03	0.0229457
49198	378.237	378.237	2	4475	LEGVPLK		33.03	0.0229457
21669	378.237	378.237	2	2096	APLVLKD		37.13	0.00892691
21544	378.237	378.237	2	2085	APLVLKD		35.69	0.00391619
49315	378.237	378.237	2	4486	IEGVPLK		33.4	0.0210718
49315	378.237	378.237	2	4486	LEGVPLK		33.4	0.0210718
12782	378.74	378.74	2	1314	VIVVGNR		42.54	0.00759166
12782	378.74	378.74	2	1314	VIVVNGR		42.54	0.00759166
13216	378.74	378.74	2	1353	QVIAAVR		34.94	0.0436854
13216	378.74	378.74	2	1353	QVIALGR		34.94	0.0436854
13216	378.74	378.74	2	1353	QVIAVAR		34.94	0.0436854
13216	378.74	378.74	2	1353	QVLAAVR		34.94	0.0436854
13216	378.74	378.74	2	1353	QVLAVAR		34.94	0.0436854
9825	379.221	379.221	2	1052	IHGVGFK		32.8	0.00742957
25806	379.232	379.232	2	2454	EGIVALR		50.27	0.00315935
25806	379.232	379.232	2	2454	EGLVAIR		50.27	0.00315935
25806	379.232	379.232	2	2454	EGLVALR		50.27	0.00315935
25806	379.232	379.232	2	2454	ADLVALR		49.76	0.00355302
25806	379.232	379.232	2	2454	GELVALR		49.76	0.00355302
24908	379.244	379.245	2	2377	IVLADVK		32.55	0.0466682
50821	379.262	379.263	2	4619	GLLTILK		35.06	0.00640932
50821	379.262	379.263	2	4619	LGLTILK		35.06	0.00640932
50821	379.262	379.263	2	4619	VALTLIK		35.06	0.00640932
45678	379.263	379.263	2	4166	AVILTLK		40.85	0.00168971
45678	379.263	379.263	2	4166	GILLTLK		40.85	0.00168971
45678	379.263	379.263	2	4166	GLILTLK		40.85	0.00168971
45538	379.263	379.263	2	4154	AVILTLK		41.36	0.00150249
45538	379.263	379.263	2	4154	GILLTLK		41.36	0.00150249
45538	379.263	379.263	2	4154	GLILTLK		41.36	0.00150249
7442	379.724	379.724	2	838	VIADNVK		39.93	0.0220374
12070	379.729	379.73	2	1251	AGIIAGTR		53.86	0.00150111
12070	379.729	379.73	2	1251	AGIIASAR		53.86	0.00150111
11944	379.729	379.73	2	1240	AAVLASAR		47.78	0.00608712
11944	379.729	379.73	2	1240	AGIIAGTR		47.78	0.00608712
11944	379.729	379.73	2	1240	AGIIASAR		47.78	0.00608712
7208	379.729	379.73	2	817	IAGQLTR		44.46	0.0130741
14074	379.73	379.73	2	1428	ANITAIR		55.37	0.00106026
4125	379.742	379.742	2	534	KAGLLEK		37.49	0.0263079
38280	380.223	380.222	2	3525	AEGITIR		43.65	0.0162791
38280	380.223	380.222	2	3525	AEGLTLR		43.65	0.0162791
38280	380.223	380.222	2	3525	AGELTIR		43.65	0.0162791
38280	380.223	380.222	2	3525	AGELTLR		43.65	0.0162791
13556	380.234	380.234	2	1383	EIATVVK		37.54	0.0190646
25589	380.234	380.234	2	2435	TLVDIAK		58.83	0.000141653
22772	380.234	380.234	2	2192	IISLDAK		39.91	0.0110466
25717	380.234	380.234	2	2446	TLVDIAK		49.72	0.00115406
23925	380.24	380.24	2	2291	LTVGLTR		46.22	0.00355306
24050	380.24	380.24	2	2302	LTVGLTR		50.97	0.00119015
22299	380.24	380.24	2	2150	ITVSALR		35.69	0.0416396
8254	380.719	380.719	2	912	TVGLQSR		47.24	0.00523351
14309	381.224	381.224	2	1449	LVSIDSK		35.79	0.0190079
24435	381.232	381.233	2	2335	LMVALAK	Oxidation (M)	32.75	0.0166698
25030	381.232	381.233	2	2387	LMVALAK	Oxidation (M)	33.1	0.0153791
24910	381.233	381.233	2	2377	LMVALAK	Oxidation (M)	34.35	0.0115327
22117	381.233	381.233	2	2135	LMVALAK	Oxidation (M)	33.41	0.0143196
23167	381.233	381.233	2	2225	LMVALAK	Oxidation (M)	33.21	0.0138245
28716	381.233	381.233	2	2706	LMVALAK	Oxidation (M)	28.64	0.0395957
28486	381.234	381.233	2	2686	LMVALAK	Oxidation (M)	31.91	0.0186487
42554	381.249	381.25	2	3895	LIAGLFK		39.69	0.00178282
42425	381.25	381.25	2	3884	LIAGLFK		35.33	0.00149476
45336	381.742	381.742	2	4136	LLLSGFI		17.95	0.0160325
43603	381.742	381.742	2	3985	IFIVATV		15.2	0.0301995
45207	381.742	381.742	2	4125	LLLSGFI		14.13	0.0386367
12972	382.19	382.19	2	1331	GTFPDAR		25.35	0.0263894
12406	382.204	382.205	2	1281	EIVSGMK		30.98	0.0209621
29604	382.212	382.212	2	2784	AFMGPLK		30.14	0.0118956
29740	382.213	382.212	2	2795	AFMGPLK		47.87	0.000530489
23924	382.221	382.221	2	2291	IFGGEIK		34.77	0.0307586
43955	382.221	382.221	2	4016	AGFLDLK		48.24	0.00138346
10917	382.221	382.221	2	1148	VYTPVGK		33.55	0.00412291
24051	382.221	382.221	2	2302	IFGGEIK		34.38	0.0256604
10800	382.222	382.221	2	1138	VYTPVGK		30.79	0.00315054
28249	382.238	382.239	2	2666	VYLGALK		34.48	0.0139194
18094	382.239	382.239	2	1782	VIAAVYK		44.52	0.0013315
18094	382.239	382.239	2	1782	VLAAVYK		44.52	0.0013315
18094	382.239	382.239	2	1782	VLAAVYK		44.52	0.0013315
17977	382.239	382.239	2	1771	VIAAVYK		45.24	0.00112808
17977	382.239	382.239	2	1771	VLAAVYK		45.24	0.00112808
17977	382.239	382.239	2	1771	VLAAVYK		45.24	0.00112808
41021	382.239	382.239	2	3763	ALTALFK		55.76	0.000100079
14402	382.684	382.684	2	1457	MDVNAAK	Oxidation (M)	17.24	0.0241376
4115	382.743	382.742	2	533	IPKPGPR		28.59	0.00442741
13265	383.198	383.198	2	1357	YGADIAR		35.74	0.0266553
14088	383.198	383.198	2	1429	YGADALR		59.05	0.000185246
22855	383.198	383.198	2	2199	GLTFDGR		43.45	0.00674395
22511	383.211	383.211	2	2169	GEAFTLK		39.74	0.00169026
19055	383.69	383.69	2	1866	FAADTNK		15.99	0.0362772
17604	383.69	383.69	2	1738	FAADTNK		17.43	0.0358182
18824	383.69	383.69	2	1846	FAADTNK		16.61	0.0366298
17839	383.69	383.69	2	1759	FAADTNK		24.43	0.0465006
18307	383.69	383.69	2	1801	FAADTNK		14.11	0.0474436
17961	383.69	383.69	2	1770	FAADTNK		15.52	0.0451934
18185	383.69	383.69	2	1790	FAADTNK		17.11	0.0317371
18705	383.69	383.69	2	1835	FAADTNK		16.04	0.0374582
11632	384.2	384.2	2	1212	AGYSLEK		46.3	0.00128112
26296	384.26	384.26	2	2496	VAPVLIR		45.32	0.000732944
26532	384.26	384.26	2	2517	VAPVLIR		50.5	0.000222367
43482	384.26	384.26	2	3975	LVIPLGR		40.68	0.00213339
43482	384.26	384.26	2	3975	LVLPLGR		40.68	0.00213339
26415	384.26	384.26	2	2506	VAPVLIR		42.87	0.00128846
43213	384.26	384.26	2	3951	LVIPLGR		34.67	0.00851276
43213	384.26	384.26	2	3951	LVLPLGR		34.67	0.00851276
43334	384.261	384.26	2	3962	LVIPLGR		36.96	0.00502424
43334	384.261	384.26	2	3962	LVLPLGR		36.96	0.00502424
10397	384.758	384.758	2	1102	RVPVIGK		36.3	0.00440715
10397	384.758	384.758	2	1102	RVPVLGK		36.3	0.00440715
25456	385.216	385.216	2	2424	AIFAGYK		38.57	0.00776984
25588	385.216	385.216	2	2435	AIFAGYK		27.41	0.0122072
25726	385.216	385.216	2	2447	AIFAGYK		22.02	0.0310889
3776	385.237	385.238	2	501	KGAQLPR		34.01	0.0147755
31273	385.244	385.245	2	2925	IAVEIPK		39.58	0.00537
32908	385.262	385.263	2	3066	LLSPLVK		25.42	0.0331575
32755	385.262	385.263	2	3053	LLSPLVK		35.09	0.00357752
46635	385.262	385.263	2	4249	VSLPLLK		31.57	0.00804604
46762	385.263	385.263	2	4260	VSLPLLK		55.08	3.58577e-05
46885	385.264	385.263	2	4271	VSLPLLK		35.75	0.00307314
22916	385.748	385.748	2	2204	QLLLAGR		40.4	0.0139583
45146	385.76	385.76	2	4119	NLLGLIK		32.44	0.0168769
19939	386.221	386.222	2	1945	IDPASIR		35.93	0.0354953
19939	386.221	386.222	2	1945	LDPASLR		35.93	0.0354953
8308	386.227	386.227	2	917	GVGQAAIR		42.32	0.00490891
8421	386.227	386.227	2	927	GVGQAAIR		41.76	0.00493104
28057	386.252	386.252	2	2649	IVEGILK		33.14	0.0356687
28057	386.252	386.252	2	2649	LVEGLLK		33.14	0.0356687
39300	386.252	386.252	2	3614	ILVDIAK		48.12	0.00113315
39300	386.252	386.252	2	3614	LLVDIAK		48.12	0.00113315
39300	386.252	386.252	2	3614	LLVDLAK		48.12	0.00113315
37920	386.252	386.252	2	3494	VLEILGK		40.26	0.00692289
39054	386.252	386.252	2	3593	ILVDIAK		37.97	0.0117297
39054	386.252	386.252	2	3593	LLVDIAK		37.97	0.0117297
39054	386.252	386.252	2	3593	LLVDLAK		37.97	0.0117297
40022	386.252	386.252	2	3676	ILVDIAK		39.1	0.00904248
40022	386.252	386.252	2	3676	LLVDIAK		39.1	0.00904248
40022	386.252	386.252	2	3676	LLVDLAK		39.1	0.00904248
39173	386.252	386.252	2	3603	ILVDIAK		46.36	0.00169937
39173	386.252	386.252	2	3603	LLVDIAK		46.36	0.00169937
39173	386.252	386.252	2	3603	LLVDLAK		46.36	0.00169937
39686	386.252	386.252	2	3647	ILVDIAK		36.98	0.0147329
39686	386.252	386.252	2	3647	LLVDIAK		36.98	0.0147329
39686	386.252	386.252	2	3647	LLVDLAK		36.98	0.0147329
39427	386.252	386.252	2	3625	ILVDIAK		55.91	0.00018849
39427	386.252	386.252	2	3625	LLVDIAK		55.91	0.00018849
39427	386.252	386.252	2	3625	LLVDLAK		55.91	0.00018849
35841	386.252	386.252	2	3316	ILVDIAK		37.59	0.0128023
35841	386.252	386.252	2	3316	LLVDIAK		37.59	0.0128023
35841	386.252	386.252	2	3316	LLVDLAK		37.59	0.0128023
39556	386.253	386.252	2	3636	ILVDIAK		34.89	0.023839
39556	386.253	386.252	2	3636	LLVDIAK		34.89	0.023839
39556	386.253	386.252	2	3636	LLVDLAK		34.89	0.023839
55465	386.257	386.258	2	5031	AVISLLR		45.3	0.00305598
55465	386.257	386.258	2	5031	AVLSILR		45.3	0.00305598
55465	386.257	386.258	2	5031	AVLSLLR		45.3	0.00305598
55465	386.257	386.258	2	5031	GLLSIIR		45.3	0.00305598
55465	386.257	386.258	2	5031	GLLSILR		45.3	0.00305598
55465	386.257	386.258	2	5031	LGLSLLR		45.3	0.00305598
55465	386.257	386.258	2	5031	VALSIIR		45.3	0.00305598
55340	386.258	386.258	2	5020	AVISLLR		45.71	0.00278067
55340	386.258	386.258	2	5020	AVLSILR		45.71	0.00278067
55340	386.258	386.258	2	5020	AVLSLLR		45.71	0.00278067
55340	386.258	386.258	2	5020	GLLSIIR		45.71	0.00278067
55340	386.258	386.258	2	5020	GLLSILR		45.71	0.00278067
55340	386.258	386.258	2	5020	LGLSLLR		45.71	0.00278067
55340	386.258	386.258	2	5020	VALSIIR		45.71	0.00278067
38807	386.258	386.258	2	3571	VTLGLIR		52.34	0.000604157
38807	386.258	386.258	2	3571	VTLGLLR		52.34	0.000604157
8920	386.719	386.719	2	972	NSPLVSR		45.59	0.00788007
9616	386.72	386.719	2	1034	VGSSLPGR		38.16	0.00934963
13310	386.732	386.732	2	1361	EAAVAALK		39.1	0.0225693
14614	386.737	386.737	2	1476	IGVITNR		60.28	0.000330444
14614	386.737	386.737	2	1476	IGVLTNR		60.28	0.000330444
3609	386.75	386.75	2	486	IKEIAAK		43.67	0.00603713
20729	386.75	386.75	2	2014	VQVSVLK		38.96	0.017896
3719	386.75	386.75	2	496	IKEIAAK		39.36	0.0163214
12689	387.203	387.202	2	1306	MAAPIDR		45.78	0.00102525
11922	387.229	387.229	2	1238	LVVADTR		53.91	0.00159448
12039	387.229	387.229	2	1249	LVVADTR		55.71	0.00105346
42194	387.237	387.237	2	3864	AFGIPIR		59.43	0.000197263
38038	387.248	387.25	2	3504	IFVIPGK		36.23	0.0296718
38038	387.248	387.25	2	3504	IFVLGPK		36.23	0.0296718
38038	387.248	387.25	2	3504	LFVLPGK		36.23	0.0296718
38170	387.249	387.25	2	3515	IFVLGPK		42.95	0.00631457
36865	387.251	387.251	2	3404	LMLAVVK		36.26	0.00125394
37005	387.251	387.251	2	3416	LMLAVVK		38.51	0.000746923
37777	387.26	387.26	2	3482	SSLIILK		48.59	0.000169487
37902	387.26	387.26	2	3492	SSLIILK		30.89	0.00998013
37649	387.26	387.26	2	3471	SSLIILK		48.27	0.000182447
37352	387.26	387.26	2	3445	SVTLLIK		25.48	0.0346846
37352	387.26	387.26	2	3445	VSTIILK		25.48	0.0346846
35433	387.26	387.26	2	3280	SVTLLIK		48.43	0.000175847
35560	387.261	387.26	2	3291	VSTIILK		37.73	0.00206603
35298	387.261	387.26	2	3269	SVTLLIK		31.97	0.0077828
35298	387.261	387.26	2	3269	VSTIILK		31.97	0.0077828
4721	388.208	388.208	2	589	GHYTIGK		36.9	0.00735953
4710	388.208	388.208	2	588	GHYTIGK		37.19	0.00465999
4849	388.209	388.208	2	601	GHYTIGK		27.22	0.0117078
14768	388.22	388.221	2	1490	FSPVTPK		35.07	0.039889
18333	388.221	388.221	2	1803	LAPEFAK		45.37	0.00917526
18457	388.221	388.221	2	1814	LAPEFAK		42.13	0.00508557
31303	388.228	388.228	2	2928	GLVLMSR		40.23	0.00930873
31182	388.229	388.228	2	2918	GLVLMSR		33.67	0.0323011
28481	388.229	388.228	2	2686	SVLIMGR		25.6	0.0457522
52908	388.244	388.245	2	4804	LFGGLLR		38.1	0.0070084
47586	388.244	388.245	2	4333	FIGGLLR		36.4	0.0103662
47717	388.244	388.245	2	4344	FIGGLLR		35.24	0.01354
44798	388.244	388.245	2	4089	ALVFGIR		35.07	0.0140805
44798	388.244	388.245	2	4089	ALVFGLR		35.07	0.0140805
44798	388.244	388.245	2	4089	ALVFLGR		35.07	0.0140805
44798	388.244	388.245	2	4089	LAVFAVR		35.07	0.0140805
47343	388.244	388.245	2	4311	FIGGLLR		35.47	0.0128416
52781	388.245	388.245	2	4793	LFGGLLR		31.92	0.0290816
30315	388.724	388.724	2	2844	VNLGAFR		39.61	0.00914548
20830	388.737	388.737	2	2023	ILQAGFK		37.25	0.00767587
11715	389.182	389.182	2	1220	GEGMDLR		16.66	0.0418788
11715	389.182	389.182	2	1220	GMDADIR		16.66	0.0418788
11715	389.182	389.182	2	1220	MADGDLR		16.66	0.0418788
11715	389.182	389.182	2	1220	MGDADLR		16.66	0.0418788
30915	389.216	389.216	2	2895	FAGVDIR		47.81	0.0016715
31160	389.216	389.216	2	2916	FAGVDIR		37.21	0.0306739
31037	389.216	389.216	2	2905	FAGVDIR		56.17	0.000389735
35035	389.228	389.229	2	3247	AFLGELK		41.84	0.0050767
35171	389.229	389.229	2	3258	AFLDALK		36.76	0.0152665
35171	389.229	389.229	2	3258	AFLGELK		36.76	0.0152665
25942	389.708	389.708	2	2465	DALQGFK		45.1	0.00183585
17299	389.714	389.714	2	1711	GTFANIR		39	0.0148238
19366	390.219	390.219	2	1894	VFESIGK		34.92	0.029811
27976	390.224	390.224	2	2642	LSFSGLR		34.68	0.0261093
35525	390.224	390.224	2	3288	LSFSGLR		41.57	0.00570189
35655	390.224	390.224	2	3300	LSFSGLR		46.77	0.0016683
18956	391.207	391.208	2	1857	LSVDYGK		33.88	0.0324134
16853	391.208	391.208	2	1673	LSVDYGK		48.87	0.000785442
19071	391.208	391.208	2	1868	LSVDYGK		35.17	0.0184126
16727	391.208	391.208	2	1662	LSVDYGK		45.36	0.00192544
16594	391.208	391.208	2	1651	LSVDYGK		43.44	0.0030095
19186	391.208	391.208	2	1878	LSVDYGK		34.39	0.0238364
14411	391.213	391.214	2	1458	ATITGYR		33.4	0.0306478
11533	391.214	391.214	2	1203	ATITGYR		40.52	0.00608589
28186	391.249	391.25	2	2660	SPLPIVR		28.34	0.0296773
39082	391.281	391.281	2	3595	IIPLVVK		30.77	0.00167506
39209	391.281	391.281	2	3606	IIPLVVK		25.97	0.0050586
29285	391.76	391.76	2	2756	NVIVIPK		29.25	0.0354768
31209	391.76	391.76	2	2920	LNVVLPK		34.34	0.0109886
31209	391.76	391.76	2	2920	NLVVIPK		34.34	0.0109886
31209	391.76	391.76	2	2920	NLVVLPK		34.34	0.0109886
29157	391.76	391.76	2	2744	NVIVIPK		29.47	0.0337244
31847	391.76	391.76	2	2975	LNVVLPK		33.66	0.0128512
31847	391.76	391.76	2	2975	NLVVIPK		33.66	0.0128512
31847	391.76	391.76	2	2975	NLVVLPK		33.66	0.0128512
31335	391.76	391.76	2	2931	NLVVIPK		37.12	0.00579354
31335	391.76	391.76	2	2931	NLVVLPK		37.12	0.00579354
32203	391.76	391.76	2	3005	LNVVLPK		29.4	0.0342724
32203	391.76	391.76	2	3005	NLVVIPK		29.4	0.0342724
32203	391.76	391.76	2	3005	NLVVLPK		29.4	0.0342724
31087	391.76	391.76	2	2909	LNVVLPK		34.18	0.011401
31087	391.76	391.76	2	2909	NLVVIPK		34.18	0.011401
31087	391.76	391.76	2	2909	NLVVLPK		34.18	0.011401
29036	391.76	391.76	2	2734	NVIVIPK		32.07	0.0185329
28795	391.761	391.76	2	2713	NVIVIPK		29.94	0.0302653
24157	392.241	392.24	2	2311	IAPDVLR		42.61	0.00627503
18611	392.252	392.252	2	1827	VPVIVEK		30.12	0.0235891
18611	392.252	392.252	2	1827	VPVLDIK		30.12	0.0235891
18611	392.252	392.252	2	1827	VPVLEVK		30.12	0.0235891
41774	392.257	392.258	2	3828	ITLALPR		34.4	0.0110013
33756	392.258	392.258	2	3138	LSIVPVR		35.59	0.00836455
30966	392.258	392.258	2	2899	VTVPLVR		38.88	0.00392141
30843	392.258	392.258	2	2889	VTVPLVR		32.75	0.0160858
7972	392.732	392.732	2	886	VIPGAAEK		34.4	0.0324229
11001	392.732	392.732	2	1156	PELAVQK		39.15	0.0014997
9213	393.178	393.179	2	998	MSESGFK		34.45	0.00561665
9334	393.178	393.179	2	1009	MSESGFK		35.33	0.00553855
5989	393.229	393.229	2	706	VLNPSGAK		35.92	0.0286945
11231	393.235	393.235	2	1176	AQILAGGR		39.22	0.0168441
11231	393.235	393.235	2	1176	AQILANR		39.22	0.0168441
30051	393.247	393.248	2	2822	ILDVAVR		38.02	0.0376497
30051	393.247	393.248	2	2822	ILDVGLR		38.02	0.0376497
30051	393.247	393.248	2	2822	LIDVAVR		38.02	0.0376497
30051	393.247	393.248	2	2822	LIDVIGR		38.02	0.0376497
30051	393.247	393.248	2	2822	LIDVLGR		38.02	0.0376497
30051	393.247	393.248	2	2822	LLDVVAR		38.02	0.0376497
37701	393.26	393.26	2	3475	EAVLLLK		42.26	0.00435913
42211	393.26	393.26	2	3865	IGIEIIK		54.11	0.000284708
42211	393.26	393.26	2	3865	IGLELIK		54.11	0.000284708
42083	393.26	393.26	2	3854	IGIEIIK		43.96	0.00294714
42083	393.26	393.26	2	3854	IGLELIK		43.96	0.00294714
37565	393.26	393.26	2	3463	EAVLLLK		32.72	0.0392103
42343	393.26	393.26	2	3877	IGIEIIK		53.8	0.000305774
42343	393.26	393.26	2	3877	IGLELIK		53.8	0.000305774
24420	393.718	393.718	2	2334	GVPNMLR		26.83	0.0122432
24283	393.718	393.718	2	2322	GVPNMLR		27.1	0.0385094
14260	393.745	393.745	2	1444	LVQIASR		39.48	0.0427433
14260	393.745	393.745	2	1444	LVQLGTR		39.48	0.0427433
14377	393.745	393.745	2	1455	LVQIASR		44.01	0.0150615
29873	393.745	393.745	2	2806	LGLQSLR		67.28	7.09363e-05
29745	393.746	393.745	2	2795	LGLQSLR		67.33	7.15205e-05
5313	393.751	393.751	2	644	KAGKGGLR		33.96	0.0472104
34359	393.758	393.758	2	3189	SALALAIK		51.95	0.000730812
34235	393.758	393.758	2	3179	SALALAIK		45.83	0.00299354
3808	394.214	394.214	2	504	AGAHLYR		35	0.015258
3915	394.214	394.214	2	514	AGAHLYR		35.2	0.0145713
37078	394.231	394.232	2	3422	ALDLLDK		51.88	0.00130603
26196	394.232	394.232	2	2487	EGIELVK		41.34	0.0147894
26196	394.232	394.232	2	2487	EGLEIVK		41.34	0.0147894
26317	394.232	394.232	2	2498	EGIELVK		43.18	0.00973219
26317	394.232	394.232	2	2498	EGLEIVK		43.18	0.00973219
11000	394.236	394.237	2	1155	AGAVSALAK		37.54	0.0229971
28691	394.237	394.237	2	2704	LTVADIR		46.25	0.00768088
28691	394.237	394.237	2	2704	LTVADLR		46.25	0.00768088
23514	394.237	394.237	2	2256	IIIDASR		41.88	0.0210093
23514	394.237	394.237	2	2256	LILDSAR		41.88	0.0210093
23514	394.237	394.237	2	2256	LLIDGTR		41.88	0.0210093
23514	394.237	394.237	2	2256	LLIDSAR		41.88	0.0210093
23265	394.237	394.237	2	2234	IIIDASR		40.56	0.0284715
23265	394.237	394.237	2	2234	LILDSAR		40.56	0.0284715
23265	394.237	394.237	2	2234	LLIDGTR		40.56	0.0284715
23265	394.237	394.237	2	2234	LLIDSAR		40.56	0.0284715
9382	394.237	394.237	2	1013	AGAVSALAK		39.55	0.0228016
28448	394.237	394.237	2	2683	LTVADIR		54.47	0.00115721
28448	394.237	394.237	2	2683	LTVADLR		54.47	0.00115721
11119	394.237	394.237	2	1166	AGAVSALAK		47.34	0.005976
28570	394.238	394.237	2	2694	LTVADIR		49.33	0.00391873
28570	394.238	394.237	2	2694	LTVADLR		49.33	0.00391873
32253	394.239	394.239	2	3009	VIPSPFK		31.63	0.017108
39638	394.255	394.255	2	3643	SVLLSLR		39.75	0.00859584
39762	394.255	394.255	2	3654	SVLLSLR		40.41	0.00738395
39906	394.255	394.255	2	3666	SVLLSLR		33.12	0.0395629
41481	394.257	394.257	2	3803	IVALFPK		40.13	0.00860357
41363	394.258	394.257	2	3793	IVALFPK		40.12	0.000894927
41608	394.258	394.257	2	3814	IVALFPK		47.46	0.000165115
41236	394.258	394.257	2	3782	IVALFPK		30.64	0.0079394
9958	394.707	394.708	2	1064	CGVISPR		37.14	0.00281814
21165	394.742	394.742	2	2052	KLPFAGR		20.3	0.0358573
15357	394.742	394.742	2	1541	KLPFAGR		27.72	0.0190634
15957	394.742	394.742	2	1594	KLPFAGR		30.25	0.00563472
15480	394.742	394.742	2	1552	KLPFAGR		32.99	0.0149699
11716	394.742	394.742	2	1220	KLPFAGR		26.87	0.038244
16423	394.743	394.742	2	1636	KLPFAGR		34.76	0.0124488
15238	394.743	394.742	2	1531	KLPFAGR		34.71	0.0125929
15603	394.743	394.742	2	1563	KLPFAGR		32.94	0.0163375
16185	394.743	394.742	2	1615	KLPFAGR		35.35	0.0108674
15719	394.743	394.742	2	1573	KLPFAGR		32.67	0.0153121
15837	394.743	394.742	2	1584	KLPFAGR		36.1	0.00914379
28816	395.222	395.221	2	2715	SLDDVIK		50.6	0.00132822
28816	395.222	395.221	2	2715	SLDDVLK		50.6	0.00132822
20534	395.239	395.239	2	1997	LVTDLTK		37.54	0.0107833
18587	395.239	395.239	2	1825	LVTDLTK		37.36	0.0112396
19901	395.24	395.239	2	1942	LVTDLTK		49.52	0.00068352
20138	395.24	395.239	2	1963	LVTDLTK		41.31	0.00452638
20799	395.24	395.239	2	2020	LVTDLTK		32.72	0.0361098
20016	395.24	395.239	2	1952	LVTDLTK		49.22	0.000808398
19788	395.24	395.239	2	1932	LVTDLTK		35.37	0.0166546
20409	395.241	395.239	2	1987	LVTDLTK		33.44	0.0259737
29456	395.245	395.245	2	2771	ISITSLR		35.63	0.0175194
29456	395.245	395.245	2	2771	ISLTSIR		35.63	0.0175194
29456	395.245	395.245	2	2771	LSLTSIR		35.63	0.0175194
29456	395.245	395.245	2	2771	SLITSIR		35.63	0.0175194
29456	395.245	395.245	2	2771	TVITSIR		35.63	0.0175194
29456	395.245	395.245	2	2771	VTLTSLR		35.63	0.0175194
29592	395.245	395.245	2	2782	ISITSLR		35.58	0.0209734
29592	395.245	395.245	2	2782	ISLTSIR		35.58	0.0209734
29592	395.245	395.245	2	2782	LSLTSIR		35.58	0.0209734
29592	395.245	395.245	2	2782	SLITSIR		35.58	0.0209734
29592	395.245	395.245	2	2782	TVITSIR		35.58	0.0209734
29592	395.245	395.245	2	2782	VTLTSLR		35.58	0.0209734
43830	395.248	395.249	2	4005	TILALMK		39.51	0.00242358
44097	395.248	395.249	2	4028	TILALMK		39.67	0.00233592
43959	395.249	395.249	2	4016	TILALMK		53.43	9.82784e-05
44216	395.249	395.249	2	4039	TILALMK		37.7	0.00869501
56549	395.265	395.265	2	5127	LFGIIVK		43.1	0.000506921
56549	395.265	395.265	2	5127	LFGLLVK		43.1	0.000506921
7883	395.697	395.697	2	878	LGGAGMER		53.64	0.000512745
11607	395.715	395.716	2	1210	CGSVLVR		53.69	0.000663364
10225	395.727	395.726	2	1087	VYGPGVAK		27	0.0150308
25251	395.732	395.732	2	2406	AAALAAFR		45.4	0.0038026
9561	395.737	395.737	2	1029	SSVVTAVK		32.52	0.0249493
11218	396.206	396.206	2	1175	YLGEGPR		39.94	0.0250538
28217	396.217	396.219	2	2663	VVDPFSK		33.73	0.0151821
28090	396.218	396.219	2	2652	VVDPFSK		36.38	0.00804359
27963	396.219	396.219	2	2641	VVDPFSK		34.52	0.0152722
11032	396.718	396.718	2	1158	GITMATAK		23.37	0.0397397
7778	396.753	396.753	2	868	KIFVGTK		35.5	0.00722915
12226	397.711	397.711	2	1265	GSFQVTR		45.52	0.00409313
4272	397.735	397.735	2	547	LQAHGIR		41.88	0.00310696
27244	398.212	398.213	2	2579	LTGMAFR		53.01	0.000131509
27125	398.212	398.213	2	2568	LTGMAFR		49.47	0.000297136
31890	398.212	398.213	2	2978	LTGMAFR		42.27	0.00166316
27004	398.212	398.213	2	2558	LTGMAFR		39.66	0.00303342
26648	398.212	398.213	2	2527	LTGMAFR		44.22	0.00106153
[truncated: 25,578 more rows]

## Sheet: s5
Peptide list and LC-MS/MS characteristics for sample Q10469_MS20-17_CoV2_J7MOI-01 (F487493.dat)
[truncated: 30,920 more rows]

[truncated: 54 more sheets: s6, s7, s8, s9, s10, s11, s12, s13, s14, s15, s16, s17, s18, s19, s20, s21, s22, s23, s24, s25 …]
