# Supplementary material for: Universal Identification of Pathogenic Viruses by Liquid Chromatography Coupled with Tandem Mass Spectrometry Proteotyping
Source: Mol Cell Proteomics. 2024 Jul 30;23(10):100822. doi: 10.1016/j.mcpro.2024.100822 (PMC11795680; doi:10.1016/j.mcpro.2024.100822)
Supplement: Supplemental table S2 [file mmc2.xlsx]

## Sheet: TaxaListForAllSamples
														Q16353_20100604_Velos1_TaGe_SA_A549_1	Q16353_20100604_Velos1_TaGe_SA_A549_1	Q16354_20100604_Velos1_TaGe_SA_A549_2	Q16354_20100604_Velos1_TaGe_SA_A549_2	Q16355_20100604_Velos1_TaGe_SA_A549_3	Q16355_20100604_Velos1_TaGe_SA_A549_3	Q16357_20100604_Velos1_TaGe_SA_A549_5	Q16357_20100604_Velos1_TaGe_SA_A549_5	Q16358_20100604_Velos1_TaGe_SA_A549_6	Q16358_20100604_Velos1_TaGe_SA_A549_6	Q16359_20100609_Velos1_TaGe_SA_293_1	Q16359_20100609_Velos1_TaGe_SA_293_1	Q16360_20100609_Velos1_TaGe_SA_293_2	Q16360_20100609_Velos1_TaGe_SA_293_2	Q16361_20100609_Velos1_TaGe_SA_293_3	Q16361_20100609_Velos1_TaGe_SA_293_3	Q16362_20100609_Velos1_TaGe_SA_293_4	Q16362_20100609_Velos1_TaGe_SA_293_4	Q16363_20100609_Velos1_TaGe_SA_293_5	Q16363_20100609_Velos1_TaGe_SA_293_5	Q16365_20100609_Velos1_TaGe_SA_GAMG_1	Q16365_20100609_Velos1_TaGe_SA_GAMG_1	Q16366_20100609_Velos1_TaGe_SA_GAMG_2	Q16366_20100609_Velos1_TaGe_SA_GAMG_2	Q16367_20100609_Velos1_TaGe_SA_GAMG_3	Q16367_20100609_Velos1_TaGe_SA_GAMG_3	Q16369_20100609_Velos1_TaGe_SA_GAMG_5	Q16369_20100609_Velos1_TaGe_SA_GAMG_5	Q32658_20100604_Velos1_TaGe_SA_A549_1	Q32658_20100604_Velos1_TaGe_SA_A549_1	Q32664_20100609_Velos1_TaGe_SA_293_1	Q32664_20100609_Velos1_TaGe_SA_293_1	Q32700_20100726_Velos1_TaGe_SA_HepG2_4	Q32700_20100726_Velos1_TaGe_SA_HepG2_4	Q32701_20100616_Velos1_TaGe_SA_MCF7_1	Q32701_20100616_Velos1_TaGe_SA_MCF7_1
													DAT file	F491677.dat		F491685.dat		F491672.dat		F491690.dat		F491695.dat		F491810.dat		F491950.dat		F491785.dat		F491795.dat		F491790.dat		F491986.dat		F491900.dat		F491805.dat		F491930.dat		F491925.dat		F491945.dat		F491991.dat		F491875.dat
													Total # MSMS	45007		29675		27935		21322		24151		48829		31263		28232		23891		24313		48397		31426		30946		24391		45007		48829		40009		43820
													Total # TSM	14177		11455		11121		10451		10588		14412		8164		9762		9372		9066		15252		11149		10949		11583		14177		14412		8577		953
SUPERKINGDOM	Taxid	PHYLUM	Taxid	CLASS	Taxid	ORDER	Taxid	FAMILY	Taxid	GENUS	Taxid	SPECIES	Taxid	# TSMs	# speTSMs	# TSMs	# speTSMs	# TSMs	# speTSMs	# TSMs	# speTSMs	# TSMs	# speTSMs	# TSMs	# speTSMs	# TSMs	# speTSMs	# TSMs	# speTSMs	# TSMs	# speTSMs	# TSMs	# speTSMs	# TSMs	# speTSMs	# TSMs	# speTSMs	# TSMs	# speTSMs	# TSMs	# speTSMs	# TSMs	# speTSMs	# TSMs	# speTSMs	# TSMs	# speTSMs	# TSMs	# speTSMs
Eukaryota	2759	Chordata	7711	Mammalia	40674	Primates	9443	Hominidae	9604	Homo	9605	Homo sapiens	9606	13837	9416	11264	7904	10960	7606	10359	7295	10469	6997	14056	9023	7977	5443	9609	6618	9260	6515	8961	6003	14853	9736	10936	7545	10771	7399	11497	8180	13837	9416	14056	9023	8489	5474	0	0
Eukaryota	2759	Arthropoda	6656	Insecta	50557	Diptera	7147	Drosophilidae	7214	Drosophila	7215	Drosophila ananassae	7217	1062	8	0	0	0	0	0	0	0	0	0	0	0	0	0	0	0	0	0	0	0	0	0	0	0	0	0	0	1062	8	0	0	0	0	0	0
Eukaryota	2759	Nematoda	6231	Chromadorea	119089	Rhabditida	6236	Toxocaridae	33259	Toxocara	6264	Toxocara canis	6265	855	5	0	0	0	0	0	0	0	0	0	0	0	0	0	0	0	0	0	0	0	0	0	0	0	0	0	0	855	5	0	0	0	0	0	0
Eukaryota	2759	Streptophyta	35493	Magnoliopsida	3398	Brassicales	3699	Brassicaceae	3700	Brassica	3705	Brassica cretica	69181	405	23	0	0	313	18	0	0	0	0	0	0	179	8	0	0	209	18	0	0	0	0	345	28	0	0	0	0	405	23	0	0	0	0	0	0
Eukaryota	2759	Streptophyta	35493	Magnoliopsida	3398	Brassicales	3699	Brassicaceae	3700	Camelina	71323	Camelina sativa	90675	397	9	0	0	0	0	0	0	0	0	0	0	0	0	0	0	0	0	0	0	0	0	0	0	0	0	0	0	397	9	0	0	0	0	0	0
Eukaryota	2759	Streptophyta	35493	Magnoliopsida	3398	Poales	38820	Poaceae	4479	Oryza	4527	Oryza brachyantha	4533	415	8	0	0	0	0	0	0	0	0	0	0	0	0	0	0	0	0	0	0	0	0	0	0	0	0	0	0	415	8	0	0	0	0	0	0
Eukaryota	2759	Streptophyta	35493	Magnoliopsida	3398	Poales	38820	Poaceae	4479	Oryza	4527	Oryza sativa	4530	400	13	317	8	0	0	0	0	0	0	0	0	0	0	0	0	0	0	0	0	0	0	0	0	0	0	0	0	400	13	0	0	0	0	0	0
Eukaryota	2759	Streptophyta	35493	Magnoliopsida	3398	Rosales	3744	Rosaceae	3745	Pyrus	3766	Pyrus x bretschneideri	225117	415	8	0	0	0	0	0	0	0	0	0	0	0	0	0	0	0	0	0	0	0	0	0	0	0	0	0	0	415	8	0	0	0	0	0	0
Eukaryota	2759	Mucoromycota	1913637	Glomeromycetes	214506	Glomerales	36750	Glomeraceae	36751	Glomus	4875	Glomus cerebriforme	658196	581	3	0	0	0	0	0	0	0	0	0	0	0	0	0	0	0	0	0	0	0	0	0	0	0	0	0	0	581	3	0	0	0	0	0	0
Eukaryota	2759	Mucoromycota	1913637	Mortierellomycetes	2212732	Mortierellales	214503	Mortierellaceae	4854	Haplosporangium	979650	Haplosporangium sp. Z 27	1897644	462	7	0	0	0	0	0	0	0	0	0	0	0	0	0	0	0	0	0	0	0	0	0	0	0	0	0	0	462	7	0	0	0	0	0	0
Eukaryota	2759	Ascomycota	4890	Eurotiomycetes	147545	Eurotiales	5042	Aspergillaceae	1131492	Aspergillus	5052	Aspergillus fumigatiaffinis	340414	350	4	0	0	0	0	0	0	0	0	0	0	0	0	0	0	0	0	0	0	0	0	0	0	0	0	0	0	350	4	0	0	0	0	0	0
Eukaryota	2759	Ascomycota	4890	Eurotiomycetes	147545	Eurotiales	5042	Aspergillaceae	1131492	Penicillium	5073	Penicillium roqueforti	5082	334	5	0	0	0	0	0	0	0	0	0	0	0	0	0	0	0	0	0	0	0	0	0	0	0	0	0	0	334	5	0	0	0	0	0	0
Eukaryota	2759	Ascomycota	4890	Eurotiomycetes	147545	Chaetothyriales	34395	Herpotrichiellaceae	43219	Fonsecaea	40354	Fonsecaea monophora	254056	339	9	0	0	0	0	0	0	0	0	0	0	0	0	0	0	0	0	0	0	0	0	0	0	0	0	0	0	339	9	0	0	0	0	0	0
Eukaryota	2759	Ascomycota	4890	Sordariomycetes	147550	Glomerellales	1028384	Glomerellaceae	681950	Colletotrichum	5455	Colletotrichum gloeosporioides	474922	362	10	0	0	0	0	0	0	0	0	0	0	0	0	0	0	0	0	0	0	0	0	0	0	0	0	0	0	362	10	0	0	0	0	0	0
Eukaryota	2759	Ascomycota	4890	Sordariomycetes	147550	Hypocreales	5125	Nectriaceae	110618	Fusarium	5506	Fusarium globosum	78864	329	6	0	0	0	0	0	0	0	0	0	0	0	0	0	0	0	0	0	0	0	0	0	0	0	0	0	0	329	6	0	0	0	0	0	0
Eukaryota	2759	Ascomycota	4890	Leotiomycetes	147548	Helotiales	5178	Sclerotiniaceae	28983	Botrytis	33196	Botrytis cinerea	40559	317	5	0	0	0	0	0	0	0	0	0	0	0	0	0	0	0	0	0	0	0	0	0	0	0	0	0	0	317	5	0	0	0	0	0	0
Eukaryota	2759	Dinophyceae_phylum	600002864	Dinophyceae	2864	Suessiales	89954	Symbiodiniaceae	252141	Symbiodinium	2949	Symbiodinium microadriaticum	2951	376	25	0	0	0	0	0	0	0	0	0	0	0	0	110	15	0	0	0	0	434	33	0	0	0	0	0	0	376	25	0	0	0	0	0	0
Bacteria	2	Proteobacteria	1224	Gammaproteobacteria	1236	Pseudomonadales	72274	Pseudomonadaceae	135621	Pseudomonas	286	Pseudomonas syringae	317	361	10	0	0	0	0	0	0	0	0	548	9	0	0	0	0	0	0	0	0	0	0	0	0	0	0	0	0	361	10	548	9	0	0	0	0
Bacteria	2	Proteobacteria	1224	Gammaproteobacteria	1236	Pseudomonadales	72274	Pseudomonadaceae	135621	Pseudomonas	286	Pseudomonas viridiflava	33069	105	18	0	0	0	0	0	0	0	0	87	18	0	0	0	0	0	0	0	0	0	0	0	0	0	0	0	0	105	18	87	18	0	0	0	0
Bacteria	2	Proteobacteria	1224	Gammaproteobacteria	1236	Xanthomonadales	135614	Xanthomonadaceae	32033	Lysobacter	68	Lysobacter enzymogenes	69	10	3	0	0	0	0	0	0	0	0	0	0	0	0	0	0	0	0	0	0	0	0	0	0	0	0	0	0	10	3	0	0	0	0	0	0
Bacteria	2	Proteobacteria	1224	Alphaproteobacteria	28211	Rhizobiales	356	Rhizobiaceae	82115	Rhizobium	379	Rhizobium mesoamericanum or Rhizobium altiplani	1079800 or 1864509	40	0	0	0	0	0	0	0	0	0	0	0	0	0	0	0	0	0	0	0	0	0	0	0	0	0	0	0	40	0	0	0	0	0	0	0
Bacteria	2	Proteobacteria	1224	Alphaproteobacteria	28211	Sphingomonadales	204457	Sphingomonadaceae	41297	Sphingomonas	13687	Sphingomonas psychrolutea	1259676	20	3	0	0	0	0	0	0	0	0	0	0	0	0	0	0	0	0	0	0	0	0	0	0	0	0	0	0	20	3	0	0	0	0	0	0
Bacteria	2	Proteobacteria	1224	Deltaproteobacteria	28221	unclassified Deltaproteobacteria_order	400122706	unclassified Deltaproteobacteria_family	300122706	unclassified Deltaproteobacteria_genus	200122706	Olavius algarvensis Delta 1 endosymbiont	334747	19	3	0	0	0	0	0	0	0	0	0	0	0	0	0	0	0	0	0	0	0	0	0	0	0	0	0	0	19	3	0	0	0	0	0	0
Bacteria	2	Actinobacteria	201174	Actinobacteria	1760	Streptomycetales	85011	Streptomycetaceae	2062	Streptomyces	1883	Streptomyces olivoreticuli	68246	28	4	0	0	0	0	0	0	0	0	0	0	0	0	0	0	0	0	0	0	0	0	0	0	0	0	0	0	28	4	0	0	0	0	0	0
Bacteria	2	Actinobacteria	201174	Actinobacteria	1760	Streptosporangiales	85012	Thermomonosporaceae	2012	Actinomadura	1988	Actinomadura sp. 7K507	2530365	27	8	0	0	0	0	0	0	0	0	19	5	0	0	0	0	0	0	0	0	0	0	20	3	0	0	0	0	27	8	19	5	0	0	0	0
Bacteria	2	Actinobacteria	201174	Actinobacteria	1760	Pseudonocardiales	85010	Pseudonocardiaceae	2070	Amycolatopsis	1813	Amycolatopsis australiensis	546364	26	4	0	0	0	0	0	0	0	0	0	0	0	0	0	0	0	0	0	0	0	0	0	0	0	0	0	0	26	4	0	0	0	0	0	0
Bacteria	2	Actinobacteria	201174	Actinobacteria	1760	Corynebacteriales	85007	Nocardiaceae	85025	Nocardia	1817	Nocardia vermiculata	257274	18	4	0	0	0	0	0	0	0	0	0	0	0	0	0	0	0	0	0	0	0	0	0	0	0	0	0	0	18	4	0	0	0	0	0	0
Bacteria	2	Actinobacteria	201174	Actinobacteria	1760	Propionibacteriales	85009	Nocardioidaceae	85015	Nocardioides	1839	Nocardioides sp. Soil797	1736413	21	4	0	0	0	0	0	0	0	0	0	0	0	0	0	0	6	0	0	0	0	0	0	0	0	0	0	0	21	4	0	0	0	0	0	0
Bacteria	2	Firmicutes	1239	Bacilli	91061	Bacillales	1385	Paenibacillaceae	186822	Paenibacillus	44249	Paenibacillus baekrokdamisoli	1712516	12	3	0	0	0	0	0	0	0	0	0	0	0	0	0	0	0	0	0	0	0	0	0	0	0	0	0	0	12	3	0	0	0	0	0	0
Eukaryota	2759	Arthropoda	6656	Malacostraca	6681	Decapoda	6683	Penaeidae	6685	Penaeus	133894	Penaeus vannamei	6689	0	0	855	7	0	0	0	0	0	0	1360	9	0	0	0	0	0	0	0	0	1314	7	925	13	0	0	0	0	0	0	1360	9	0	0	0	0
Eukaryota	2759	Arthropoda	6656	Insecta	50557	Diptera	7147	Drosophilidae	7214	Drosophila	7215	Drosophila innubila	198719	0	0	782	4	0	0	0	0	0	0	0	0	0	0	0	0	0	0	0	0	0	0	0	0	0	0	0	0	0	0	0	0	0	0	0	0
Eukaryota	2759	Streptophyta	35493	Magnoliopsida	3398	Fagales	3502	Juglandaceae	16714	Juglans	16718	Juglans regia	51240	0	0	325	12	0	0	0	0	0	0	0	0	0	0	0	0	0	0	0	0	0	0	0	0	0	0	0	0	0	0	0	0	0	0	0	0
Eukaryota	2759	Streptophyta	35493	Magnoliopsida	3398	Brassicales	3699	Brassicaceae	3700	Brassica	3705	Brassica napus	3708	0	0	323	7	308	2	0	0	0	0	425	16	185	4	0	0	0	0	0	0	422	8	0	0	0	0	0	0	0	0	425	16	0	0	0	0
Eukaryota	2759	Streptophyta	35493	Magnoliopsida	3398	Fabales	72025	Fabaceae	3803	Senna	53922	Senna tora	362788	0	0	311	11	0	0	0	0	0	0	0	0	0	0	0	0	0	0	0	0	0	0	0	0	0	0	0	0	0	0	0	0	0	0	0	0
Eukaryota	2759	Ascomycota	4890	Sordariomycetes	147550	Hypocreales	5125	Nectriaceae	110618	Fusarium	5506	Fusarium oxysporum	5507	0	0	233	10	0	0	0	0	0	0	0	0	137	10	0	0	0	0	142	8	0	0	0	0	0	0	0	0	0	0	0	0	0	0	0	0
Eukaryota	2759	Ciliophora	5878	Heterotrichea	194287	Heterotrichida	5957	Stentoridae	219169	Stentor	5962	Stentor coeruleus	5963	0	0	191	11	0	0	0	0	0	0	0	0	0	0	0	0	0	0	0	0	0	0	0	0	0	0	0	0	0	0	0	0	0	0	0	0
Eukaryota	2759	Ciliophora	5878	Oligohymenophorea	6020	Peniculida	33825	Parameciidae	340080	Paramecium	5884	Paramecium tetraurelia	5888	0	0	164	10	0	0	0	0	0	0	0	0	0	0	0	0	0	0	0	0	0	0	0	0	0	0	0	0	0	0	0	0	0	0	0	0
Bacteria	2	Proteobacteria	1224	Alphaproteobacteria	28211	Rhizobiales	356	Bradyrhizobiaceae	41294	Bradyrhizobium	374	Bradyrhizobium uaiense	2594946	0	0	28	2	0	0	0	0	0	0	0	0	0	0	0	0	9	2	0	0	0	0	0	0	0	0	0	0	0	0	0	0	0	0	0	0
Bacteria	2	Proteobacteria	1224	Alphaproteobacteria	28211	Rhodobacterales	204455	Rhodobacteraceae	31989	Paracoccus	265	Paracoccus yeei	147645	0	0	19	2	0	0	0	0	0	0	0	0	0	0	0	0	0	0	0	0	0	0	0	0	0	0	0	0	0	0	0	0	0	0	0	0
Bacteria	2	Proteobacteria	1224	Alphaproteobacteria	28211	Sphingomonadales	204457	Sphingomonadaceae	41297	Sphingomonas	13687	Sphingomonas ursincola	56361	0	0	12	2	0	0	0	0	0	0	0	0	0	0	0	0	0	0	0	0	0	0	0	0	0	0	0	0	0	0	0	0	0	0	0	0
Bacteria	2	Proteobacteria	1224	Deltaproteobacteria	28221	Desulfobacterales	213118	Desulfobacteraceae	213119	unclassified Desulfobacteraceae_genus	200231684	Desulfobacteraceae bacterium	2049433	0	0	78	10	0	0	0	0	35	8	105	17	33	8	39	16	42	13	34	6	0	0	0	0	0	0	0	0	0	0	105	17	57	15	0	0
Bacteria	2	Proteobacteria	1224	Betaproteobacteria	28216	Burkholderiales	80840	Oxalobacteraceae	75682	Massilia	149698	Massilia namucuonensis	1035707	0	0	13	2	0	0	0	0	0	0	26	4	0	0	7	3	0	0	0	0	0	0	0	0	0	0	0	0	0	0	26	4	0	0	0	0
Bacteria	2	Bacteroidetes	976	Flavobacteriia	117743	Flavobacteriales	200644	Flavobacteriaceae	49546	Flavobacterium	237	Flavobacterium pectinovorum	29533	0	0	24	2	0	0	0	0	0	0	0	0	0	0	10	2	0	0	0	0	0	0	0	0	0	0	0	0	0	0	0	0	0	0	0	0
Bacteria	2	Bacteroidetes	976	Chitinophagia	1853228	Chitinophagales	1853229	Chitinophagaceae	563835	Chitinophaga	79328	Chitinophaga sancti	1004	0	0	21	2	0	0	0	0	0	0	0	0	0	0	0	0	0	0	0	0	0	0	0	0	0	0	0	0	0	0	0	0	0	0	0	0
Bacteria	2	Actinobacteria	201174	Actinobacteria	1760	Corynebacteriales	85007	Mycobacteriaceae	1762	Mycolicibacterium	1866885	Mycolicibacterium obuense	1807	0	0	18	3	0	0	0	0	0	0	0	0	0	0	0	0	0	0	0	0	0	0	0	0	0	0	0	0	0	0	0	0	0	0	0	0
Bacteria	2	Actinobacteria	201174	Actinobacteria	1760	Corynebacteriales	85007	Nocardiaceae	85025	Nocardia	1817	Nocardia globerula	1818	0	0	20	5	0	0	0	0	0	0	0	0	0	0	0	0	0	0	0	0	0	0	0	0	0	0	0	0	0	0	0	0	0	0	0	0
Bacteria	2	Actinobacteria	201174	Actinobacteria	1760	Streptomycetales	85011	Streptomycetaceae	2062	Streptomyces	1883	Streptomyces griseocarneus	51201	0	0	22	4	0	0	0	0	0	0	0	0	0	0	0	0	0	0	0	0	0	0	0	0	0	0	0	0	0	0	0	0	0	0	0	0
Bacteria	2	Actinobacteria	201174	Actinobacteria	1760	Micromonosporales	85008	Micromonosporaceae	28056	Actinoplanes	1865	Actinoplanes sp. TFC3	1710355	0	0	15	3	0	0	0	0	0	0	0	0	0	0	0	0	0	0	0	0	18	2	0	0	10	4	0	0	0	0	0	0	0	0	0	0
Bacteria	2	Actinobacteria	201174	Actinobacteria	1760	Micrococcales	85006	Micrococcaceae	1268	Arthrobacter	1663	Arthrobacter glacialis	1664	0	0	8	2	0	0	0	0	0	0	0	0	0	0	0	0	0	0	0	0	0	0	0	0	0	0	0	0	0	0	0	0	0	0	0	0
Bacteria	2	Firmicutes	1239	Bacilli	91061	Bacillales	1385	Bacillaceae	186817	Bacillus	1386	Bacillus cytotoxicus	580165	0	0	16	4	0	0	0	0	0	0	0	0	0	0	0	0	0	0	0	0	0	0	0	0	0	0	0	0	0	0	0	0	0	0	0	0
Bacteria	2	Firmicutes	1239	Bacilli	91061	Bacillales	1385	Paenibacillaceae	186822	Paenibacillus	44249	Paenibacillus sp. HB172176	2493690	0	0	16	3	0	0	0	0	0	0	0	0	0	0	0	0	0	0	0	0	0	0	0	0	0	0	0	0	0	0	0	0	0	0	0	0
Bacteria	2	Firmicutes	1239	Clostridia	186801	Clostridiales	186802	Clostridiaceae	31979	Clostridium	1485	Clostridium tetanomorphum	1553	0	0	10	4	0	0	0	0	0	0	0	0	0	0	0	0	0	0	0	0	0	0	0	0	0	0	0	0	0	0	0	0	0	0	0	0
Eukaryota	2759	Arthropoda	6656	Insecta	50557	Hymenoptera	7399	Formicidae	36668	Camponotus	13390	Camponotus floridanus	104421	0	0	0	0	831	6	0	0	0	0	0	0	0	0	0	0	0	0	0	0	0	0	0	0	859	9	0	0	0	0	0	0	0	0	0	0
Eukaryota	2759	Streptophyta	35493	Magnoliopsida	3398	Poales	38820	Poaceae	4479	Triticum	4564	Triticum aestivum	4565	0	0	0	0	320	5	0	0	0	0	0	0	0	0	0	0	0	0	0	0	0	0	0	0	0	0	0	0	0	0	0	0	0	0	0	0
Eukaryota	2759	Streptophyta	35493	Magnoliopsida	3398	Poales	38820	Poaceae	4479	Triticum	4564	Triticum turgidum	4571	0	0	0	0	299	4	0	0	0	0	0	0	0	0	0	0	0	0	0	0	0	0	0	0	0	0	0	0	0	0	0	0	0	0	0	0
Eukaryota	2759	Streptophyta	35493	Magnoliopsida	3398	Fabales	72025	Fabaceae	3803	Vigna	3913	Vigna radiata	157791	0	0	0	0	286	8	0	0	0	0	0	0	0	0	0	0	0	0	0	0	0	0	0	0	0	0	0	0	0	0	0	0	0	0	0	0
Eukaryota	2759	Mucoromycota	1913637	Mortierellomycetes	2212732	Mortierellales	214503	Mortierellaceae	4854	Mortierella	4855	Mortierella alpina	64518	0	0	0	0	313	9	0	0	0	0	565	9	182	9	0	0	223	6	0	0	526	19	0	0	0	0	0	0	0	0	565	9	0	0	96	14
Eukaryota	2759	Mucoromycota	1913637	Mortierellomycetes	2212732	Mortierellales	214503	Mortierellaceae	4854	Mortierella	4855	Mortierella sp. NVP85	1896193	0	0	0	0	293	4	0	0	0	0	0	0	0	0	0	0	0	0	0	0	0	0	302	7	0	0	0	0	0	0	0	0	0	0	100	5
Eukaryota	2759	Ascomycota	4890	Eurotiomycetes	147545	Eurotiales	5042	Aspergillaceae	1131492	Aspergillus	5052	Aspergillus alliaceus	209559	0	0	0	0	224	3	0	0	0	0	0	0	0	0	0	0	0	0	0	0	0	0	0	0	0	0	0	0	0	0	0	0	0	0	0	0
Eukaryota	2759	Ascomycota	4890	Eurotiomycetes	147545	Eurotiales	5042	Aspergillaceae	1131492	Aspergillus	5052	Aspergillus flavus	5059	0	0	0	0	220	5	0	0	0	0	0	0	0	0	0	0	0	0	0	0	0	0	0	0	0	0	0	0	0	0	0	0	0	0	0	0
Eukaryota	2759	Basidiomycota	5204	Agaricomycetes	155619	Agaricales	5338	Physalacriaceae	862241	Armillaria	47424	Armillaria solidipes	1076256	0	0	0	0	223	4	0	0	0	0	0	0	0	0	0	0	0	0	0	0	0	0	0	0	0	0	0	0	0	0	0	0	0	0	61	6
Eukaryota	2759	Bacillariophyta	2836	Bacillariophyceae	33849	Bacillariales	33851	Bacillariaceae	33852	Fragilariopsis	186035	Fragilariopsis cylindrus	186039	0	0	0	0	209	7	0	0	0	0	0	0	0	0	0	0	0	0	0	0	0	0	0	0	0	0	0	0	0	0	0	0	0	0	0	0
Bacteria	2	Firmicutes	1239	Bacilli	91061	Bacillales	1385	Bacillaceae	186817	Bacillus	1386	Bacillus amyloliquefaciens	1390	0	0	0	0	35	2	0	0	0	0	0	0	0	0	0	0	0	0	0	0	0	0	0	0	0	0	0	0	0	0	0	0	0	0	0	0
Bacteria	2	Firmicutes	1239	Bacilli	91061	Bacillales	1385	Bacillaceae	186817	Bacillus	1386	Bacillus subtilis	1423	0	0	0	0	34	5	0	0	0	0	0	0	0	0	0	0	0	0	0	0	0	0	0	0	0	0	0	0	0	0	0	0	0	0	0	0
Bacteria	2	Firmicutes	1239	Clostridia	186801	Clostridiales	186802	Lachnospiraceae	186803	Lachnoclostridium	1506553	[Clostridium] populeti	37658	0	0	0	0	8	4	0	0	0	0	0	0	0	0	0	0	0	0	0	0	0	0	0	0	0	0	0	0	0	0	0	0	0	0	0	0
Bacteria	2	Actinobacteria	201174	Actinobacteria	1760	Streptomycetales	85011	Streptomycetaceae	2062	Streptomyces	1883	Streptomyces globisporus	1908	0	0	0	0	17	2	0	0	0	0	0	0	8	1	0	0	0	0	0	0	37	2	0	0	0	0	0	0	0	0	0	0	21	1	0	0
Bacteria	2	Actinobacteria	201174	Actinobacteria	1760	Streptomycetales	85011	Streptomycetaceae	2062	Streptomyces	1883	Streptomyces gardneri	66892	0	0	0	0	16	2	0	0	0	0	0	0	0	0	0	0	0	0	0	0	0	0	0	0	0	0	0	0	0	0	0	0	0	0	0	0
Bacteria	2	Actinobacteria	201174	Actinobacteria	1760	Streptosporangiales	85012	Thermomonosporaceae	2012	Actinomadura	1988	Actinomadura parvosata	1955412	0	0	0	0	17	3	0	0	0	0	0	0	0	0	0	0	0	0	0	0	0	0	0	0	0	0	0	0	0	0	0	0	0	0	0	0
Bacteria	2	Proteobacteria	1224	Alphaproteobacteria	28211	Rhizobiales	356	Phyllobacteriaceae	69277	Mesorhizobium	68287	Mesorhizobium plurifarium	69974	0	0	0	0	27	3	0	0	0	0	0	0	0	0	0	0	0	0	0	0	0	0	0	0	0	0	0	0	0	0	0	0	0	0	0	0
Bacteria	2	Proteobacteria	1224	Betaproteobacteria	28216	Burkholderiales	80840	Comamonadaceae	80864	Acidovorax	12916	Acidovorax cattleyae	80868	0	0	0	0	5	1	0	0	0	0	0	0	0	0	0	0	0	0	0	0	0	0	0	0	0	0	0	0	0	0	0	0	0	0	0	0
Bacteria	2	Proteobacteria	1224	Betaproteobacteria	28216	Burkholderiales	80840	Burkholderiaceae	119060	Paraburkholderia	1822464	Paraburkholderia sp. BCC1886	2562670	0	0	0	0	12	2	0	0	0	0	0	0	0	0	0	0	0	0	0	0	0	0	0	0	0	0	0	0	0	0	0	0	0	0	0	0
Bacteria	2	Proteobacteria	1224	Deltaproteobacteria	28221	Desulfovibrionales	213115	Desulfovibrionaceae	194924	Desulfovibrio	872	Desulfovibrio vulgaris	881	0	0	0	0	11	0	0	0	0	0	0	0	0	0	0	0	0	0	0	0	0	0	0	0	0	0	0	0	0	0	0	0	0	0	0	0
Eukaryota	2759	Arthropoda	6656	Insecta	50557	Hymenoptera	7399	Formicidae	36668	Solenopsis	13685	Solenopsis invicta	13686	0	0	0	0	0	0	661	9	0	0	0	0	0	0	0	0	0	0	0	0	0	0	0	0	0	0	0	0	0	0	0	0	0	0	0	0
Eukaryota	2759	Ascomycota	4890	Sordariomycetes	147550	Hypocreales	5125	Nectriaceae	110618	Fusarium	5506	Fusarium kuroshium	2010991	0	0	0	0	0	0	204	10	0	0	0	0	0	0	0	0	0	0	0	0	0	0	0	0	0	0	0	0	0	0	0	0	164	3	0	0
Eukaryota	2759	Ascomycota	4890	Eurotiomycetes	147545	Eurotiales	5042	Aspergillaceae	1131492	Aspergillus	5052	Aspergillus wentii	5066	0	0	210	2	0	0	192	9	0	0	0	0	0	0	0	0	0	0	0	0	0	0	0	0	0	0	0	0	0	0	0	0	0	0	0	0
Eukaryota	2759	Streptophyta	35493	Magnoliopsida	3398	Fabales	72025	Fabaceae	3803	Trifolium	3898	Trifolium subterraneum	3900	0	0	0	0	0	0	229	8	0	0	0	0	0	0	0	0	0	0	0	0	0	0	0	0	0	0	0	0	0	0	0	0	0	0	0	0
Eukaryota	2759	Basidiomycota	5204	Agaricomycetes	155619	Agaricales	5338	Mycenaceae	2024004	Mycena	41247	Mycena venus	2733690	0	0	0	0	0	0	221	9	192	6	0	0	0	0	182	4	0	0	0	0	0	0	0	0	0	0	0	0	0	0	0	0	0	0	0	0
Bacteria	2	Actinobacteria	201174	Actinobacteria	1760	Streptomycetales	85011	Streptomycetaceae	2062	Streptomyces	1883	Streptomyces alkaliterrae	2213162	0	0	0	0	0	0	15	3	0	0	0	0	0	0	0	0	0	0	0	0	0	0	0	0	0	0	0	0	0	0	0	0	0	0	0	0
Bacteria	2	Actinobacteria	201174	Actinobacteria	1760	Corynebacteriales	85007	Nocardiaceae	85025	Nocardia	1817	Nocardia aurea	2144174	0	0	0	0	0	0	20	4	0	0	0	0	0	0	0	0	0	0	0	0	0	0	0	0	0	0	0	0	0	0	0	0	0	0	0	0
Bacteria	2	Firmicutes	1239	Bacilli	91061	Bacillales	1385	Bacillaceae	186817	Bacillus	1386	Bacillus massiliogorillae	1243664	0	0	0	0	0	0	12	2	0	0	0	0	0	0	0	0	0	0	0	0	0	0	0	0	0	0	8	4	0	0	0	0	0	0	0	0
Bacteria	2	Firmicutes	1239	Clostridia	186801	Clostridiales	186802	Clostridiaceae	31979	Clostridium	1485	Clostridium amylolyticum	1121298	0	0	0	0	0	0	13	3	0	0	16	4	0	0	0	0	0	0	0	0	0	0	0	0	0	0	0	0	0	0	16	4	0	0	0	0
Bacteria	2	Proteobacteria	1224	Alphaproteobacteria	28211	Sphingomonadales	204457	Sphingomonadaceae	41297	Sphingomonas	13687	Sphingomonas pokkalii	2175090	0	0	0	0	0	0	17	5	0	0	0	0	0	0	0	0	0	0	0	0	0	0	0	0	0	0	14	3	0	0	0	0	0	0	0	0
Eukaryota	2759	Arthropoda	6656	Insecta	50557	Diptera	7147	Drosophilidae	7214	Drosophila	7215	Drosophila bipectinata	42026	0	0	0	0	0	0	0	0	539	4	1108	8	0	0	0	0	0	0	0	0	0	0	0	0	0	0	0	0	0	0	1108	8	0	0	140	7
Eukaryota	2759	Streptophyta	35493	Magnoliopsida	3398	Poales	38820	Poaceae	4479	Zea	4575	Zea mays	4577	0	0	0	0	0	0	0	0	285	4	0	0	0	0	0	0	0	0	0	0	498	14	0	0	0	0	395	15	0	0	0	0	0	0	0	0
Eukaryota	2759	Streptophyta	35493	Magnoliopsida	3398	Fabales	72025	Fabaceae	3803	Cicer	3826	Cicer arietinum	3827	0	0	0	0	0	0	0	0	175	4	0	0	0	0	0	0	0	0	0	0	0	0	0	0	0	0	0	0	0	0	0	0	0	0	0	0
Eukaryota	2759	Streptophyta	35493	Charophyceae	304574	Charales	204509	Characeae	3146	Chara	13778	Chara braunii	69332	0	0	0	0	0	0	0	0	215	8	0	0	0	0	0	0	0	0	0	0	0	0	0	0	0	0	0	0	0	0	0	0	0	0	0	0
Eukaryota	2759	Ascomycota	4890	Eurotiomycetes	147545	Eurotiales	5042	Aspergillaceae	1131492	Aspergillus	5052	Aspergillus avenaceus	36643	0	0	0	0	0	0	0	0	151	4	0	0	0	0	0	0	0	0	0	0	0	0	0	0	0	0	0	0	0	0	0	0	0	0	0	0
Eukaryota	2759	Ascomycota	4890	Eurotiomycetes	147545	Eurotiales	5042	Aspergillaceae	1131492	Aspergillus	5052	Aspergillus sp. HF37	1960876	0	0	0	0	0	0	0	0	143	4	0	0	0	0	0	0	0	0	0	0	0	0	0	0	0	0	0	0	0	0	0	0	0	0	0	0
Eukaryota	2759	Ascomycota	4890	Sordariomycetes	147550	Hypocreales	5125	Nectriaceae	110618	Fusarium	5506	Fusarium beomiforme	44412	0	0	0	0	0	0	0	0	137	4	503	5	0	0	0	0	0	0	0	0	353	3	0	0	0	0	0	0	0	0	503	5	0	0	0	0
Bacteria	2	Firmicutes	1239	Bacilli	91061	Bacillales	1385	Bacillaceae	186817	Bacillus	1386	Bacillus toyonensis	155322	0	0	0	0	0	0	0	0	16	2	0	0	0	0	0	0	0	0	0	0	0	0	0	0	0	0	0	0	0	0	0	0	0	0	0	0
Bacteria	2	Firmicutes	1239	Bacilli	91061	Bacillales	1385	Bacillaceae	186817	Bacillus	1386	Bacillus mycoides	1405	0	0	0	0	0	0	0	0	16	4	0	0	0	0	0	0	0	0	0	0	0	0	0	0	0	0	0	0	0	0	0	0	0	0	0	0
Bacteria	2	Firmicutes	1239	Bacilli	91061	Bacillales	1385	Bacillaceae	186817	Bacillus	1386	Bacillus mobilis	2026190	0	0	0	0	0	0	0	0	7	2	0	0	0	0	0	0	0	0	0	0	0	0	0	0	0	0	0	0	0	0	0	0	0	0	0	0
Bacteria	2	Firmicutes	1239	Clostridia	186801	Clostridiales	186802	Clostridiaceae	31979	Clostridium	1485	Clostridium sp. Marseille-P299	1805477	0	0	0	0	0	0	0	0	6	2	0	0	0	0	0	0	0	0	0	0	0	0	0	0	0	0	0	0	0	0	0	0	0	0	0	0
Bacteria	2	Proteobacteria	1224	Gammaproteobacteria	1236	Xanthomonadales	135614	Xanthomonadaceae	32033	Lysobacter	68	Lysobacter sp.	72226	0	0	0	0	0	0	0	0	6	2	0	0	0	0	0	0	0	0	0	0	0	0	0	0	0	0	0	0	0	0	0	0	0	0	0	0
Bacteria	2	Proteobacteria	1224	Alphaproteobacteria	28211	Sphingomonadales	204457	Sphingomonadaceae	41297	Sphingomonas	13687	Sphingomonas crusticola	1697973	0	0	0	0	0	0	0	0	5	2	0	0	0	0	0	0	0	0	0	0	0	0	0	0	0	0	0	0	0	0	0	0	0	0	0	0
Bacteria	2	Actinobacteria	201174	Actinobacteria	1760	Corynebacteriales	85007	Mycobacteriaceae	1762	Mycolicibacterium	1866885	Mycolicibacterium chlorophenolicum	37916	0	0	18	0	0	0	0	0	12	1	0	0	10	0	0	0	0	0	0	0	0	0	0	0	0	0	0	0	0	0	0	0	0	0	0	0
Bacteria	2	Actinobacteria	201174	Actinobacteria	1760	Streptomycetales	85011	Streptomycetaceae	2062	Streptomyces	1883	Streptomyces finlayi	67296	0	0	0	0	0	0	0	0	14	2	0	0	0	0	0	0	0	0	0	0	0	0	0	0	12	1	0	0	0	0	0	0	0	0	0	0
Bacteria	2	Actinobacteria	201174	Actinobacteria	1760	Streptosporangiales	85012	Streptosporangiaceae	2004	Nonomuraea	83681	Nonomuraea jiangxiensis	633440	0	0	0	0	0	0	0	0	11	3	0	0	0	0	0	0	0	0	8	1	0	0	0	0	0	0	0	0	0	0	0	0	0	0	0	0
Bacteria	2	Bacteroidetes	976	Cytophagia	768503	Cytophagales	768507	Cytophagaceae	89373	unclassified Cytophagaceae_genus	200094253	marine bacterium AO1-C	1905359	0	0	0	0	0	0	0	0	5	3	0	0	0	0	0	0	0	0	0	0	0	0	0	0	0	0	0	0	0	0	0	0	0	0	0	0
Bacteria	2	Bacteroidetes	976	Chitinophagia	1853228	Chitinophagales	1853229	Chitinophagaceae	563835	Chitinophaga	79328	Chitinophaga skermanii	331697	0	0	0	0	0	0	0	0	3	2	0	0	0	0	0	0	0	0	0	0	0	0	0	0	0	0	0	0	0	0	0	0	0	0	0	0
Eukaryota	2759	Cnidaria	6073	Anthozoa	6101	Actiniaria	6103	Actiniidae	42822	Actinia	6104	Actinia tenebrosa	6105	0	0	0	0	0	0	0	0	0	0	1318	8	0	0	0	0	0	0	0	0	0	0	0	0	0	0	0	0	0	0	1318	8	0	0	0	0
Eukaryota	2759	Nematoda	6231	Chromadorea	119089	Rhabditida	6236	Rhabditidae	6243	Caenorhabditis	6237	Caenorhabditis bovis	2654633	0	0	0	0	0	0	0	0	0	0	959	7	0	0	0	0	0	0	0	0	0	0	0	0	0	0	0	0	0	0	959	7	0	0	0	0
Eukaryota	2759	Ascomycota	4890	Sordariomycetes	147550	Xylariales	37989	Xylariales incertae sedis_family	300189359	Monosporascus	155415	Monosporascus sp. CRB-8-3	2211644	0	0	0	0	0	0	0	0	0	0	492	6	0	0	0	0	0	0	0	0	0	0	0	0	0	0	0	0	0	0	492	6	0	0	0	0
Eukaryota	2759	Ascomycota	4890	Eurotiomycetes	147545	Eurotiales	5042	Aspergillaceae	1131492	Penicillium	5073	Penicillium steckii	303698	0	0	0	0	0	0	0	0	0	0	491	3	0	0	0	0	0	0	0	0	0	0	0	0	0	0	0	0	0	0	491	3	0	0	0	0
Eukaryota	2759	Ascomycota	4890	Dothideomycetes	147541	Mycosphaerellales	2726947	Mycosphaerellaceae	93133	Pseudocercospora	131324	Pseudocercospora eumusae	321146	0	0	0	0	0	0	0	0	0	0	485	5	0	0	0	0	0	0	0	0	0	0	0	0	0	0	0	0	0	0	485	5	0	0	0	0
Eukaryota	2759	Streptophyta	35493	Magnoliopsida	3398	Poales	38820	Poaceae	4479	Digitaria	66017	Digitaria exilis	1010633	0	0	0	0	0	0	0	0	0	0	458	13	0	0	0	0	238	8	0	0	0	0	0	0	0	0	0	0	0	0	458	13	280	8	97	20
Bacteria	2	Proteobacteria	1224	Betaproteobacteria	28216	Burkholderiales	80840	Comamonadaceae	80864	Ramlibacter	174951	Ramlibacter sp. G-1-2-2	2728837	0	0	0	0	0	0	0	0	0	0	21	4	0	0	0	0	0	0	0	0	0	0	0	0	0	0	0	0	0	0	21	4	0	0	0	0
Bacteria	2	Proteobacteria	1224	Alphaproteobacteria	28211	Sphingomonadales	204457	Sphingomonadaceae	41297	Sphingomonas	13687	Sphingomonas dokdonensis	344880	0	0	0	0	0	0	0	0	0	0	15	2	0	0	0	0	0	0	0	0	0	0	0	0	0	0	0	0	0	0	15	2	0	0	0	0
Bacteria	2	Actinobacteria	201174	Actinobacteria	1760	Corynebacteriales	85007	Nocardiaceae	85025	Rhodococcus	1827	Rhodococcus erythropolis	1833	0	0	0	0	0	0	0	0	0	0	29	2	0	0	0	0	0	0	0	0	0	0	0	0	0	0	0	0	0	0	29	2	0	0	0	0
Bacteria	2	Actinobacteria	201174	Actinobacteria	1760	Streptomycetales	85011	Streptomycetaceae	2062	Streptomyces	1883	Streptomyces griseoviridis	45398	0	0	0	0	0	0	0	0	0	0	36	1	0	0	0	0	0	0	0	0	0	0	0	0	0	0	0	0	0	0	36	1	0	0	0	0
Bacteria	2	Actinobacteria	201174	Actinobacteria	1760	Streptosporangiales	85012	Streptosporangiaceae	2004	Nonomuraea	83681	Nonomuraea spiralis	46182	0	0	0	0	0	0	0	0	0	0	22	6	0	0	0	0	0	0	0	0	0	0	0	0	0	0	0	0	0	0	22	6	0	0	0	0
Bacteria	2	Actinobacteria	201174	Actinobacteria	1760	Micrococcales	85006	Microbacteriaceae	85023	Microbacterium	33882	Microbacterium trichothecenolyticum	69370	0	0	0	0	0	0	0	0	0	0	25	1	0	0	6	2	0	0	0	0	0	0	0	0	0	0	0	0	0	0	25	1	0	0	0	0
Bacteria	2	Actinobacteria	201174	Actinobacteria	1760	Pseudonocardiales	85010	Pseudonocardiaceae	2070	Amycolatopsis	1813	Amycolatopsis sp. A23	2606593	0	0	0	0	0	0	0	0	0	0	17	3	0	0	0	0	0	0	0	0	0	0	0	0	0	0	0	0	0	0	17	3	0	0	0	0
Bacteria	2	Firmicutes	1239	Bacilli	91061	Bacillales	1385	Bacillaceae	186817	Bacillus	1386	Bacillus megaterium	1404	0	0	0	0	0	0	0	0	0	0	60	16	0	0	21	6	0	0	22	4	0	0	0	0	0	0	0	0	0	0	60	16	0	0	0	0
Bacteria	2	Firmicutes	1239	Bacilli	91061	Bacillales	1385	Paenibacillaceae	186822	Paenibacillus	44249	Paenibacillus methanolicus	582686	0	0	0	0	0	0	0	0	0	0	12	4	0	0	0	0	0	0	0	0	0	0	0	0	0	0	0	0	0	0	12	4	0	0	0	0
Archaea	2157	unclassified Archaea_phylum	600093506	unclassified Archaea_class	500093506	unclassified Archaea_order	400093506	unclassified Archaea_family	300093506	unclassified Archaea_genus	200093506	archaeon	1906665	0	0	0	0	0	0	0	0	0	0	491	10	0	0	0	0	0	0	0	0	0	0	0	0	0	0	0	0	0	0	491	10	0	0	0	0
Archaea	2157	Euryarchaeota	28890	unclassified Euryarchaeota_class	500115531	unclassified Euryarchaeota_order	400115531	unclassified Euryarchaeota_family	300115531	unclassified Euryarchaeota_genus	200115531	Euryarchaeota archaeon	2026739	0	0	0	0	0	0	0	0	0	0	119	19	0	0	0	0	0	0	0	0	0	0	0	0	0	0	0	0	0	0	119	19	0	0	0	0
Eukaryota	2759	Arthropoda	6656	Arachnida	6854	Araneae	6893	Araneidae	6913	Araneus	29012	Araneus ventricosus	182803	0	0	0	0	0	0	0	0	0	0	0	0	635	18	0	0	0	0	0	0	1431	27	0	0	0	0	0	0	0	0	0	0	0	0	0	0
Eukaryota	2759	Streptophyta	35493	Magnoliopsida	3398	Malvales	41938	Malvaceae	3629	Gossypium	3633	Gossypium barbadense	3634	0	0	0	0	0	0	0	0	0	0	0	0	201	9	0	0	0	0	0	0	0	0	0	0	0	0	0	0	0	0	0	0	0	0	0	0
Eukaryota	2759	Streptophyta	35493	Magnoliopsida	3398	Asterales	4209	Asteraceae	4210	Artemisia	4219	Artemisia annua	35608	0	0	0	0	0	0	0	0	0	0	0	0	198	11	0	0	0	0	0	0	0	0	0	0	0	0	0	0	0	0	0	0	0	0	0	0
Eukaryota	2759	Streptophyta	35493	Magnoliopsida	3398	Fabales	72025	Fabaceae	3803	Mucuna	40336	Mucuna pruriens	157652	0	0	0	0	0	0	0	0	0	0	0	0	195	12	0	0	0	0	0	0	0	0	0	0	322	12	0	0	0	0	0	0	0	0	0	0
Eukaryota	2759	Ascomycota	4890	Eurotiomycetes	147545	Eurotiales	5042	Aspergillaceae	1131492	Aspergillus	5052	Aspergillus versicolor	46472	0	0	0	0	0	0	0	0	0	0	0	0	127	2	157	5	0	0	0	0	397	8	215	9	0	0	0	0	0	0	0	0	0	0	0	0
Eukaryota	2759	Ascomycota	4890	Saccharomycetes	4891	Saccharomycetales	4892	Saccharomycetaceae	4893	Lachancea	300275	Lachancea dasiensis	1072105	0	0	0	0	0	0	0	0	0	0	0	0	83	4	0	0	0	0	0	0	0	0	0	0	0	0	0	0	0	0	0	0	0	0	0	0
Eukaryota	2759	Heterolobosea	5752	Tetramitia_class	502601529	Vahlkampfiidae_order	400005765	Vahlkampfiidae	5765	Naegleria	5761	Naegleria fowleri	5763	0	0	0	0	0	0	0	0	0	0	0	0	94	3	0	0	0	0	0	0	0	0	0	0	0	0	0	0	0	0	0	0	0	0	0	0
Bacteria	2	Actinobacteria	201174	Actinobacteria	1760	Streptomycetales	85011	Streptomycetaceae	2062	Streptomyces	1883	Streptomyces viridochromogenes	1938	0	0	0	0	0	0	0	0	0	0	0	0	19	1	0	0	0	0	0	0	55	5	0	0	0	0	0	0	0	0	0	0	21	2	0	0
Bacteria	2	Actinobacteria	201174	Actinobacteria	1760	Streptomycetales	85011	Streptomycetaceae	2062	Streptomyces	1883	Streptomyces lavendulae	1914	0	0	0	0	0	0	0	0	0	0	0	0	13	2	0	0	0	0	0	0	51	4	0	0	0	0	0	0	0	0	0	0	24	0	0	0
Bacteria	2	Actinobacteria	201174	Actinobacteria	1760	Streptomycetales	85011	Streptomycetaceae	2062	Streptomyces	1883	Streptomyces venezuelae	54571	0	0	0	0	0	0	0	0	0	0	0	0	7	3	0	0	0	0	0	0	55	7	0	0	0	0	0	0	0	0	0	0	26	2	0	0
Bacteria	2	Actinobacteria	201174	Actinobacteria	1760	Corynebacteriales	85007	Mycobacteriaceae	1762	Mycolicibacterium	1866885	Mycolicibacterium rufum	318424	0	0	14	0	0	0	0	0	9	0	0	0	5	1	0	0	0	0	0	0	0	0	0	0	0	0	0	0	0	0	0	0	0	0	0	0
Bacteria	2	Actinobacteria	201174	Actinobacteria	1760	Streptosporangiales	85012	Streptosporangiaceae	2004	Nonomuraea	83681	Nonomuraea lactucae	2249762	0	0	0	0	0	0	0	0	0	0	0	0	15	2	0	0	0	0	0	0	0	0	0	0	0	0	0	0	0	0	0	0	0	0	0	0
Bacteria	2	Actinobacteria	201174	Actinobacteria	1760	Micrococcales	85006	Micrococcaceae	1268	Arthrobacter	1663	Arthrobacter citreus	1670	0	0	0	0	21	0	0	0	0	0	0	0	13	3	0	0	0	0	0	0	0	0	0	0	0	0	0	0	0	0	0	0	0	0	0	0
Bacteria	2	Actinobacteria	201174	Actinobacteria	1760	Pseudonocardiales	85010	Pseudonocardiaceae	2070	Pseudonocardia	1847	Pseudonocardia sp. CAP47R	2758030	0	0	0	0	0	0	0	0	0	0	0	0	10	2	0	0	0	0	0	0	0	0	0	0	0	0	0	0	0	0	0	0	0	0	0	0
Bacteria	2	Proteobacteria	1224	Betaproteobacteria	28216	Burkholderiales	80840	Burkholderiaceae	119060	Paraburkholderia	1822464	Paraburkholderia phosphatilytica	2282883	0	0	0	0	0	0	0	0	0	0	0	0	5	2	0	0	0	0	0	0	0	0	0	0	0	0	0	0	0	0	0	0	0	0	0	0
Bacteria	2	Proteobacteria	1224	Betaproteobacteria	28216	Burkholderiales	80840	Oxalobacteraceae	75682	Massilia	149698	Massilia phosphatilytica	2026176	0	0	0	0	0	0	0	0	0	0	0	0	3	2	0	0	0	0	0	0	0	0	0	0	0	0	0	0	0	0	0	0	0	0	0	0
Bacteria	2	Proteobacteria	1224	Alphaproteobacteria	28211	Sphingomonadales	204457	Sphingomonadaceae	41297	Sphingomonas	13687	Sphingomonas wittichii	160791	0	0	0	0	0	0	0	0	0	0	0	0	8	2	0	0	14	1	0	0	0	0	0	0	0	0	0	0	0	0	0	0	0	0	0	0
Bacteria	2	Proteobacteria	1224	Gammaproteobacteria	1236	Oceanospirillales	135619	Halomonadaceae	28256	Halomonas	2745	Halomonas alimentaria	147248	0	0	0	0	0	0	0	0	0	0	0	0	3	2	0	0	0	0	0	0	0	0	0	0	0	0	0	0	0	0	0	0	0	0	0	0
Bacteria	2	Firmicutes	1239	Bacilli	91061	Bacillales	1385	Bacillaceae	186817	Bacillus	1386	Bacillus sp. OxB-1	98228	0	0	0	0	0	0	0	0	0	0	0	0	4	2	0	0	0	0	0	0	0	0	0	0	0	0	0	0	0	0	0	0	0	0	0	0
Bacteria	2	Firmicutes	1239	Bacilli	91061	Bacillales	1385	Paenibacillaceae	186822	Paenibacillus	44249	Paenibacillus sp. LC-T2	2666075	0	0	0	0	0	0	0	0	0	0	0	0	4	4	0	0	0	0	0	0	0	0	0	0	0	0	0	0	0	0	0	0	0	0	0	0
Bacteria	2	Firmicutes	1239	Clostridia	186801	Clostridiales	186802	Lachnospiraceae	186803	unclassified Lachnospiraceae_genus	200186928	Lachnospiraceae bacterium XBB1006	1520827	0	0	0	0	0	0	0	0	0	0	0	0	4	4	0	0	0	0	0	0	0	0	0	0	0	0	0	0	0	0	0	0	0	0	0	0
Eukaryota	2759	Arthropoda	6656	Insecta	50557	Coleoptera	7041	Silphidae	57514	Nicrophorus	57515	Nicrophorus vespilloides	110193	0	0	0	0	0	0	0	0	0	0	0	0	0	0	635	2	0	0	0	0	0	0	0	0	0	0	0	0	0	0	0	0	0	0	0	0
Eukaryota	2759	Nematoda	6231	Chromadorea	119089	Rhabditida	6236	Rhabditidae	6243	Caenorhabditis	6237	Caenorhabditis brenneri	135651	0	0	0	0	0	0	0	0	0	0	0	0	0	0	367	9	0	0	302	3	0	0	0	0	0	0	0	0	0	0	0	0	0	0	0	0
Eukaryota	2759	Streptophyta	35493	Magnoliopsida	3398	Fabales	72025	Fabaceae	3803	Medicago	3877	Medicago truncatula	3880	0	0	0	0	0	0	0	0	0	0	0	0	0	0	229	8	0	0	0	0	0	0	0	0	0	0	0	0	0	0	0	0	0	0	0	0
Eukaryota	2759	Mucoromycota	1913637	Mortierellomycetes	2212732	Mortierellales	214503	Mortierellaceae	4854	Dissophora	101100	Dissophora ornata	979620	0	0	0	0	0	0	0	0	0	0	0	0	0	0	197	4	0	0	0	0	0	0	0	0	0	0	0	0	0	0	0	0	0	0	0	0
Eukaryota	2759	Ascomycota	4890	Sordariomycetes	147550	Hypocreales	5125	Nectriaceae	110618	Fusarium	5506	Fusarium gaditjirri	282569	0	0	0	0	0	0	0	0	0	0	0	0	0	0	135	5	131	3	0	0	0	0	0	0	0	0	176	9	0	0	0	0	0	0	0	0
Bacteria	2	Proteobacteria	1224	Alphaproteobacteria	28211	Sphingomonadales	204457	Sphingomonadaceae	41297	Novosphingobium	165696	Novosphingobium barchaimii	1420591	0	0	0	0	0	0	0	0	0	0	0	0	0	0	9	5	0	0	0	0	0	0	0	0	0	0	0	0	0	0	0	0	0	0	0	0
Bacteria	2	Proteobacteria	1224	Alphaproteobacteria	28211	Rhodobacterales	204455	Rhodobacteraceae	31989	Paracoccus	265	Paracoccus suum	2259340	0	0	0	0	0	0	0	0	0	0	0	0	0	0	8	2	6	1	0	0	0	0	0	0	0	0	0	0	0	0	0	0	0	0	0	0
Bacteria	2	Proteobacteria	1224	Gammaproteobacteria	1236	Xanthomonadales	135614	Xanthomonadaceae	32033	Pseudoxanthomonas	83618	Pseudoxanthomonas suwonensis	314722	0	0	0	0	0	0	0	0	0	0	0	0	0	0	8	2	0	0	0	0	0	0	0	0	0	0	0	0	0	0	0	0	0	0	0	0
Bacteria	2	Proteobacteria	1224	Gammaproteobacteria	1236	Pseudomonadales	72274	Pseudomonadaceae	135621	Pseudomonas	286	Pseudomonas capeferrum	1495066	0	0	0	0	0	0	0	0	0	0	0	0	0	0	4	3	0	0	0	0	0	0	0	0	0	0	0	0	0	0	0	0	0	0	0	0
Bacteria	2	Bacteroidetes	976	Flavobacteriia	117743	Flavobacteriales	200644	Flavobacteriaceae	49546	Flavobacterium	237	Flavobacterium phragmitis	739143	0	0	17	0	0	0	0	0	0	0	0	0	0	0	9	2	0	0	0	0	0	0	0	0	0	0	0	0	0	0	0	0	0	0	0	0
Bacteria	2	Bacteroidetes	976	Bacteroidia	200643	Bacteroidales	171549	Prevotellaceae	171552	Prevotella	838	Prevotella oryzae	185293	0	0	0	0	0	0	0	0	0	0	0	0	0	0	5	3	0	0	0	0	0	0	0	0	0	0	0	0	0	0	0	0	0	0	0	0
Bacteria	2	Actinobacteria	201174	Actinobacteria	1760	Corynebacteriales	85007	Nocardiaceae	85025	Nocardia	1817	Nocardia tenerifensis	228006	0	0	0	0	0	0	0	0	0	0	0	0	0	0	13	3	0	0	0	0	0	0	0	0	0	0	0	0	0	0	0	0	0	0	0	0
Bacteria	2	Actinobacteria	201174	Actinobacteria	1760	Corynebacteriales	85007	Mycobacteriaceae	1762	Mycolicibacterium	1866885	Mycolicibacterium iranicum	912594	0	0	0	0	0	0	0	0	0	0	0	0	0	0	9	4	0	0	0	0	0	0	0	0	0	0	0	0	0	0	0	0	0	0	0	0
Bacteria	2	Actinobacteria	201174	Actinobacteria	1760	Streptosporangiales	85012	Streptosporangiaceae	2004	Nonomuraea	83681	Nonomuraea sp. C10	2600577	0	0	0	0	0	0	0	0	0	0	0	0	0	0	15	4	0	0	0	0	0	0	0	0	0	0	0	0	0	0	0	0	0	0	0	0
Bacteria	2	Actinobacteria	201174	Actinobacteria	1760	Propionibacteriales	85009	Nocardioidaceae	85015	Nocardioides	1839	Nocardioides cavernae	1921566	0	0	0	0	0	0	0	0	0	0	0	0	0	0	9	4	0	0	0	0	0	0	0	0	0	0	0	0	0	0	0	0	0	0	0	0
Bacteria	2	Firmicutes	1239	Bacilli	91061	Bacillales	1385	Paenibacillaceae	186822	Paenibacillus	44249	Paenibacillus lycopersici	2704462	0	0	0	0	0	0	0	0	0	0	0	0	0	0	6	3	6	1	0	0	0	0	0	0	0	0	0	0	0	0	0	0	0	0	0	0
Bacteria	2	Firmicutes	1239	Clostridia	186801	Clostridiales	186802	Clostridiaceae	31979	Clostridium	1485	Clostridium oryzae	1450648	0	0	0	0	0	0	0	0	0	0	0	0	0	0	9	4	0	0	0	0	0	0	0	0	0	0	0	0	0	0	0	0	0	0	0	0
Eukaryota	2759	Arthropoda	6656	Insecta	50557	Hymenoptera	7399	Cynipidae	73401	Belonocnema	1159320	Belonocnema treatae	1159321	0	0	0	0	0	0	0	0	0	0	0	0	0	0	0	0	590	3	0	0	0	0	0	0	0	0	0	0	0	0	0	0	0	0	0	0
Eukaryota	2759	Basidiomycota	5204	Agaricomycetes	155619	Agaricales	5338	Agaricaceae	5339	Leucoagaricus	34433	Leucoagaricus leucothites	201217	0	0	0	0	0	0	0	0	0	0	0	0	0	0	0	0	180	5	0	0	0	0	0	0	0	0	0	0	0	0	0	0	0	0	0	0
Bacteria	2	Proteobacteria	1224	Alphaproteobacteria	28211	Rhizobiales	356	Bradyrhizobiaceae	41294	Bradyrhizobium	374	Bradyrhizobium erythrophlei	1437360	0	0	35	1	0	0	0	0	0	0	0	0	0	0	0	0	16	2	0	0	0	0	0	0	0	0	0	0	0	0	0	0	0	0	0	0
Bacteria	2	Proteobacteria	1224	Alphaproteobacteria	28211	Rhizobiales	356	Bradyrhizobiaceae	41294	Bradyrhizobium	374	Bradyrhizobium ottawaense	931866	0	0	33	0	0	0	0	0	0	0	0	0	0	0	0	0	11	3	0	0	0	0	0	0	24	0	0	0	0	0	0	0	0	0	0	0
Bacteria	2	Proteobacteria	1224	Betaproteobacteria	28216	Burkholderiales	80840	Comamonadaceae	80864	Variovorax	34072	Variovorax sp. KK3	1855728	0	0	0	0	0	0	0	0	0	0	0	0	0	0	0	0	7	3	0	0	0	0	0	0	0	0	0	0	0	0	0	0	0	0	0	0
Bacteria	2	Actinobacteria	201174	Actinobacteria	1760	Pseudonocardiales	85010	Pseudonocardiaceae	2070	Saccharothrix	2071	Saccharothrix ecbatanensis	1105145	0	0	0	0	0	0	0	0	0	0	0	0	0	0	0	0	9	2	0	0	0	0	0	0	0	0	0	0	0	0	0	0	0	0	0	0
Bacteria	2	Actinobacteria	201174	Actinobacteria	1760	Streptosporangiales	85012	Streptosporangiaceae	2004	Nonomuraea	83681	Nonomuraea glycinis	2047744	0	0	0	0	0	0	0	0	0	0	0	0	0	0	0	0	8	2	0	0	0	0	0	0	0	0	21	5	0	0	0	0	0	0	0	0
Bacteria	2	Actinobacteria	201174	Actinobacteria	1760	Micrococcales	85006	Microbacteriaceae	85023	Microbacterium	33882	Microbacterium pygmaeum	370764	0	0	0	0	0	0	0	0	0	0	0	0	0	0	0	0	8	2	0	0	0	0	0	0	0	0	0	0	0	0	0	0	0	0	0	0
Bacteria	2	Actinobacteria	201174	Actinobacteria	1760	Corynebacteriales	85007	Nocardiaceae	85025	Nocardia	1817	Nocardia donostiensis	1538463	0	0	0	0	0	0	0	0	0	0	0	0	0	0	0	0	8	2	0	0	0	0	0	0	9	2	0	0	0	0	0	0	0	0	0	0
Bacteria	2	Bacteroidetes	976	Sphingobacteriia	117747	Sphingobacteriales	200666	Sphingobacteriaceae	84566	Mucilaginibacter	423349	Mucilaginibacter oryzae	468058	0	0	0	0	0	0	0	0	0	0	0	0	0	0	0	0	10	4	0	0	0	0	0	0	0	0	0	0	0	0	0	0	0	0	0	0
Bacteria	2	Firmicutes	1239	Clostridia	186801	Clostridiales	186802	Clostridiaceae	31979	Clostridium	1485	Clostridium saccharobutylicum	169679	0	0	0	0	0	0	0	0	0	0	0	0	0	0	0	0	10	4	0	0	0	0	0	0	0	0	0	0	0	0	0	0	0	0	0	0
Eukaryota	2759	Arthropoda	6656	Insecta	50557	Diptera	7147	Drosophilidae	7214	Drosophila	7215	Drosophila albomicans	7291	0	0	0	0	0	0	0	0	0	0	0	0	0	0	0	0	0	0	424	3	1170	7	0	0	0	0	0	0	0	0	0	0	0	0	0	0
Eukaryota	2759	Nematoda	6231	Chromadorea	119089	Rhabditida	6236	Rhabditidae	6243	Caenorhabditis	6237	Caenorhabditis remanei	31234	0	0	0	0	0	0	0	0	0	0	0	0	0	0	0	0	0	0	318	9	0	0	0	0	0	0	0	0	0	0	0	0	0	0	0	0
Eukaryota	2759	Ascomycota	4890	Sordariomycetes	147550	Glomerellales	1028384	Glomerellaceae	681950	Colletotrichum	5455	Colletotrichum sidae	1347389	0	0	0	0	0	0	0	0	0	0	0	0	0	0	0	0	0	0	116	4	0	0	0	0	0	0	0	0	0	0	0	0	0	0	0	0
Eukaryota	2759	Ascomycota	4890	Saccharomycetes	4891	Saccharomycetales	4892	Saccharomycetaceae	4893	Lachancea	300275	Lachancea quebecensis	1654605	0	0	0	0	0	0	0	0	0	0	0	0	0	0	0	0	0	0	91	5	0	0	0	0	0	0	0	0	0	0	0	0	0	0	0	0
Eukaryota	2759	Streptophyta	35493	Magnoliopsida	3398	Brassicales	3699	Brassicaceae	3700	Brassica	3705	Brassica rapa	3711	0	0	0	0	0	0	0	0	0	0	0	0	0	0	0	0	0	0	178	6	0	0	0	0	356	13	0	0	0	0	0	0	0	0	0	0
Eukaryota	2759	Mucoromycota	1913637	Mortierellomycetes	2212732	Mortierellales	214503	Mortierellaceae	4854	Mortierella	4855	Mortierella sp. NVP41	1896192	0	0	0	0	0	0	0	0	0	0	0	0	0	0	0	0	0	0	177	2	0	0	0	0	0	0	0	0	0	0	0	0	0	0	0	0
Eukaryota	2759	Apicomplexa	5794	Aconoidasida	422676	Haemosporida	5819	Plasmodiidae	1639119	Plasmodium	5820	Plasmodium malariae	5858	0	0	0	0	0	0	0	0	0	0	0	0	0	0	0	0	0	0	77	4	0	0	0	0	0	0	0	0	0	0	0	0	0	0	0	0
Bacteria	2	Proteobacteria	1224	Betaproteobacteria	28216	Burkholderiales	80840	Burkholderiaceae	119060	Paraburkholderia	1822464	Paraburkholderia rhizosphaerae	480658	0	0	0	0	0	0	0	0	0	0	0	0	0	0	0	0	0	0	7	2	0	0	0	0	0	0	0	0	0	0	0	0	0	0	0	0
Bacteria	2	Firmicutes	1239	Clostridia	186801	Clostridiales	186802	Clostridiaceae	31979	Clostridium	1485	Clostridium estertheticum	238834	0	0	0	0	0	0	0	0	0	0	0	0	0	0	0	0	0	0	14	3	0	0	37	10	0	0	0	0	0	0	0	0	0	0	0	0
Bacteria	2	Actinobacteria	201174	Actinobacteria	1760	Streptomycetales	85011	Streptomycetaceae	2062	Streptomyces	1883	Streptomyces cinereoruber	67260	0	0	0	0	0	0	0	0	0	0	0	0	0	0	0	0	0	0	11	2	0	0	0	0	0	0	0	0	0	0	0	0	0	0	0	0
Bacteria	2	Actinobacteria	201174	Actinobacteria	1760	Pseudonocardiales	85010	Pseudonocardiaceae	2070	Saccharothrix	2071	Saccharothrix tamanrassetensis	1051531	0	0	0	0	0	0	0	0	0	0	0	0	0	0	0	0	0	0	6	1	0	0	0	0	0	0	0	0	0	0	0	0	0	0	0	0
Bacteria	2	Bacteroidetes	976	Sphingobacteriia	117747	Sphingobacteriales	200666	Sphingobacteriaceae	84566	Pedobacter	84567	Pedobacter sp. L105	1641871	0	0	0	0	0	0	0	0	0	0	0	0	0	0	0	0	0	0	8	2	0	0	0	0	0	0	0	0	0	0	0	0	0	0	0	0
Archaea	2157	Euryarchaeota	28890	Candidatus Poseidoniia	2599185	Candidatus Poseidoniales	133814	unclassified Candidatus Poseidoniales_family	302599254	unclassified Candidatus Poseidoniales_genus	202599254	Candidatus Poseidoniales archaeon	2163009	0	0	0	0	0	0	0	0	0	0	0	0	0	0	0	0	0	0	16	10	0	0	0	0	0	0	0	0	0	0	0	0	0	0	0	0
Eukaryota	2759	Arthropoda	6656	Insecta	50557	Diptera	7147	Drosophilidae	7214	Drosophila	7215	Drosophila ficusphila	30025	0	0	0	0	0	0	0	0	0	0	0	0	0	0	599	0	0	0	0	0	1192	7	0	0	0	0	0	0	0	0	0	0	0	0	0	0
Eukaryota	2759	Arthropoda	6656	Insecta	50557	Lepidoptera	7088	Psychidae	93884	Eumeta	151548	Eumeta japonica	151549	0	0	0	0	0	0	0	0	0	0	0	0	0	0	0	0	0	0	0	0	1223	23	0	0	0	0	0	0	0	0	0	0	0	0	0	0
Eukaryota	2759	Streptophyta	35493	Magnoliopsida	3398	Fabales	72025	Fabaceae	3803	Abrus	3815	Abrus precatorius	3816	0	0	0	0	0	0	0	0	0	0	0	0	0	0	0	0	0	0	0	0	459	9	0	0	0	0	0	0	0	0	0	0	0	0	0	0
Bacteria	2	Actinobacteria	201174	Actinobacteria	1760	Streptosporangiales	85012	Streptosporangiaceae	2004	Nonomuraea	83681	Nonomuraea sp. PA05	2604466	0	0	0	0	0	0	0	0	0	0	0	0	0	0	0	0	0	0	0	0	29	3	0	0	0	0	0	0	0	0	0	0	0	0	0	0
Bacteria	2	Actinobacteria	201174	Actinobacteria	1760	Corynebacteriales	85007	Mycobacteriaceae	1762	Mycolicibacterium	1866885	Mycolicibacterium chubuense	1800	0	0	0	0	0	0	0	0	0	0	0	0	0	0	0	0	0	0	0	0	31	5	0	0	0	0	0	0	0	0	0	0	0	0	0	0
Bacteria	2	Actinobacteria	201174	Actinobacteria	1760	Pseudonocardiales	85010	Pseudonocardiaceae	2070	Amycolatopsis	1813	Amycolatopsis saalfeldensis	394193	0	0	0	0	0	0	0	0	0	0	0	0	0	0	0	0	0	0	0	0	22	3	0	0	0	0	0	0	0	0	0	0	0	0	0	0
Bacteria	2	Proteobacteria	1224	Alphaproteobacteria	28211	Rhodobacterales	204455	Rhodobacteraceae	31989	Paracoccus	265	Paracoccus zhejiangensis	1077935	0	0	0	0	0	0	0	0	0	0	0	0	0	0	0	0	0	0	0	0	25	5	0	0	0	0	0	0	0	0	0	0	0	0	0	0
Bacteria	2	Proteobacteria	1224	Betaproteobacteria	28216	Burkholderiales	80840	Comamonadaceae	80864	Variovorax	34072	Variovorax sp. HW608	1034889	0	0	0	0	0	0	0	0	0	0	0	0	0	0	0	0	0	0	0	0	24	3	0	0	0	0	0	0	0	0	0	0	0	0	0	0
Bacteria	2	Proteobacteria	1224	Betaproteobacteria	28216	Burkholderiales	80840	Burkholderiaceae	119060	Paraburkholderia	1822464	Paraburkholderia kururiensis	984307	0	0	0	0	0	0	0	0	0	0	0	0	0	0	0	0	0	0	0	0	22	5	0	0	0	0	0	0	0	0	0	0	0	0	0	0
Bacteria	2	Proteobacteria	1224	Betaproteobacteria	28216	Burkholderiales	80840	Oxalobacteraceae	75682	Massilia	149698	Massilia sp. NEAU-GH312	2784389	0	0	0	0	0	0	0	0	0	0	0	0	0	0	0	0	0	0	0	0	19	3	0	0	0	0	0	0	0	0	0	0	0	0	0	0
Bacteria	2	Proteobacteria	1224	Deltaproteobacteria	28221	Desulfovibrionales	213115	Desulfovibrionaceae	194924	Desulfovibrio	872	Desulfovibrio magneticus	184917	0	0	0	0	0	0	0	0	0	0	0	0	0	0	0	0	0	0	0	0	27	3	0	0	0	0	0	0	0	0	0	0	0	0	0	0
Bacteria	2	Firmicutes	1239	Clostridia	186801	Clostridiales	186802	Clostridiaceae	31979	Clostridium	1485	Clostridium sp. P21	2716538	0	0	0	0	0	0	0	0	0	0	0	0	0	0	0	0	0	0	0	0	21	7	0	0	0	0	0	0	0	0	0	0	0	0	0	0
Bacteria	2	Firmicutes	1239	Bacilli	91061	Bacillales	1385	Paenibacillaceae	186822	Paenibacillus	44249	Paenibacillus sp. LMG 31456	2654974	0	0	0	0	0	0	0	0	0	0	0	0	0	0	0	0	0	0	0	0	14	4	0	0	0	0	0	0	0	0	0	0	0	0	0	0
Eukaryota	2759	Arthropoda	6656	Insecta	50557	Diptera	7147	Drosophilidae	7214	Drosophila	7215	Drosophila serrata	7274	0	0	0	0	0	0	0	0	0	0	0	0	0	0	0	0	0	0	0	0	0	0	829	11	850	7	0	0	0	0	0	0	0	0	0	0
Eukaryota	2759	Streptophyta	35493	Magnoliopsida	3398	Fabales	72025	Fabaceae	3803	Vigna	3913	Vigna angularis	3914	0	0	0	0	0	0	0	0	0	0	0	0	0	0	0	0	0	0	0	0	0	0	328	10	0	0	0	0	0	0	0	0	0	0	0	0
Eukaryota	2759	Ascomycota	4890	Sordariomycetes	147550	Hypocreales	5125	Nectriaceae	110618	Fusarium	5506	Fusarium nygamai	42673	0	0	0	0	0	0	0	0	0	0	0	0	0	0	0	0	0	0	0	0	0	0	222	10	0	0	0	0	0	0	0	0	0	0	0	0
Eukaryota	2759	Ascomycota	4890	Sordariomycetes	147550	Glomerellales	1028384	Glomerellaceae	681950	Colletotrichum	5455	Colletotrichum sojae	2175907	0	0	0	0	0	0	0	0	0	0	0	0	0	0	0	0	0	0	0	0	0	0	216	5	0	0	0	0	0	0	0	0	0	0	0	0
Eukaryota	2759	Ascomycota	4890	Eurotiomycetes	147545	Eurotiales	5042	Aspergillaceae	1131492	Penicillium	5073	Penicillium arizonense	1835702	0	0	0	0	0	0	0	0	0	0	0	0	0	0	0	0	0	0	0	0	0	0	210	5	0	0	0	0	0	0	0	0	0	0	0	0
Eukaryota	2759	Basidiomycota	5204	Agaricomycetes	155619	Agaricales	5338	Mycenaceae	2024004	Mycena	41247	Mycena chlorophos	658473	0	0	0	0	0	0	0	0	0	0	0	0	0	0	0	0	0	0	0	0	0	0	222	6	0	0	0	0	0	0	0	0	0	0	0	0
Eukaryota	2759	Apicomplexa	5794	Aconoidasida	422676	Haemosporida	5819	Plasmodiidae	1639119	Plasmodium	5820	Plasmodium ovale	36330	0	0	0	0	0	0	0	0	0	0	0	0	0	0	0	0	0	0	0	0	0	0	200	14	0	0	0	0	0	0	0	0	0	0	0	0
Bacteria	2	Actinobacteria	201174	Actinobacteria	1760	Streptomycetales	85011	Streptomycetaceae	2062	Streptomyces	1883	Streptomyces sulfonofaciens	68272	0	0	0	0	0	0	0	0	0	0	0	0	0	0	0	0	0	0	0	0	0	0	25	4	0	0	0	0	0	0	0	0	0	0	0	0
Bacteria	2	Actinobacteria	201174	Actinobacteria	1760	Streptosporangiales	85012	Streptosporangiaceae	2004	Nonomuraea	83681	Nonomuraea sp. K274	1187855	0	0	0	0	0	0	0	0	0	0	0	0	0	0	0	0	0	0	0	0	0	0	20	2	0	0	0	0	0	0	0	0	0	0	0	0
Bacteria	2	Actinobacteria	201174	Actinobacteria	1760	Micrococcales	85006	Microbacteriaceae	85023	Microbacterium	33882	Microbacterium immunditiarum	337480	0	0	0	0	0	0	0	0	0	0	0	0	0	0	0	0	0	0	0	0	0	0	12	3	0	0	0	0	0	0	0	0	0	0	0	0
Bacteria	2	Actinobacteria	201174	Actinobacteria	1760	Micrococcales	85006	Micrococcaceae	1268	Arthrobacter	1663	Arthrobacter sp. H14	1312959	0	0	0	0	0	0	0	0	0	0	0	0	0	0	0	0	0	0	0	0	0	0	11	3	0	0	0	0	0	0	0	0	0	0	0	0
Bacteria	2	Actinobacteria	201174	Actinobacteria	1760	Corynebacteriales	85007	Nocardiaceae	85025	Nocardia	1817	Nocardia sp. NRRL S-836	1519492	0	0	0	0	0	0	0	0	0	0	0	0	0	0	0	0	0	0	0	0	0	0	10	3	0	0	0	0	0	0	0	0	0	0	0	0
Bacteria	2	Bacteroidetes	976	Flavobacteriia	117743	Flavobacteriales	200644	Flavobacteriaceae	49546	Flavobacterium	237	Flavobacterium sp. ZT4R6	2593302	0	0	0	0	0	0	0	0	0	0	0	0	0	0	0	0	0	0	9	1	0	0	32	2	0	0	0	0	0	0	0	0	0	0	0	0
Bacteria	2	Bacteroidetes	976	Sphingobacteriia	117747	Sphingobacteriales	200666	Sphingobacteriaceae	84566	Mucilaginibacter	423349	Mucilaginibacter xinganensis	1234841	0	0	0	0	20	2	0	0	0	0	0	0	6	1	0	0	0	0	0	0	0	0	22	5	0	0	0	0	0	0	0	0	0	0	0	0
Bacteria	2	Bacteroidetes	976	Chitinophagia	1853228	Chitinophagales	1853229	Chitinophagaceae	563835	Chitinophaga	79328	Chitinophaga sp. S165	2135462	0	0	0	0	0	0	0	0	0	0	0	0	0	0	0	0	0	0	0	0	0	0	22	7	0	0	0	0	0	0	0	0	0	0	0	0
Bacteria	2	Bacteroidetes	976	Bacteroidia	200643	Bacteroidales	171549	Prevotellaceae	171552	Prevotella	838	Prevotella bryantii	77095	0	0	0	0	0	0	0	0	0	0	0	0	0	0	0	0	0	0	0	0	0	0	5	2	0	0	0	0	0	0	0	0	0	0	0	0
Bacteria	2	Firmicutes	1239	Bacilli	91061	Bacillales	1385	Paenibacillaceae	186822	Paenibacillus	44249	Paenibacillus psychroresistens	1778678	0	0	0	0	0	0	0	0	0	0	0	0	0	0	0	0	0	0	0	0	0	0	13	4	0	0	0	0	0	0	0	0	0	0	0	0
Bacteria	2	Proteobacteria	1224	Alphaproteobacteria	28211	Rhizobiales	356	Rhizobiaceae	82115	Rhizobium	379	Rhizobium marinum	1496690	0	0	0	0	0	0	0	0	0	0	0	0	0	0	0	0	0	0	0	0	0	0	17	3	0	0	0	0	0	0	0	0	0	0	0	0
Bacteria	2	Proteobacteria	1224	Alphaproteobacteria	28211	Rhodobacterales	204455	Rhodobacteraceae	31989	Paracoccus	265	Paracoccus zeaxanthinifaciens	187400	0	0	0	0	0	0	0	0	0	0	0	0	0	0	0	0	0	0	0	0	0	0	15	2	0	0	0	0	0	0	0	0	0	0	0	0
Bacteria	2	Proteobacteria	1224	Alphaproteobacteria	28211	Sphingomonadales	204457	Sphingomonadaceae	41297	Sphingomonas	13687	Sphingomonas yantingensis	1241761	0	0	0	0	0	0	0	0	0	0	0	0	0	0	0	0	0	0	0	0	0	0	13	3	0	0	0	0	0	0	0	0	0	0	0	0
Bacteria	2	Proteobacteria	1224	Gammaproteobacteria	1236	Xanthomonadales	135614	Xanthomonadaceae	32033	Lysobacter	68	Lysobacter panacisoli	1255263	0	0	0	0	0	0	0	0	0	0	0	0	0	0	0	0	0	0	0	0	0	0	8	2	0	0	0	0	0	0	0	0	0	0	0	0
Eukaryota	2759	Streptophyta	35493	Magnoliopsida	3398	Malvales	41938	Malvaceae	3629	Hibiscus	47605	Hibiscus syriacus	106335	0	0	0	0	0	0	0	0	0	0	0	0	0	0	0	0	0	0	0	0	0	0	0	0	373	22	0	0	0	0	0	0	0	0	0	0
Eukaryota	2759	Streptophyta	35493	Magnoliopsida	3398	Poales	38820	Poaceae	4479	Triticum	4564	Triticum dicoccoides	85692	0	0	0	0	0	0	0	0	0	0	0	0	0	0	0	0	0	0	0	0	0	0	0	0	349	9	0	0	0	0	0	0	0	0	0	0
Eukaryota	2759	Ascomycota	4890	Eurotiomycetes	147545	Eurotiales	5042	Aspergillaceae	1131492	Aspergillus	5052	Aspergillus steynii	306088	0	0	0	0	0	0	0	0	0	0	0	0	0	0	0	0	146	2	0	0	0	0	0	0	244	7	0	0	0	0	0	0	0	0	0	0
Eukaryota	2759	Ascomycota	4890	Leotiomycetes	147548	Helotiales	5178	Mollisiaceae	2755564	Phialocephala	150173	Phialocephala scopiformis	149040	0	0	0	0	0	0	0	0	0	0	0	0	0	0	0	0	0	0	0	0	0	0	0	0	251	4	0	0	0	0	0	0	0	0	0	0
Eukaryota	2759	Ascomycota	4890	Sordariomycetes	147550	Hypocreales	5125	Nectriaceae	110618	Fusarium	5506	Fusarium mangiferae	192010	0	0	0	0	0	0	0	0	0	0	0	0	0	0	0	0	0	0	0	0	0	0	0	0	241	7	0	0	0	0	0	0	0	0	0	0
Eukaryota	2759	Basidiomycota	5204	Agaricomycetes	155619	Agaricales	5338	Physalacriaceae	862241	Armillaria	47424	Armillaria ostoyae	47428	0	0	0	0	0	0	0	0	0	0	0	0	0	0	0	0	0	0	0	0	0	0	0	0	262	9	0	0	0	0	0	0	0	0	0	0
Eukaryota	2759	Euglenozoa	33682	Kinetoplastea	5653	Trypanosomatida	2704949	Trypanosomatidae	5654	Trypanosoma	5690	Trypanosoma cruzi	5693	0	0	0	0	0	0	0	0	0	0	0	0	0	0	0	0	0	0	0	0	0	0	0	0	147	7	0	0	0	0	0	0	0	0	0	0
Bacteria	2	Proteobacteria	1224	Alphaproteobacteria	28211	Rhizobiales	356	Bradyrhizobiaceae	41294	Bradyrhizobium	374	Bradyrhizobium lablabi	722472	0	0	0	0	0	0	0	0	0	0	0	0	0	0	0	0	0	0	0	0	0	0	0	0	33	3	0	0	0	0	0	0	0	0	0	0
Bacteria	2	Proteobacteria	1224	Alphaproteobacteria	28211	Sphingomonadales	204457	Sphingomonadaceae	41297	Sphingomonas	13687	Sphingomonas jatrophae	1166337	0	0	0	0	0	0	0	0	0	0	0	0	0	0	0	0	0	0	0	0	0	0	0	0	14	4	0	0	0	0	0	0	0	0	0	0
Bacteria	2	Proteobacteria	1224	Gammaproteobacteria	1236	Chromatiales	135613	Chromatiaceae	1046	Rheinheimera	67575	Rheinheimera tuosuensis	1323745	0	0	0	0	0	0	0	0	0	0	0	0	0	0	0	0	0	0	0	0	0	0	0	0	10	2	0	0	0	0	0	0	0	0	0	0
Bacteria	2	Actinobacteria	201174	Actinobacteria	1760	Streptosporangiales	85012	Streptosporangiaceae	2004	Nonomuraea	83681	Nonomuraea jabiensis	882448	0	0	0	0	0	0	0	0	0	0	0	0	0	0	0	0	0	0	0	0	0	0	0	0	18	2	0	0	0	0	0	0	0	0	0	0
Bacteria	2	Actinobacteria	201174	Actinobacteria	1760	Micrococcales	85006	Microbacteriaceae	85023	Microbacterium	33882	Microbacterium thalassium	362649	0	0	0	0	0	0	0	0	0	0	0	0	0	0	0	0	0	0	0	0	0	0	0	0	11	2	0	0	0	0	0	0	0	0	0	0
Bacteria	2	Firmicutes	1239	Clostridia	186801	Clostridiales	186802	Clostridiaceae	31979	Clostridium	1485	Clostridium sartagoforme	84031	0	0	0	0	0	0	0	0	0	0	0	0	0	0	0	0	0	0	0	0	0	0	0	0	21	6	0	0	0	0	0	0	0	0	0	0
Bacteria	2	Firmicutes	1239	Bacilli	91061	Bacillales	1385	Paenibacillaceae	186822	Paenibacillus	44249	Paenibacillus mucilaginosus	61624	0	0	0	0	12	0	0	0	0	0	0	0	0	0	0	0	0	0	0	0	0	0	0	0	11	2	0	0	0	0	0	0	0	0	0	0
Bacteria	2	Firmicutes	1239	Bacilli	91061	Bacillales	1385	Bacillaceae	186817	Bacillus	1386	Bacillus urbisdiaboli	1960589	0	0	0	0	0	0	0	0	0	0	0	0	0	0	0	0	0	0	0	0	0	0	0	0	9	3	0	0	0	0	0	0	0	0	0	0
Bacteria	2	Bacteroidetes	976	Sphingobacteriia	117747	Sphingobacteriales	200666	Sphingobacteriaceae	84566	Mucilaginibacter	423349	Mucilaginibacter sp. F01003	2305909	0	0	0	0	0	0	0	0	0	0	0	0	0	0	0	0	0	0	0	0	0	0	0	0	22	3	0	0	0	0	0	0	0	0	0	0
Eukaryota	2759	Ascomycota	4890	Eurotiomycetes	147545	Eurotiales	5042	Aspergillaceae	1131492	Aspergillus	5052	Aspergillus heteromorphus	51019	0	0	0	0	0	0	0	0	0	0	0	0	0	0	0	0	0	0	0	0	0	0	0	0	0	0	184	6	0	0	0	0	0	0	0	0
Eukaryota	2759	Ascomycota	4890	Saccharomycetes	4891	Saccharomycetales	4892	Pichiaceae	1156497	Pichia	4919	Pichia membranifaciens	4926	0	0	0	0	0	0	0	0	0	0	0	0	0	0	0	0	0	0	0	0	0	0	0	0	0	0	147	5	0	0	0	0	0	0	0	0
Eukaryota	2759	Apicomplexa	5794	Aconoidasida	422676	Haemosporida	5819	Plasmodiidae	1639119	Plasmodium	5820	Plasmodium relictum	85471	0	0	0	0	0	0	0	0	0	0	0	0	0	0	0	0	0	0	0	0	0	0	0	0	184	2	147	4	0	0	0	0	0	0	0	0
Bacteria	2	Actinobacteria	201174	Actinobacteria	1760	Streptomycetales	85011	Streptomycetaceae	2062	Streptomyces	1883	Streptomyces sp. CRXT-G-22	2768066	0	0	0	0	0	0	0	0	0	0	0	0	0	0	0	0	0	0	0	0	0	0	0	0	0	0	18	2	0	0	0	0	0	0	0	0
Bacteria	2	Actinobacteria	201174	Actinobacteria	1760	Corynebacteriales	85007	Nocardiaceae	85025	Nocardia	1817	Nocardia asteroides	1824	0	0	0	0	0	0	0	0	0	0	0	0	0	0	0	0	0	0	7	1	0	0	0	0	0	0	12	2	0	0	0	0	0	0	0	0
Bacteria	2	Actinobacteria	201174	Actinobacteria	1760	Micromonosporales	85008	Micromonosporaceae	28056	Micromonospora	1873	Micromonospora deserti	2070366	0	0	0	0	0	0	0	0	0	0	0	0	0	0	0	0	0	0	0	0	0	0	0	0	0	0	13	4	0	0	0	0	0	0	0	0
Bacteria	2	Actinobacteria	201174	Actinobacteria	1760	Pseudonocardiales	85010	Pseudonocardiaceae	2070	Amycolatopsis	1813	Amycolatopsis bartoniae	941986	0	0	0	0	0	0	0	0	0	0	0	0	0	0	0	0	0	0	0	0	0	0	0	0	0	0	12	2	0	0	0	0	0	0	0	0
Bacteria	2	Actinobacteria	201174	Actinobacteria	1760	Micrococcales	85006	Microbacteriaceae	85023	Microbacterium	33882	Microbacterium sp. SA39	1263625	0	0	0	0	0	0	0	0	0	0	0	0	0	0	0	0	0	0	0	0	0	0	0	0	0	0	9	2	0	0	0	0	0	0	0	0
Bacteria	2	Proteobacteria	1224	Alphaproteobacteria	28211	Rhizobiales	356	Phyllobacteriaceae	69277	Mesorhizobium	68287	Mesorhizobium caraganae	483206	0	0	0	0	0	0	0	0	0	0	0	0	0	0	0	0	0	0	0	0	0	0	0	0	0	0	16	2	0	0	0	0	0	0	0	0
Bacteria	2	Proteobacteria	1224	Alphaproteobacteria	28211	Rhodospirillales	204441	Acetobacteraceae	433	Acetobacter	434	Acetobacter cibinongensis	146475	0	0	0	0	0	0	0	0	0	0	0	0	0	0	0	0	0	0	0	0	0	0	0	0	0	0	7	2	0	0	0	0	0	0	0	0
Bacteria	2	Bacteroidetes	976	Sphingobacteriia	117747	Sphingobacteriales	200666	Sphingobacteriaceae	84566	Mucilaginibacter	423349	Mucilaginibacter myungsuensis	649104	0	0	0	0	0	0	0	0	0	0	0	0	0	0	0	0	0	0	0	0	0	0	0	0	0	0	15	3	0	0	0	0	0	0	0	0
Bacteria	2	Firmicutes	1239	Bacilli	91061	Bacillales	1385	Paenibacillaceae	186822	Paenibacillus	44249	Paenibacillus taihuensis	1156355	0	0	0	0	0	0	0	0	0	0	0	0	0	0	0	0	0	0	0	0	0	0	0	0	0	0	8	2	0	0	0	0	0	0	0	0
Eukaryota	2759	Arthropoda	6656	Insecta	50557	Hymenoptera	7399	Formicidae	36668	Cyphomyrmex	34699	Cyphomyrmex costatus	456900	0	0	0	0	0	0	0	0	0	0	0	0	0	0	0	0	0	0	0	0	0	0	0	0	0	0	0	0	0	0	0	0	596	6	0	0
Eukaryota	2759	Basidiomycota	5204	Agaricomycetes	155619	Agaricales	5338	Physalacriaceae	862241	Cylindrobasidium	139105	Cylindrobasidium torrendii	394432	0	0	0	0	0	0	0	0	0	0	0	0	0	0	0	0	0	0	0	0	0	0	0	0	0	0	0	0	0	0	0	0	249	7	0	0
Bacteria	2	Proteobacteria	1224	Alphaproteobacteria	28211	Rhizobiales	356	Methylobacteriaceae	119045	Methylobacterium	407	Methylobacterium sp. B4	1938755	0	0	0	0	0	0	0	0	0	0	0	0	0	0	0	0	0	0	0	0	0	0	0	0	0	0	0	0	0	0	0	0	14	3	0	0
Bacteria	2	Bacteroidetes	976	Cytophagia	768503	Cytophagales	768507	Cytophagaceae	89373	Dyadobacter	120831	Dyadobacter fermentans	94254	0	0	0	0	0	0	0	0	0	0	0	0	0	0	0	0	0	0	0	0	0	0	0	0	0	0	0	0	0	0	0	0	14	2	0	0
Bacteria	2	Bacteroidetes	976	Flavobacteriia	117743	Flavobacteriales	200644	Flavobacteriaceae	49546	unclassified Flavobacteriaceae_genus	200061432	Flavobacteriaceae bacterium MAR_2010_188	1250295	0	0	0	0	0	0	0	0	0	0	0	0	0	0	0	0	0	0	0	0	0	0	0	0	0	0	0	0	0	0	0	0	13	4	0	0
Eukaryota	2759	Chordata	7711	Actinopteri	186623	Cyprinodontiformes	28738	Rivulidae	28771	Kryptolebias	326431	Kryptolebias marmoratus	37003	0	0	0	0	0	0	0	0	0	0	0	0	0	0	0	0	0	0	0	0	0	0	0	0	0	0	0	0	0	0	0	0	0	0	480	231
Eukaryota	2759	Arthropoda	6656	Insecta	50557	Diptera	7147	Drosophilidae	7214	Drosophila	7215	Drosophila willistoni	7260	0	0	0	0	0	0	0	0	0	0	0	0	0	0	0	0	0	0	0	0	0	0	0	0	0	0	0	0	0	0	0	0	0	0	165	8
Eukaryota	2759	Arthropoda	6656	Insecta	50557	Diptera	7147	Drosophilidae	7214	Drosophila	7215	Drosophila eugracilis	29029	0	0	0	0	0	0	0	0	0	0	0	0	0	0	0	0	0	0	0	0	0	0	0	0	0	0	0	0	0	0	0	0	0	0	163	8
Eukaryota	2759	Arthropoda	6656	Insecta	50557	Diptera	7147	Drosophilidae	7214	Drosophila	7215	Drosophila kikkawai	30033	0	0	0	0	0	0	0	0	0	0	0	0	0	0	0	0	0	0	0	0	0	0	0	0	0	0	0	0	0	0	0	0	0	0	161	7
Eukaryota	2759	Arthropoda	6656	Insecta	50557	Diptera	7147	Drosophilidae	7214	Drosophila	7215	Drosophila miranda	7229	0	0	0	0	0	0	0	0	0	0	0	0	0	0	0	0	0	0	0	0	0	0	0	0	0	0	0	0	0	0	0	0	0	0	159	7
Eukaryota	2759	Arthropoda	6656	Insecta	50557	Hymenoptera	7399	Formicidae	36668	Temnothorax	300110	Temnothorax curvispinosus	300111	0	0	0	0	0	0	0	0	0	0	0	0	0	0	0	0	0	0	0	0	0	0	0	0	0	0	0	0	0	0	0	0	0	0	174	14
Eukaryota	2759	Arthropoda	6656	Insecta	50557	Lepidoptera	7088	Nymphalidae	33415	Bicyclus	110367	Bicyclus anynana	110368	0	0	0	0	0	0	0	0	0	0	0	0	0	0	0	0	0	0	0	0	0	0	0	0	0	0	0	0	0	0	0	0	0	0	163	10
Eukaryota	2759	Arthropoda	6656	Insecta	50557	Coleoptera	7041	Chrysomelidae	27439	Callosobruchus	64390	Callosobruchus maculatus	64391	0	0	0	0	0	0	0	0	0	0	0	0	0	0	0	0	0	0	0	0	0	0	0	0	0	0	0	0	0	0	0	0	0	0	117	10
Eukaryota	2759	Rotifera	10190	Monogononta	10191	Ploima	84394	Brachionidae	10193	Brachionus	10194	Brachionus plicatilis	10195	0	0	0	0	0	0	0	0	0	0	0	0	0	0	0	0	0	0	0	0	0	0	0	0	0	0	0	0	0	0	0	0	0	0	165	19
Eukaryota	2759	Streptophyta	35493	Magnoliopsida	3398	Brassicales	3699	Brassicaceae	3700	Arabis	50451	Arabis alpina	50452	0	0	0	0	0	0	0	0	0	0	0	0	0	0	0	0	0	0	0	0	0	0	0	0	0	0	0	0	0	0	0	0	0	0	58	4
Eukaryota	2759	Streptophyta	35493	Magnoliopsida	3398	Brassicales	3699	Brassicaceae	3700	Arabis	50451	Arabis nemorensis	586526	0	0	0	0	0	0	0	0	0	0	0	0	0	0	0	0	0	0	0	0	0	0	0	0	0	0	0	0	0	0	0	0	0	0	53	4
Eukaryota	2759	Streptophyta	35493	Magnoliopsida	3398	Fabales	72025	Fabaceae	3803	Prosopis	35715	Prosopis alba	207710	0	0	0	0	0	0	0	0	0	0	0	0	0	0	0	0	0	0	0	0	0	0	0	0	0	0	0	0	0	0	0	0	0	0	61	12
Eukaryota	2759	Streptophyta	35493	Magnoliopsida	3398	Asterales	4209	Asteraceae	4210	Cynara	4264	Cynara cardunculus	4265	0	0	0	0	0	0	0	0	0	0	0	0	0	0	0	0	0	0	0	0	0	0	0	0	0	0	0	0	0	0	0	0	0	0	58	8
Eukaryota	2759	Nematoda	6231	Chromadorea	119089	Rhabditida	6236	Neodiplogasteridae	54124	Pristionchus	54125	Pristionchus pacificus	54126	0	0	0	0	0	0	0	0	0	0	0	0	0	0	0	0	0	0	0	0	0	0	0	0	0	0	0	0	0	0	0	0	0	0	135	17
Eukaryota	2759	Mucoromycota	1913637	Mortierellomycetes	2212732	Mortierellales	214503	Mortierellaceae	4854	Mortierella	4855	Mortierella sp. AD011	1896180	0	0	0	0	0	0	0	0	0	0	0	0	0	0	0	0	0	0	0	0	0	0	0	0	0	0	0	0	0	0	0	0	0	0	100	8
Eukaryota	2759	Basidiomycota	5204	Agaricomycetes	155619	Cantharellales	36064	Cantharellaceae	57201	Cantharellus	36065	Cantharellus anzutake	1750568	0	0	0	0	0	0	0	0	0	0	0	0	0	0	0	0	0	0	0	0	0	0	0	0	0	0	0	0	0	0	0	0	0	0	75	13
Eukaryota	2759	Basidiomycota	5204	Agaricomycetes	155619	Polyporales	5303	Polyporaceae	5317	Dichomitus	114154	Dichomitus squalens	114155	0	0	0	0	0	0	0	0	0	0	0	0	0	0	0	0	0	0	0	0	0	0	0	0	0	0	0	0	0	0	0	0	0	0	60	5
Eukaryota	2759	Chlorophyta	3041	Mamiellophyceae	1035538	Mamiellales	13792	Bathycoccaceae	1525212	Ostreococcus	70447	Ostreococcus tauri	70448	0	0	0	0	0	0	0	0	0	0	0	0	0	0	0	0	0	0	0	0	0	0	0	0	0	0	0	0	0	0	0	0	0	0	71	3
Eukaryota	2759	Chlorophyta	3041	Mamiellophyceae	1035538	Mamiellales	13792	Bathycoccaceae	1525212	Ostreococcus	70447	Ostreococcus sp. 'lucimarinus'	242159	0	0	0	0	0	0	0	0	0	0	0	0	0	0	0	0	0	0	0	0	0	0	0	0	0	0	0	0	0	0	0	0	0	0	70	3
Eukaryota	2759	Ascomycota	4890	Dothideomycetes	147541	Pleosporales	92860	Cucurbitariaceae	221670	Cucurbitaria	45141	Cucurbitaria berberidis	45142	0	0	0	0	0	0	0	0	0	0	0	0	0	0	0	0	0	0	0	0	0	0	0	0	0	0	0	0	0	0	0	0	0	0	67	6
Eukaryota	2759	Euglenozoa	33682	Kinetoplastea	5653	Eubodonida	2704650	Bodonidae	5708	Bodo	5712	Bodo saltans	75058	0	0	0	0	0	0	0	0	0	0	0	0	0	0	0	0	0	0	0	0	0	0	0	0	0	0	0	0	0	0	0	0	0	0	36	12
Bacteria	2	Proteobacteria	1224	Alphaproteobacteria	28211	Rhizobiales	356	Rhizobiaceae	82115	Rhizobium	379	Rhizobium tropici	398	0	0	0	0	0	0	0	0	0	0	0	0	0	0	0	0	0	0	0	0	0	0	0	0	0	0	0	0	0	0	0	0	0	0	27	8
Bacteria	2	Proteobacteria	1224	Alphaproteobacteria	28211	Rhizobiales	356	Rhizobiaceae	82115	Rhizobium	379	Rhizobium esperanzae	1967781	0	0	0	0	0	0	0	0	0	0	0	0	0	0	0	0	0	0	0	0	0	0	0	0	0	0	0	0	0	0	0	0	0	0	19	4
Bacteria	2	Proteobacteria	1224	Alphaproteobacteria	28211	Rhizobiales	356	Rhizobiaceae	82115	Rhizobium	379	Rhizobium aethiopicum	1138170	0	0	0	0	0	0	0	0	0	0	0	0	0	0	0	0	0	0	0	0	0	0	0	0	0	0	0	0	0	0	0	0	0	0	14	1
Bacteria	2	Proteobacteria	1224	Alphaproteobacteria	28211	Rhizobiales	356	Rhizobiaceae	82115	Rhizobium	379	Rhizobium laguerreae	1076926	0	0	0	0	0	0	0	0	0	0	0	0	0	0	0	0	0	0	0	0	0	0	0	0	0	0	0	0	0	0	0	0	0	0	14	4
Bacteria	2	Proteobacteria	1224	Alphaproteobacteria	28211	Rhizobiales	356	Rhizobiaceae	82115	Rhizobium	379	Rhizobium indigoferae	158891	0	0	0	0	0	0	0	0	0	0	0	0	0	0	0	0	0	0	0	0	0	0	0	0	0	0	0	0	0	0	0	0	0	0	10	2
Bacteria	2	Proteobacteria	1224	Alphaproteobacteria	28211	Rhizobiales	356	Rhizobiaceae	82115	Rhizobium	379	Rhizobium gallicum	56730	0	0	0	0	0	0	0	0	0	0	0	0	0	0	0	0	0	0	0	0	0	0	0	0	0	0	0	0	0	0	0	0	0	0	10	2
Bacteria	2	Proteobacteria	1224	Alphaproteobacteria	28211	Rhizobiales	356	Rhizobiaceae	82115	Rhizobium	379	Rhizobium leucaenae	29450	0	0	0	0	0	0	0	0	0	0	0	0	0	0	0	0	0	0	0	0	0	0	0	0	0	0	0	0	0	0	0	0	0	0	7	1
Bacteria	2	Proteobacteria	1224	Alphaproteobacteria	28211	Rhizobiales	356	Rhizobiaceae	82115	Rhizobium	379	Rhizobium vallis	634290	0	0	0	0	0	0	0	0	0	0	0	0	0	0	0	0	0	0	0	0	0	0	0	0	0	0	0	0	0	0	0	0	0	0	6	2
Bacteria	2	Proteobacteria	1224	Alphaproteobacteria	28211	Sphingomonadales	204457	Sphingomonadaceae	41297	Novosphingobium	165696	Novosphingobium arvoryzae	1256514	0	0	0	0	0	0	0	0	0	0	0	0	0	0	0	0	0	0	0	0	0	0	0	0	0	0	0	0	0	0	0	0	0	0	7	3
Bacteria	2	Proteobacteria	1224	Alphaproteobacteria	28211	Sphingomonadales	204457	Sphingomonadaceae	41297	Sphingomonas	13687	Sphingomonas sp. CFBP 8760	2775282	0	0	0	0	0	0	0	0	0	0	0	0	0	0	0	0	0	0	0	0	0	0	0	0	0	0	0	0	0	0	0	0	0	0	5	1
Bacteria	2	Proteobacteria	1224	Alphaproteobacteria	28211	Rhodospirillales	204441	Acetobacteraceae	433	Roseomonas	125216	Roseomonas sp. MO17	2748666	0	0	0	0	0	0	0	0	0	0	0	0	0	0	0	0	0	0	0	0	0	0	0	0	0	0	0	0	0	0	0	0	0	0	8	7
Bacteria	2	Proteobacteria	1224	Alphaproteobacteria	28211	Rhodobacterales	204455	Rhodobacteraceae	31989	Jannaschia	188905	Jannaschia sp. CCS1	290400	0	0	0	0	0	0	0	0	0	0	0	0	0	0	0	0	0	0	0	0	0	0	0	0	0	0	0	0	0	0	0	0	0	0	4	2
Bacteria	2	Proteobacteria	1224	Betaproteobacteria	28216	Burkholderiales	80840	Oxalobacteraceae	75682	Massilia	149698	Massilia atriviolacea	2495579	0	0	0	0	0	0	0	0	0	0	0	0	0	0	0	0	0	0	0	0	0	0	0	0	0	0	0	0	0	0	0	0	0	0	8	5
Bacteria	2	Proteobacteria	1224	Gammaproteobacteria	1236	Oceanospirillales	135619	Oceanospirillaceae	135620	Marinomonas	28253	Marinomonas pollencensis	491954	0	0	0	0	0	0	0	0	0	0	0	0	0	0	0	0	0	0	0	0	0	0	0	0	0	0	0	0	0	0	0	0	0	0	5	4
Bacteria	2	Proteobacteria	1224	Gammaproteobacteria	1236	Xanthomonadales	135614	Xanthomonadaceae	32033	Lysobacter	68	Lysobacter gummosus	262324	0	0	0	0	0	0	0	0	0	0	0	0	0	0	0	0	0	0	0	0	0	0	0	0	0	0	0	0	0	0	0	0	8	0	4	2
Bacteria	2	Firmicutes	1239	Clostridia	186801	Clostridiales	186802	Clostridiaceae	31979	Clostridium	1485	Clostridium perfringens	1502	0	0	0	0	0	0	0	0	0	0	0	0	0	0	0	0	0	0	0	0	0	0	0	0	0	0	0	0	0	0	0	0	0	0	18	15
Bacteria	2	Firmicutes	1239	Bacilli	91061	Bacillales	1385	Paenibacillaceae	186822	Paenibacillus	44249	Paenibacillus thalictri	2527873	0	0	0	0	0	0	0	0	3	0	0	0	0	0	0	0	0	0	0	0	0	0	0	0	0	0	0	0	0	0	0	0	0	0	7	7
Bacteria	2	Firmicutes	1239	Bacilli	91061	Bacillales	1385	Bacillaceae	186817	Bacillus	1386	Bacillus caeni	2574798	0	0	0	0	0	0	0	0	0	0	0	0	0	0	0	0	0	0	0	0	0	0	0	0	0	0	0	0	0	0	0	0	0	0	3	3
Bacteria	2	Bacteroidetes	976	Flavobacteriia	117743	Flavobacteriales	200644	Flavobacteriaceae	49546	Flavobacterium	237	Flavobacterium aquicola	1682742	0	0	0	0	0	0	0	0	0	0	0	0	0	0	0	0	0	0	0	0	0	0	0	0	0	0	0	0	0	0	0	0	0	0	8	8
Bacteria	2	Bacteroidetes	976	Sphingobacteriia	117747	Sphingobacteriales	200666	Sphingobacteriaceae	84566	Mucilaginibacter	423349	Mucilaginibacter lappiensis	354630	0	0	0	0	0	0	0	0	0	0	0	0	0	0	0	0	0	0	0	0	0	0	0	0	0	0	0	0	0	0	0	0	0	0	7	3
Bacteria	2	Bacteroidetes	976	Cytophagia	768503	Cytophagales	768507	Cytophagaceae	89373	Spirosoma	107	Spirosoma pollinicola	2057025	0	0	0	0	0	0	0	0	0	0	0	0	0	0	0	0	0	0	0	0	19	2	0	0	0	0	0	0	0	0	0	0	0	0	3	3
Bacteria	2	Actinobacteria	201174	Actinobacteria	1760	Propionibacteriales	85009	Nocardioidaceae	85015	Nocardioides	1839	Nocardioides alpinus	748909	0	0	0	0	0	0	0	0	0	0	0	0	0	0	0	0	0	0	0	0	0	0	0	0	0	0	0	0	0	0	0	0	0	0	5	4
Bacteria	2	Actinobacteria	201174	Actinobacteria	1760	Streptomycetales	85011	Streptomycetaceae	2062	Streptomyces	1883	Streptomyces cavernae	2259034	0	0	0	0	0	0	0	0	0	0	0	0	0	0	0	0	0	0	0	0	0	0	0	0	0	0	0	0	0	0	0	0	0	0	4	2
Bacteria	2	Actinobacteria	201174	Actinobacteria	1760	Micromonosporales	85008	Micromonosporaceae	28056	Micromonospora	1873	Micromonospora echinaurantiaca	47857	0	0	0	0	0	0	0	0	0	0	0	0	0	0	0	0	0	0	0	0	0	0	0	0	0	0	0	0	0	0	0	0	0	0	3	2
Bacteria	2	Actinobacteria	201174	Actinobacteria	1760	Pseudonocardiales	85010	Pseudonocardiaceae	2070	Pseudonocardia	1847	Pseudonocardia sediminis	1397368	0	0	0	0	0	0	0	0	0	0	0	0	0	0	0	0	0	0	0	0	0	0	0	0	0	0	0	0	0	0	0	0	0	0	3	2
Bacteria	2	Actinobacteria	201174	Actinobacteria	1760	Corynebacteriales	85007	Mycobacteriaceae	1762	Mycobacterium	1763	Mycobacterium sp. JS623	212767	0	0	0	0	0	0	0	0	0	0	0	0	0	0	0	0	0	0	0	0	0	0	0	0	0	0	0	0	0	0	0	0	0	0	2	2
Bacteria	2	Planctomycetes	203682	Planctomycetia	203683	Pirellulales	2691354	Pirellulaceae	2691357	Rhodopirellula	265488	Rhodopirellula pilleata	2714738	0	0	0	0	0	0	0	0	0	0	0	0	0	0	0	0	0	0	0	0	0	0	0	0	0	0	0	0	0	0	0	0	0	0	5	5
Archaea	2157	Euryarchaeota	28890	Halobacteria	183963	Halobacteriales	2235	Halobacteriaceae	2236	Halorussus	1070314	Halorussus amylolyticus	1126242	0	0	0	0	0	0	0	0	0	0	0	0	0	0	0	0	0	0	0	0	0	0	0	0	0	0	0	0	0	0	0	0	0	0	4	2
Viruses	10239	Uroviricota	2731618	Caudoviricetes	2731619	Caudovirales	28883	Myoviridae	10662	unclassified Myoviridae_genus	200196896	Brevibacterium phage Cantare	2338395	0	0	0	0	0	0	0	0	0	0	0	0	0	0	0	0	0	0	0	0	0	0	0	0	0	0	0	0	0	0	0	0	0	0	2	1
Eukaryota	2759	Chordata	7711	Mammalia	40674	Rodentia	9989	Muridae	10066	Mastomys	30639	Mastomys coucha	35658	0	0	0	0	0	0	0	0	0	0	0	0	0	0	0	0	0	0	0	0	0	0	0	0	0	0	0	0	0	0	0	0	0	0	0	0
Eukaryota	2759	Arthropoda	6656	Insecta	50557	Diptera	7147	Drosophilidae	7214	Drosophila	7215	Drosophila mojavensis	7230	0	0	0	0	0	0	0	0	0	0	0	0	0	0	0	0	0	0	0	0	0	0	0	0	0	0	0	0	0	0	0	0	0	0	0	0
Eukaryota	2759	Arthropoda	6656	Insecta	50557	Diptera	7147	Drosophilidae	7214	Drosophila	7215	Drosophila simulans	7240	0	0	0	0	0	0	0	0	0	0	0	0	0	0	0	0	0	0	0	0	0	0	0	0	0	0	0	0	0	0	0	0	0	0	0	0
Eukaryota	2759	Arthropoda	6656	Insecta	50557	Diptera	7147	Drosophilidae	7214	Drosophila	7215	Drosophila obscura	7282	0	0	0	0	0	0	0	0	0	0	0	0	0	0	0	0	0	0	0	0	0	0	0	0	0	0	0	0	0	0	0	0	0	0	0	0
Eukaryota	2759	Arthropoda	6656	Insecta	50557	Hymenoptera	7399	Formicidae	36668	Dinoponera	369122	Dinoponera quadriceps	609295	0	0	0	0	0	0	0	0	0	0	0	0	0	0	0	0	0	0	0	0	0	0	0	0	0	0	0	0	0	0	0	0	0	0	0	0
Eukaryota	2759	Ascomycota	4890	Sordariomycetes	147550	Hypocreales	5125	Nectriaceae	110618	Fusarium	5506	Fusarium euwallaceae	1147111	0	0	0	0	0	0	0	0	0	0	0	0	0	0	0	0	0	0	0	0	0	0	0	0	0	0	0	0	0	0	0	0	0	0	0	0
Eukaryota	2759	Ascomycota	4890	Sordariomycetes	147550	Glomerellales	1028384	Glomerellaceae	681950	Colletotrichum	5455	Colletotrichum fioriniae	710243	0	0	0	0	0	0	0	0	0	0	0	0	0	0	0	0	0	0	0	0	0	0	0	0	0	0	0	0	0	0	0	0	0	0	0	0
Eukaryota	2759	Ascomycota	4890	Eurotiomycetes	147545	Eurotiales	5042	Aspergillaceae	1131492	Aspergillus	5052	Aspergillus nanangensis	2582783	0	0	0	0	0	0	0	0	0	0	0	0	0	0	0	0	0	0	0	0	0	0	0	0	0	0	0	0	0	0	0	0	0	0	0	0
Eukaryota	2759	Ascomycota	4890	Eurotiomycetes	147545	Eurotiales	5042	Aspergillaceae	1131492	Aspergillus	5052	Aspergillus terreus	33178	0	0	0	0	0	0	0	0	0	0	0	0	0	0	0	0	0	0	0	0	0	0	0	0	0	0	0	0	0	0	0	0	0	0	0	0
Eukaryota	2759	Ascomycota	4890	Dothideomycetes	147541	Pleosporales	92860	Didymosphaeriaceae	221678	Karstenula	301203	Karstenula rhodostoma	301204	0	0	0	0	0	0	0	0	0	0	0	0	0	0	0	0	0	0	0	0	0	0	0	0	0	0	0	0	0	0	0	0	0	0	0	0
Eukaryota	2759	Ascomycota	4890	Saccharomycetes	4891	Saccharomycetales	4892	Saccharomycetaceae	4893	Kluyveromyces	4910	Kluyveromyces marxianus	4911	0	0	0	0	0	0	0	0	0	0	0	0	0	0	0	0	0	0	0	0	0	0	0	0	0	0	0	0	0	0	0	0	0	0	0	0
Eukaryota	2759	Streptophyta	35493	Magnoliopsida	3398	Poales	38820	Poaceae	4479	Oryza	4527	Oryza meyeriana	83307	0	0	0	0	0	0	0	0	0	0	0	0	0	0	0	0	0	0	0	0	0	0	0	0	0	0	0	0	0	0	0	0	0	0	0	0
Eukaryota	2759	Basidiomycota	5204	Agaricomycetes	155619	Agaricales	5338	Omphalotaceae	72117	Gymnopus	93827	Gymnopus androsaceus	1447940	0	0	0	0	0	0	0	0	0	0	0	0	0	0	0	0	0	0	0	0	0	0	0	0	0	0	0	0	0	0	0	0	0	0	0	0
Bacteria	2	Proteobacteria	1224	Deltaproteobacteria	28221	Desulfobacterales	213118	Desulfobacteraceae	213119	unclassified Desulfobacteraceae_genus	200231684	Desulfobacteraceae bacterium IS3	1934248	0	0	0	0	0	0	0	0	0	0	0	0	0	0	0	0	0	0	0	0	0	0	0	0	0	0	0	0	0	0	0	0	0	0	0	0
Bacteria	2	Proteobacteria	1224	Alphaproteobacteria	28211	Rhizobiales	356	Rhizobiaceae	82115	Rhizobium	379	Rhizobium cellulosilyticum	393664	0	0	0	0	0	0	0	0	0	0	0	0	0	0	0	0	0	0	0	0	0	0	0	0	0	0	0	0	0	0	0	0	0	0	0	0
Bacteria	2	Proteobacteria	1224	Alphaproteobacteria	28211	Sphingomonadales	204457	Sphingomonadaceae	41297	Sphingomonas	13687	Sphingomonas sp. AP4-R1	2735134	0	0	0	0	0	0	0	0	0	0	0	0	0	0	0	0	0	0	0	0	0	0	0	0	0	0	0	0	0	0	0	0	0	0	0	0
Bacteria	2	Proteobacteria	1224	Alphaproteobacteria	28211	Rhodobacterales	204455	Rhodobacteraceae	31989	unclassified Rhodobacteraceae_genus	200058840	Rhodobacteraceae bacterium HLUCCA12	1666916	0	0	0	0	0	0	0	0	0	0	0	0	0	0	0	0	0	0	0	0	0	0	0	0	0	0	0	0	0	0	0	0	0	0	0	0
Bacteria	2	Proteobacteria	1224	Alphaproteobacteria	28211	Rhodospirillales	204441	Acetobacteraceae	433	Roseomonas	125216	Roseomonas oryzicola	535904	0	0	0	0	0	0	0	0	0	0	0	0	0	0	0	0	0	0	0	0	0	0	0	0	0	0	0	0	0	0	0	0	0	0	0	0
Bacteria	2	Proteobacteria	1224	Betaproteobacteria	28216	Burkholderiales	80840	Oxalobacteraceae	75682	Massilia	149698	Massilia niastensis	544911	0	0	0	0	0	0	0	0	0	0	0	0	0	0	0	0	0	0	0	0	0	0	0	0	0	0	0	0	0	0	0	0	0	0	0	0
Bacteria	2	Proteobacteria	1224	Betaproteobacteria	28216	Burkholderiales	80840	Burkholderiaceae	119060	Paraburkholderia	1822464	Paraburkholderia unamae	219649	0	0	0	0	0	0	0	0	0	0	0	0	0	0	0	0	0	0	0	0	0	0	0	0	0	0	0	0	0	0	0	0	0	0	0	0
Bacteria	2	Proteobacteria	1224	Gammaproteobacteria	1236	Oceanospirillales	135619	Oceanospirillaceae	135620	Marinomonas	28253	Marinomonas sp. SM1966	2773454	0	0	0	0	0	0	0	0	0	0	0	0	0	0	0	0	0	0	0	0	0	0	0	0	0	0	0	0	0	0	0	0	0	0	0	0
Bacteria	2	Firmicutes	1239	Clostridia	186801	Clostridiales	186802	Clostridiaceae	31979	Clostridium	1485	Clostridium tertium	1559	0	0	0	0	0	0	0	0	0	0	0	0	0	0	0	0	0	0	0	0	0	0	0	0	0	0	0	0	0	0	0	0	0	0	3	0
Bacteria	2	Firmicutes	1239	Bacilli	91061	Bacillales	1385	Bacillaceae	186817	Bacillus	1386	Bacillus acidiproducens	1121084	0	0	0	0	0	0	0	0	0	0	0	0	0	0	0	0	0	0	0	0	0	0	0	0	0	0	0	0	0	0	0	0	0	0	0	0
Bacteria	2	Firmicutes	1239	Bacilli	91061	Lactobacillales	186826	Lactobacillaceae	33958	Lactobacillus	1578	Lactobacillus iners	147802	0	0	0	0	0	0	0	0	0	0	0	0	0	0	0	0	0	0	0	0	0	0	0	0	0	0	0	0	0	0	0	0	0	0	0	0
Bacteria	2	Actinobacteria	201174	Actinobacteria	1760	Pseudonocardiales	85010	Pseudonocardiaceae	2070	Lentzea	165301	Lentzea aerocolonigenes	68170	0	0	0	0	0	0	0	0	0	0	0	0	0	0	0	0	0	0	0	0	0	0	0	0	0	0	0	0	0	0	0	0	0	0	0	0
Bacteria	2	Actinobacteria	201174	Actinobacteria	1760	Streptomycetales	85011	Streptomycetaceae	2062	Streptomyces	1883	Streptomyces sp. SID14478	2706073	0	0	0	0	0	0	0	0	0	0	0	0	0	0	0	0	0	0	0	0	0	0	0	0	0	0	0	0	0	0	0	0	0	0	0	0
Bacteria	2	Actinobacteria	201174	Actinobacteria	1760	Streptosporangiales	85012	Streptosporangiaceae	2004	Nonomuraea	83681	Nonomuraea diastatica	1848329	0	0	0	0	0	0	0	0	0	0	0	0	0	0	0	0	0	0	0	0	0	0	0	0	0	0	0	0	0	0	0	0	0	0	0	0
Bacteria	2	Actinobacteria	201174	Actinobacteria	1760	Streptosporangiales	85012	Streptosporangiaceae	2004	Nonomuraea	83681	Nonomuraea deserti	1848322	0	0	0	0	0	0	0	0	0	0	0	0	0	0	0	0	0	0	0	0	0	0	0	0	0	0	0	0	0	0	0	0	0	0	0	0
Bacteria	2	Actinobacteria	201174	Actinobacteria	1760	Micrococcales	85006	Microbacteriaceae	85023	Microbacterium	33882	Microbacterium testaceum	2033	0	0	0	0	0	0	0	0	0	0	0	0	0	0	0	0	0	0	0	0	0	0	0	0	0	0	0	0	0	0	0	0	0	0	0	0
Bacteria	2	Actinobacteria	201174	Actinobacteria	1760	Micrococcales	85006	Microbacteriaceae	85023	Microbacterium	33882	Microbacterium enclense	993073	0	0	0	0	0	0	0	0	0	0	0	0	0	0	0	0	0	0	0	0	0	0	0	0	0	0	0	0	0	0	0	0	0	0	0	0
Bacteria	2	Actinobacteria	201174	Actinobacteria	1760	Corynebacteriales	85007	Mycobacteriaceae	1762	Mycobacterium	1763	Mycobacterium sp. MS1601	1936029	0	0	0	0	0	0	0	0	0	0	0	0	0	0	0	0	0	0	0	0	0	0	0	0	0	0	0	0	0	0	0	0	0	0	0	0
Bacteria	2	Bacteroidetes	976	Flavobacteriia	117743	Flavobacteriales	200644	Flavobacteriaceae	49546	Flavobacterium	237	Flavobacterium gilvum	1492737	0	0	0	0	0	0	0	0	0	0	0	0	0	0	0	0	0	0	0	0	0	0	0	0	0	0	0	0	0	0	0	0	0	0	0	0
Bacteria	2	Bacteroidetes	976	Cytophagia	768503	Cytophagales	768507	Cytophagaceae	89373	Spirosoma	107	Spirosoma oryzae	1469603	0	0	0	0	0	0	0	0	0	0	0	0	0	0	0	0	0	0	0	0	0	0	0	0	0	0	0	0	0	0	0	0	0	0	0	0
Bacteria	2	Bacteroidetes	976	Chitinophagia	1853228	Chitinophagales	1853229	Chitinophagaceae	563835	Chitinophaga	79328	Chitinophaga rupis	573321	0	0	0	0	0	0	0	0	0	0	0	0	0	0	0	0	0	0	0	0	0	0	0	0	0	0	0	0	0	0	0	0	0	0	0	0
Eukaryota	2759	Ascomycota	4890	Sordariomycetes	147550	Hypocreales	5125	Nectriaceae	110618	Fusarium	5506	Fusarium decemcellulare	57161	0	0	0	0	0	0	0	0	0	0	0	0	0	0	0	0	0	0	0	0	0	0	0	0	0	0	0	0	0	0	0	0	0	0	0	0
Eukaryota	2759	Ascomycota	4890	Sordariomycetes	147550	Hypocreales	5125	Nectriaceae	110618	Fusarium	5506	Fusarium longipes	694270	0	0	0	0	214	2	0	0	0	0	0	0	0	0	0	0	0	0	0	0	0	0	0	0	0	0	0	0	0	0	0	0	0	0	0	0
Eukaryota	2759	Ascomycota	4890	Sordariomycetes	147550	Hypocreales	5125	Nectriaceae	110618	Fusarium	5506	Fusarium zealandicum	1053134	0	0	0	0	0	0	0	0	0	0	0	0	0	0	0	0	0	0	0	0	0	0	0	0	0	0	0	0	0	0	0	0	0	0	0	0
Bacteria	2	Firmicutes	1239	Bacilli	91061	Bacillales	1385	Bacillaceae	186817	Bacillus	1386	Bacillus pseudomycoides	64104	0	0	0	0	0	0	0	0	11	1	0	0	0	0	0	0	0	0	0	0	0	0	0	0	0	0	0	0	0	0	0	0	0	0	0	0
Bacteria	2	Firmicutes	1239	Bacilli	91061	Bacillales	1385	Bacillaceae	186817	Bacillus	1386	Bacillus wiedmannii	1890302	0	0	0	0	0	0	0	0	11	1	0	0	0	0	0	0	0	0	0	0	0	0	0	0	0	0	0	0	0	0	0	0	0	0	0	0
Bacteria	2	Firmicutes	1239	Bacilli	91061	Bacillales	1385	Bacillaceae	186817	Bacillus	1386	Bacillus anthracis	1392	0	0	0	0	0	0	0	0	8	0	0	0	0	0	0	0	0	0	0	0	0	0	0	0	0	0	0	0	0	0	0	0	0	0	0	0
Bacteria	2	Firmicutes	1239	Bacilli	91061	Bacillales	1385	Bacillaceae	186817	Bacillus	1386	Bacillus paranthracis	2026186	0	0	0	0	0	0	0	0	6	0	0	0	0	0	0	0	0	0	0	0	0	0	0	0	0	0	0	0	0	0	0	0	0	0	0	0
Bacteria	2	Firmicutes	1239	Bacilli	91061	Bacillales	1385	Bacillaceae	186817	Bacillus	1386	Bacillus albus	2026189	0	0	0	0	0	0	0	0	8	1	0	0	0	0	0	0	0	0	0	0	0	0	0	0	0	0	0	0	0	0	0	0	0	0	0	0
Bacteria	2	Firmicutes	1239	Bacilli	91061	Bacillales	1385	Paenibacillaceae	186822	Paenibacillus	44249	Paenibacillus whitsoniae	2496558	0	0	0	0	0	0	0	0	0	0	0	0	0	0	0	0	0	0	0	0	0	0	0	0	0	0	0	0	0	0	0	0	0	0	0	0
Bacteria	2	Firmicutes	1239	Clostridia	186801	Clostridiales	186802	Clostridiaceae	31979	Clostridium	1485	Clostridium beijerinckii	1520	0	0	0	0	0	0	0	0	0	0	0	0	0	0	0	0	0	0	0	0	0	0	0	0	0	0	0	0	0	0	0	0	0	0	0	0
Bacteria	2	Firmicutes	1239	Clostridia	186801	Clostridiales	186802	Clostridiaceae	31979	Clostridium	1485	Clostridium pasteurianum	1501	0	0	0	0	0	0	0	0	0	0	0	0	0	0	0	0	0	0	0	0	0	0	0	0	0	0	0	0	0	0	0	0	0	0	0	0
Bacteria	2	Actinobacteria	201174	Actinobacteria	1760	Streptomycetales	85011	Streptomycetaceae	2062	Streptomyces	1883	Streptomyces zaomyceticus	68286	0	0	0	0	11	1	0	0	0	0	0	0	4	1	0	0	0	0	0	0	19	0	0	0	0	0	0	0	0	0	0	0	11	0	0	0
Bacteria	2	Actinobacteria	201174	Actinobacteria	1760	Streptomycetales	85011	Streptomycetaceae	2062	Streptomyces	1883	Streptomyces avidinii	1895	0	0	0	0	0	0	0	0	0	0	0	0	5	0	0	0	0	0	0	0	27	1	0	0	0	0	0	0	0	0	0	0	15	1	0	0
Bacteria	2	Actinobacteria	201174	Actinobacteria	1760	Streptosporangiales	85012	Thermomonosporaceae	2012	Actinomadura	1988	Actinomadura syzygii	1427538	0	0	0	0	0	0	0	0	0	0	0	0	0	0	0	0	0	0	0	0	0	0	0	0	0	0	0	0	0	0	0	0	0	0	0	0
Bacteria	2	Actinobacteria	201174	Actinobacteria	1760	Corynebacteriales	85007	Mycobacteriaceae	1762	Mycobacterium	1763	Mycobacterium intermedium	28445	0	0	0	0	0	0	0	0	0	0	0	0	0	0	0	0	0	0	0	0	0	0	0	0	0	0	0	0	0	0	0	0	0	0	0	0
Bacteria	2	Actinobacteria	201174	Actinobacteria	1760	Pseudonocardiales	85010	Pseudonocardiaceae	2070	Amycolatopsis	1813	Amycolatopsis suaedae	2510978	0	0	0	0	0	0	0	0	0	0	0	0	0	0	0	0	0	0	0	0	0	0	0	0	0	0	0	0	0	0	0	0	0	0	0	0
Bacteria	2	Actinobacteria	201174	Actinobacteria	1760	Micrococcales	85006	Micrococcaceae	1268	Arthrobacter	1663	Arthrobacter crystallopoietes	37928	0	0	0	0	0	0	0	0	0	0	0	0	0	0	0	0	0	0	0	0	0	0	0	0	0	0	0	0	0	0	0	0	0	0	0	0
Bacteria	2	Proteobacteria	1224	Deltaproteobacteria	28221	Desulfuromonadales	69541	Desulfuromonadaceae	213421	Desulfuromonas	890	Desulfuromonas sp.	892	0	0	0	0	0	0	0	0	0	0	0	0	0	0	0	0	0	0	0	0	0	0	0	0	0	0	0	0	0	0	0	0	0	0	0	0
Bacteria	2	Proteobacteria	1224	Alphaproteobacteria	28211	Rhizobiales	356	Rhizobiaceae	82115	Rhizobium	379	Rhizobium sp. NFR07	1566262	0	0	0	0	0	0	0	0	0	0	0	0	0	0	0	0	0	0	0	0	0	0	0	0	0	0	0	0	0	0	0	0	0	0	0	0
Bacteria	2	Proteobacteria	1224	Gammaproteobacteria	1236	Pseudomonadales	72274	Pseudomonadaceae	135621	Pseudomonas	286	Pseudomonas acidophila	1912599	0	0	0	0	0	0	0	0	0	0	0	0	0	0	0	0	0	0	0	0	0	0	0	0	0	0	0	0	0	0	0	0	0	0	0	0
Bacteria	2	Spirochaetes	203691	unclassified Spirochaetes_class	501130380	unclassified Spirochaetes_order	401130380	unclassified Spirochaetes_family	301130380	unclassified Spirochaetes_genus	201130380	Spirochaetes bacterium	2202144	0	0	0	0	0	0	0	0	0	0	0	0	0	0	0	0	0	0	0	0	0	0	0	0	0	0	0	0	0	0	0	0	0	0	0	0
Bacteria	2	Bacteroidetes	976	Bacteroidia	200643	Bacteroidales	171549	Prevotellaceae	171552	Prevotella	838	Prevotella pectinovora	1602169	0	0	0	0	0	0	0	0	0	0	0	0	0	0	0	0	0	0	0	0	0	0	0	0	0	0	0	0	0	0	0	0	0	0	0	0
Archaea	2157	Euryarchaeota	28890	Halobacteria	183963	Natrialbales	1644060	Natrialbaceae	1644061	Haloterrigena	121871	Haloterrigena thermotolerans	121872	0	0	0	0	0	0	0	0	0	0	0	0	0	0	0	0	0	0	0	0	0	0	0	0	0	0	0	0	0	0	0	0	0	0	0	0
Eukaryota	2759	Arthropoda	6656	Insecta	50557	Coleoptera	7041	Lampyridae	7049	Abscondita	2069291	Abscondita terminalis	2069292	0	0	0	0	0	0	0	0	0	0	0	0	0	0	0	0	0	0	0	0	0	0	0	0	0	0	0	0	0	0	0	0	0	0	0	0
Eukaryota	2759	Streptophyta	35493	Magnoliopsida	3398	Rosales	3744	Rosaceae	3745	Malus	3749	Malus domestica	3750	0	0	0	0	0	0	0	0	0	0	0	0	0	0	0	0	0	0	0	0	0	0	0	0	0	0	0	0	0	0	0	0	0	0	0	0
Eukaryota	2759	Streptophyta	35493	Magnoliopsida	3398	Malvales	41938	Malvaceae	3629	Corchorus	93758	Corchorus olitorius	93759	0	0	0	0	0	0	0	0	0	0	0	0	0	0	0	0	0	0	0	0	0	0	0	0	0	0	0	0	0	0	0	0	0	0	0	0
Eukaryota	2759	Ascomycota	4890	Eurotiomycetes	147545	Eurotiales	5042	Aspergillaceae	1131492	Penicillium	5073	Penicillium italicum	40296	0	0	0	0	0	0	0	0	0	0	0	0	0	0	0	0	0	0	0	0	0	0	0	0	0	0	0	0	0	0	0	0	0	0	0	0
Eukaryota	2759	Ascomycota	4890	Eurotiomycetes	147545	Chaetothyriales	34395	Herpotrichiellaceae	43219	Fonsecaea	40354	Fonsecaea multimorphosa	979981	0	0	0	0	0	0	0	0	0	0	0	0	0	0	0	0	0	0	0	0	0	0	0	0	0	0	0	0	0	0	0	0	0	0	0	0
Eukaryota	2759	Ascomycota	4890	Sordariomycetes	147550	Glomerellales	1028384	Glomerellaceae	681950	Colletotrichum	5455	Colletotrichum musicola	2175873	0	0	0	0	0	0	0	0	0	0	0	0	0	0	0	0	0	0	0	0	0	0	0	0	0	0	0	0	0	0	0	0	0	0	0	0
Eukaryota	2759	Ascomycota	4890	Sordariomycetes	147550	Hypocreales	5125	Nectriaceae	110618	Fusarium	5506	Fusarium sp. DS 682	2773459	0	0	0	0	0	0	0	0	0	0	0	0	0	0	0	0	0	0	0	0	0	0	0	0	0	0	0	0	0	0	0	0	0	0	0	0
Eukaryota	2759	Ascomycota	4890	Leotiomycetes	147548	Helotiales	5178	Sclerotiniaceae	28983	Botrytis	33196	Botrytis elliptica	278938	0	0	0	0	0	0	0	0	0	0	0	0	0	0	0	0	0	0	0	0	0	0	0	0	0	0	0	0	0	0	0	0	0	0	0	0
Eukaryota	2759	Basidiomycota	5204	Agaricomycetes	155619	Agaricales	5338	Physalacriaceae	862241	Armillaria	47424	Armillaria gallica	47427	0	0	0	0	0	0	0	0	0	0	0	0	0	0	0	0	0	0	0	0	0	0	0	0	0	0	0	0	0	0	0	0	0	0	0	0
Eukaryota	2759	Oomycota_phylum	600004762	Oomycota	4762	Peronosporales	4776	Peronosporaceae	4777	Phytophthora	4783	Phytophthora fragariae	53985	0	0	0	0	0	0	0	0	0	0	0	0	0	0	0	0	0	0	0	0	0	0	0	0	0	0	0	0	0	0	0	0	0	0	0	0
Eukaryota	2759	Oomycota_phylum	600004762	Oomycota	4762	Peronosporales	4776	Peronosporaceae	4777	Phytophthora	4783	Phytophthora kernoviae	325452	0	0	0	0	0	0	0	0	0	0	0	0	0	0	0	0	0	0	0	0	0	0	0	0	0	0	0	0	0	0	0	0	0	0	0	0
Bacteria	2	Actinobacteria	201174	Actinobacteria	1760	Streptomycetales	85011	Streptomycetaceae	2062	Streptomyces	1883	Streptomyces flavochromogenes	68199	0	0	0	0	11	0	0	0	0	0	0	0	3	1	0	0	0	0	0	0	24	3	0	0	0	0	0	0	0	0	0	0	12	0	0	0
Bacteria	2	Actinobacteria	201174	Actinobacteria	1760	Pseudonocardiales	85010	Pseudonocardiaceae	2070	Lentzea	165301	Lentzea jiangxiensis	641025	0	0	0	0	0	0	0	0	0	0	0	0	0	0	0	0	0	0	0	0	0	0	0	0	0	0	0	0	0	0	0	0	0	0	0	0
Bacteria	2	Actinobacteria	201174	Actinobacteria	1760	Streptosporangiales	85012	Streptosporangiaceae	2004	Nonomuraea	83681	Nonomuraea rhodomycinica	1712872	0	0	0	0	0	0	0	0	0	0	0	0	0	0	0	0	0	0	0	0	0	0	0	0	0	0	0	0	0	0	0	0	0	0	0	0
Bacteria	2	Firmicutes	1239	Clostridia	186801	Clostridiales	186802	Lachnospiraceae	186803	unclassified Lachnospiraceae_genus	200186928	Lachnospiraceae bacterium TB5	2785025	0	0	0	0	0	0	0	0	0	0	0	0	0	0	0	0	0	0	0	0	0	0	0	0	0	0	0	0	0	0	0	0	0	0	0	0
Bacteria	2	Proteobacteria	1224	Betaproteobacteria	28216	Burkholderiales	80840	Burkholderiaceae	119060	Paraburkholderia	1822464	Paraburkholderia phenazinium	60549	0	0	0	0	0	0	0	0	0	0	0	0	0	0	0	0	0	0	0	0	0	0	0	0	0	0	0	0	0	0	0	0	0	0	0	0
Bacteria	2	Proteobacteria	1224	Betaproteobacteria	28216	Burkholderiales	80840	Oxalobacteraceae	75682	Massilia	149698	Massilia glaciei	1524097	0	0	0	0	0	0	0	0	0	0	0	0	0	0	0	0	0	0	0	0	0	0	0	0	0	0	5	1	0	0	0	0	0	0	0	0
Bacteria	2	Proteobacteria	1224	Alphaproteobacteria	28211	Sphingomonadales	204457	Sphingomonadaceae	41297	Sphingomonas	13687	Sphingomonas sanxanigenens	397260	0	0	0	0	0	0	0	0	0	0	0	0	0	0	0	0	0	0	0	0	0	0	0	0	0	0	0	0	0	0	0	0	0	0	0	0
Bacteria	2	Bacteroidetes	976	Cytophagia	768503	Cytophagales	768507	Cytophagaceae	89373	Dyadobacter	120831	Dyadobacter alkalitolerans	492736	0	0	0	0	0	0	0	0	0	0	0	0	0	0	0	0	0	0	0	0	0	0	0	0	0	0	0	0	0	0	0	0	0	0	0	0
Bacteria	2	Bacteroidetes	976	Cytophagia	768503	Cytophagales	768507	Cytophagaceae	89373	Dyadobacter	120831	Dyadobacter sediminis	1493691	0	0	0	0	0	0	0	0	0	0	0	0	0	0	0	0	0	0	0	0	0	0	0	0	0	0	0	0	0	0	0	0	0	0	0	0
Viruses	10239	Uroviricota	2731618	Caudoviricetes	2731619	Caudovirales	28883	environmental samples_family	302100420	environmental samples_genus	202100420	uncultured Caudovirales phage	2100421	0	0	0	0	0	0	0	0	0	0	0	0	0	0	0	0	0	0	0	0	0	0	0	0	0	0	0	0	0	0	0	0	0	0	0	0
Eukaryota	2759	Arthropoda	6656	Insecta	50557	Coleoptera	7041	Curculionidae	7042	Dendroctonus	77156	Dendroctonus ponderosae	77166	0	0	0	0	0	0	0	0	0	0	0	0	0	0	0	0	0	0	0	0	0	0	0	0	0	0	0	0	0	0	0	0	0	0	0	0
Eukaryota	2759	Streptophyta	35493	Magnoliopsida	3398	Poales	38820	Poaceae	4479	Aegilops	4480	Aegilops tauschii	37682	0	0	0	0	0	0	0	0	0	0	0	0	0	0	0	0	0	0	0	0	0	0	0	0	0	0	0	0	0	0	0	0	0	0	0	0
Eukaryota	2759	Streptophyta	35493	Magnoliopsida	3398	Rosales	3744	Rosaceae	3745	Prunus	3754	Prunus dulcis	3755	0	0	0	0	0	0	0	0	0	0	0	0	0	0	0	0	0	0	0	0	0	0	0	0	0	0	0	0	0	0	0	0	0	0	0	0
Eukaryota	2759	Streptophyta	35493	Magnoliopsida	3398	Fabales	72025	Fabaceae	3803	Phaseolus	3883	Phaseolus vulgaris	3885	0	0	0	0	0	0	0	0	0	0	0	0	0	0	0	0	0	0	0	0	0	0	0	0	0	0	0	0	0	0	0	0	0	0	0	0
Eukaryota	2759	Streptophyta	35493	Magnoliopsida	3398	Malvales	41938	Malvaceae	3629	Corchorus	93758	Corchorus capsularis	210143	0	0	0	0	0	0	0	0	0	0	0	0	0	0	0	0	0	0	0	0	0	0	0	0	0	0	0	0	0	0	0	0	0	0	0	0
Eukaryota	2759	Ascomycota	4890	Dothideomycetes	147541	Pleosporales	92860	Pleosporaceae	28556	Bipolaris	33194	Bipolaris maydis	5016	0	0	0	0	0	0	0	0	0	0	0	0	0	0	0	0	0	0	0	0	0	0	0	0	0	0	0	0	0	0	0	0	0	0	0	0
Eukaryota	2759	Ascomycota	4890	Eurotiomycetes	147545	Eurotiales	5042	Aspergillaceae	1131492	Aspergillus	5052	Aspergillus sclerotioniger	319627	0	0	0	0	0	0	0	0	0	0	0	0	0	0	0	0	0	0	0	0	0	0	0	0	0	0	0	0	0	0	0	0	0	0	0	0
Bacteria	2	Proteobacteria	1224	Alphaproteobacteria	28211	Rhizobiales	356	Bradyrhizobiaceae	41294	Bradyrhizobium	374	Bradyrhizobium pachyrhizi	280333	0	0	35	1	0	0	0	0	0	0	0	0	0	0	0	0	8	1	0	0	0	0	0	0	0	0	0	0	0	0	0	0	0	0	0	0
Bacteria	2	Proteobacteria	1224	Alphaproteobacteria	28211	Rhizobiales	356	Bradyrhizobiaceae	41294	Bradyrhizobium	374	Bradyrhizobium macuxiense	1755647	0	0	31	0	0	0	0	0	0	0	0	0	0	0	0	0	9	0	0	0	0	0	0	0	0	0	0	0	0	0	0	0	0	0	0	0
Bacteria	2	Proteobacteria	1224	Alphaproteobacteria	28211	Sphingomonadales	204457	Sphingomonadaceae	41297	Novosphingobium	165696	Novosphingobium sp. GV010	2135477	0	0	0	0	0	0	0	0	0	0	0	0	0	0	0	0	0	0	0	0	0	0	0	0	0	0	0	0	0	0	0	0	0	0	0	0
Bacteria	2	Proteobacteria	1224	Gammaproteobacteria	1236	Xanthomonadales	135614	Xanthomonadaceae	32033	Lysobacter	68	Lysobacter antibioticus	84531	0	0	0	0	0	0	0	0	0	0	0	0	0	0	0	0	0	0	0	0	0	0	0	0	0	0	0	0	0	0	0	0	0	0	0	0
Bacteria	2	Actinobacteria	201174	Actinobacteria	1760	Streptomycetales	85011	Streptomycetaceae	2062	Streptomyces	1883	Streptomyces fildesensis	375757	0	0	0	0	0	0	0	0	0	0	0	0	0	0	0	0	0	0	0	0	0	0	0	0	0	0	0	0	0	0	0	0	0	0	0	0
Bacteria	2	Actinobacteria	201174	Actinobacteria	1760	Streptosporangiales	85012	Streptosporangiaceae	2004	Nonomuraea	83681	Nonomuraea cavernae	2045107	0	0	0	0	0	0	0	0	0	0	0	0	0	0	0	0	0	0	0	0	0	0	0	0	0	0	0	0	0	0	0	0	0	0	0	0
Bacteria	2	Actinobacteria	201174	Actinobacteria	1760	Micrococcales	85006	Microbacteriaceae	85023	Microbacterium	33882	Microbacterium esteraromaticum	57043	19	2	0	0	0	0	0	0	0	0	0	0	0	0	0	0	0	0	0	0	0	0	0	0	0	0	0	0	19	2	0	0	0	0	0	0
Bacteria	2	Actinobacteria	201174	Actinobacteria	1760	Corynebacteriales	85007	Mycobacteriaceae	1762	Mycolicibacterium	1866885	Mycolicibacterium rhodesiae	36814	0	0	0	0	0	0	0	0	0	0	0	0	0	0	0	0	0	0	0	0	0	0	0	0	0	0	0	0	0	0	0	0	0	0	0	0
Bacteria	2	Bacteroidetes	976	Chitinophagia	1853228	Chitinophagales	1853229	Chitinophagaceae	563835	Chitinophaga	79328	Chitinophaga pinensis	79329	0	0	31	1	0	0	0	0	0	0	0	0	0	0	0	0	0	0	0	0	0	0	0	0	0	0	0	0	0	0	0	0	0	0	0	0
Bacteria	2	Bacteroidetes	976	Flavobacteriia	117743	Flavobacteriales	200644	Flavobacteriaceae	49546	Flavobacterium	237	Flavobacterium columnare	996	0	0	0	0	0	0	0	0	0	0	0	0	0	0	0	0	12	1	0	0	0	0	0	0	0	0	0	0	0	0	0	0	0	0	0	0
Bacteria	2	Firmicutes	1239	Bacilli	91061	Bacillales	1385	Bacillaceae	186817	Bacillus	1386	Bacillus sp. FJAT-27225	1743144	0	0	0	0	0	0	0	0	0	0	0	0	0	0	0	0	0	0	0	0	0	0	0	0	0	0	0	0	0	0	0	0	0	0	0	0
Eukaryota	2759	Arthropoda	6656	Insecta	50557	Hymenoptera	7399	Formicidae	36668	Ooceraea	2015172	Ooceraea biroi	2015173	0	0	0	0	0	0	0	0	0	0	0	0	0	0	0	0	0	0	0	0	0	0	0	0	0	0	0	0	0	0	0	0	0	0	0	0
Eukaryota	2759	Cnidaria	6073	Anthozoa	6101	Scleractinia	6125	Acroporidae	6126	Acropora	6127	Acropora millepora	45264	0	0	0	0	0	0	0	0	0	0	0	0	0	0	0	0	0	0	0	0	0	0	0	0	0	0	0	0	0	0	0	0	0	0	0	0
Eukaryota	2759	Streptophyta	35493	Magnoliopsida	3398	Fabales	72025	Fabaceae	3803	Arachis	3817	Arachis hypogaea	3818	0	0	0	0	0	0	0	0	0	0	0	0	0	0	0	0	0	0	0	0	0	0	0	0	0	0	0	0	0	0	0	0	0	0	0	0
Eukaryota	2759	Streptophyta	35493	Magnoliopsida	3398	Asterales	4209	Asteraceae	4210	Mikania	102786	Mikania micrantha	192012	0	0	0	0	0	0	0	0	0	0	0	0	0	0	0	0	0	0	0	0	0	0	0	0	0	0	0	0	0	0	0	0	0	0	0	0
Eukaryota	2759	Streptophyta	35493	Magnoliopsida	3398	Rosales	3744	Rosaceae	3745	Fragaria	3746	Fragaria vesca	57918	0	0	0	0	0	0	0	0	0	0	0	0	0	0	0	0	0	0	0	0	0	0	0	0	0	0	0	0	0	0	0	0	0	0	0	0
Eukaryota	2759	Ascomycota	4890	Sordariomycetes	147550	Glomerellales	1028384	Glomerellaceae	681950	Colletotrichum	5455	Colletotrichum chlorophyti	708187	0	0	0	0	0	0	0	0	0	0	0	0	0	0	0	0	0	0	0	0	0	0	0	0	0	0	0	0	0	0	0	0	0	0	0	0
Eukaryota	2759	Ascomycota	4890	Leotiomycetes	147548	Helotiales	5178	Sclerotiniaceae	28983	Botrytis	33196	Botrytis hyacinthi	278943	0	0	0	0	0	0	0	0	0	0	0	0	0	0	0	0	0	0	0	0	0	0	0	0	0	0	0	0	0	0	0	0	0	0	0	0
Bacteria	2	Proteobacteria	1224	Gammaproteobacteria	1236	Pseudomonadales	72274	Pseudomonadaceae	135621	Pseudomonas	286	Pseudomonas stutzeri	316	0	0	0	0	0	0	0	0	0	0	0	0	0	0	0	0	0	0	0	0	0	0	0	0	0	0	0	0	0	0	0	0	0	0	0	0
Bacteria	2	Proteobacteria	1224	Gammaproteobacteria	1236	Pseudomonadales	72274	Pseudomonadaceae	135621	Pseudomonas	286	Pseudomonas brassicacearum	930166	0	0	0	0	0	0	0	0	0	0	0	0	0	0	0	0	0	0	0	0	0	0	0	0	0	0	0	0	0	0	0	0	0	0	0	0
Bacteria	2	Proteobacteria	1224	Gammaproteobacteria	1236	Pseudomonadales	72274	Pseudomonadaceae	135621	Pseudomonas	286	Pseudomonas plecoglossicida	70775	0	0	0	0	0	0	0	0	0	0	0	0	0	0	0	0	0	0	0	0	0	0	0	0	0	0	0	0	0	0	0	0	0	0	0	0
Bacteria	2	Proteobacteria	1224	Alphaproteobacteria	28211	Rhizobiales	356	Phyllobacteriaceae	69277	Mesorhizobium	68287	Mesorhizobium loti	381	0	0	0	0	0	0	0	0	0	0	0	0	0	0	0	0	0	0	0	0	0	0	0	0	0	0	0	0	0	0	0	0	0	0	0	0
Bacteria	2	Firmicutes	1239	Bacilli	91061	Bacillales	1385	Paenibacillaceae	186822	Paenibacillus	44249	Paenibacillus borealis	160799	0	0	0	0	0	0	0	0	0	0	0	0	0	0	0	0	0	0	0	0	0	0	0	0	0	0	0	0	0	0	0	0	0	0	0	0
Bacteria	2	Actinobacteria	201174	Actinobacteria	1760	Streptosporangiales	85012	Streptosporangiaceae	2004	Nonomuraea	83681	Nonomuraea sp. 160415	2495887	0	0	0	0	0	0	0	0	0	0	0	0	0	0	0	0	0	0	0	0	0	0	0	0	0	0	0	0	0	0	0	0	0	0	0	0
Bacteria	2	Bacteroidetes	976	Chitinophagia	1853228	Chitinophagales	1853229	Chitinophagaceae	563835	Chitinophaga	79328	Chitinophaga flava	2259036	17	2	0	0	0	0	0	0	0	0	0	0	0	0	0	0	0	0	0	0	0	0	0	0	0	0	0	0	17	2	0	0	0	0	0	0
Archaea	2157	Candidatus Lokiarchaeota	1655434	unclassified Lokiarchaeota_class	501655640	unclassified Lokiarchaeota_order	401655640	unclassified Lokiarchaeota_family	301655640	unclassified Lokiarchaeota_genus	201655640	Candidatus Lokiarchaeota archaeon	2053489	0	0	0	0	0	0	0	0	0	0	0	0	0	0	0	0	0	0	0	0	0	0	0	0	0	0	0	0	0	0	0	0	0	0	0	0
Eukaryota	2759	Chordata	7711	Mammalia	40674	Rodentia	9989	Cricetidae	337677	Peromyscus	10040	Peromyscus maniculatus	10042	0	0	0	0	0	0	0	0	0	0	0	0	0	0	0	0	0	0	0	0	0	0	0	0	0	0	0	0	0	0	0	0	0	0	0	0
Eukaryota	2759	Chordata	7711	Mammalia	40674	Rodentia	9989	Cricetidae	337677	Peromyscus	10040	Peromyscus leucopus	10041	0	0	0	0	0	0	0	0	0	0	0	0	0	0	0	0	0	0	0	0	0	0	0	0	0	0	0	0	0	0	0	0	0	0	0	0
Eukaryota	2759	Arthropoda	6656	Insecta	50557	Hymenoptera	7399	Formicidae	36668	Vollenhovia	369248	Vollenhovia emeryi	411798	0	0	0	0	0	0	0	0	0	0	0	0	0	0	0	0	0	0	0	0	0	0	0	0	0	0	0	0	0	0	0	0	0	0	0	0
Eukaryota	2759	Nematoda	6231	Chromadorea	119089	Rhabditida	6236	Rhabditidae	6243	Caenorhabditis	6237	Caenorhabditis nigoni	1611254	0	0	0	0	0	0	0	0	0	0	0	0	0	0	0	0	0	0	308	2	0	0	0	0	0	0	0	0	0	0	0	0	0	0	0	0
Eukaryota	2759	Nematoda	6231	Chromadorea	119089	Rhabditida	6236	Rhabditidae	6243	Caenorhabditis	6237	Caenorhabditis elegans	6239	0	0	0	0	0	0	0	0	0	0	0	0	0	0	0	0	0	0	0	0	0	0	0	0	0	0	0	0	0	0	0	0	0	0	0	0
Eukaryota	2759	Nematoda	6231	Chromadorea	119089	Rhabditida	6236	Rhabditidae	6243	Caenorhabditis	6237	Caenorhabditis latens	1503980	0	0	0	0	0	0	0	0	0	0	0	0	0	0	0	0	0	0	0	0	0	0	0	0	0	0	0	0	0	0	0	0	0	0	0	0
Eukaryota	2759	Streptophyta	35493	Magnoliopsida	3398	Fabales	72025	Fabaceae	3803	Glycine	3846	Glycine soja	3848	0	0	0	0	0	0	0	0	0	0	0	0	0	0	0	0	0	0	0	0	0	0	0	0	0	0	0	0	0	0	0	0	0	0	0	0
Eukaryota	2759	Streptophyta	35493	Magnoliopsida	3398	Brassicales	3699	Brassicaceae	3700	Raphanus	3725	Raphanus sativus	3726	0	0	0	0	0	0	0	0	0	0	0	0	0	0	0	0	0	0	0	0	0	0	0	0	0	0	0	0	0	0	0	0	0	0	0	0
Eukaryota	2759	Mucoromycota	1913637	Mortierellomycetes	2212732	Mortierellales	214503	Mortierellaceae	4854	Mortierella	4855	Mortierella sp. GBA43	1896190	0	0	0	0	0	0	0	0	0	0	0	0	0	0	0	0	0	0	0	0	0	0	0	0	0	0	0	0	0	0	0	0	0	0	0	0
Eukaryota	2759	Mucoromycota	1913637	Mortierellomycetes	2212732	Mortierellales	214503	Mortierellaceae	4854	Mortierella	4855	Mortierella sp. GBA30	1896187	0	0	0	0	0	0	0	0	0	0	0	0	0	0	0	0	0	0	0	0	0	0	0	0	0	0	0	0	0	0	0	0	0	0	0	0
Eukaryota	2759	Basidiomycota	5204	Agaricomycetes	155619	Agaricales	5338	Tricholomataceae	5351	Tricholoma	40144	Tricholoma matsutake	40145	0	0	0	0	0	0	0	0	0	0	0	0	0	0	0	0	0	0	0	0	0	0	0	0	0	0	0	0	0	0	0	0	0	0	0	0
Eukaryota	2759	Ascomycota	4890	Dothideomycetes	147541	Pleosporales	92860	Pleosporaceae	28556	Stemphylium	95729	Stemphylium lycopersici	183478	0	0	0	0	0	0	0	0	0	0	0	0	0	0	0	0	0	0	0	0	0	0	0	0	0	0	0	0	0	0	0	0	0	0	0	0
Eukaryota	2759	Euglenozoa	33682	Kinetoplastea	5653	Trypanosomatida	2704949	Trypanosomatidae	5654	Trypanosoma	5690	Trypanosoma theileri	67003	0	0	0	0	0	0	0	0	0	0	0	0	0	0	0	0	0	0	0	0	0	0	0	0	0	0	0	0	0	0	0	0	0	0	0	0
Eukaryota	2759	Euglenozoa	33682	Kinetoplastea	5653	Trypanosomatida	2704949	Trypanosomatidae	5654	Trypanosoma	5690	Trypanosoma conorhini	83891	0	0	0	0	0	0	0	0	0	0	0	0	0	0	0	0	0	0	0	0	0	0	0	0	0	0	0	0	0	0	0	0	0	0	0	0
Eukaryota	2759	Euglenozoa	33682	Kinetoplastea	5653	Trypanosomatida	2704949	Trypanosomatidae	5654	Trypanosoma	5690	Trypanosoma grayi	71804	0	0	0	0	0	0	0	0	0	0	0	0	0	0	0	0	0	0	0	0	0	0	0	0	0	0	0	0	0	0	0	0	0	0	0	0
Bacteria	2	Proteobacteria	1224	Alphaproteobacteria	28211	Rhizobiales	356	Rhizobiaceae	82115	Rhizobium	379	Rhizobium lusitanum	293958	0	0	0	0	0	0	0	0	0	0	0	0	0	0	0	0	0	0	0	0	0	0	0	0	0	0	0	0	0	0	0	0	0	0	14	1
Bacteria	2	Proteobacteria	1224	Alphaproteobacteria	28211	Rhizobiales	356	Rhizobiaceae	82115	Rhizobium	379	Rhizobium bangladeshense	1138189	0	0	0	0	0	0	0	0	0	0	0	0	0	0	0	0	0	0	0	0	0	0	0	0	0	0	0	0	0	0	0	0	0	0	8	1
Bacteria	2	Proteobacteria	1224	Alphaproteobacteria	28211	Rhodospirillales	204441	Rhodospirillaceae	41295	Azospirillum	191	Azospirillum lipoferum	193	0	0	0	0	0	0	0	0	0	0	0	0	0	0	0	0	0	0	0	0	0	0	0	0	0	0	0	0	0	0	0	0	0	0	0	0
Bacteria	2	Proteobacteria	1224	Alphaproteobacteria	28211	Rhodobacterales	204455	Rhodobacteraceae	31989	Paracoccus	265	Paracoccus sp. 1011MAR3C25	1675788	0	0	0	0	0	0	0	0	0	0	0	0	0	0	0	0	0	0	0	0	0	0	0	0	0	0	0	0	0	0	0	0	0	0	0	0
Bacteria	2	Proteobacteria	1224	Alphaproteobacteria	28211	Sphingomonadales	204457	Sphingomonadaceae	41297	Sphingomonas	13687	Sphingomonas sp. CF311	2135485	0	0	0	0	0	0	0	0	0	0	0	0	0	0	0	0	0	0	0	0	0	0	0	0	0	0	0	0	0	0	0	0	0	0	0	0
Bacteria	2	Proteobacteria	1224	Betaproteobacteria	28216	Burkholderiales	80840	Alcaligenaceae	506	Bordetella	517	Bordetella sp. N	1746199	0	0	0	0	0	0	0	0	0	0	0	0	0	0	0	0	0	0	0	0	0	0	0	0	0	0	0	0	0	0	0	0	0	0	0	0
Bacteria	2	Actinobacteria	201174	Actinobacteria	1760	Corynebacteriales	85007	Mycobacteriaceae	1762	Mycolicibacterium	1866885	Mycolicibacterium hodleri	49897	0	0	0	0	0	0	0	0	0	0	0	0	0	0	0	0	0	0	0	0	0	0	0	0	0	0	0	0	0	0	0	0	0	0	0	0
Bacteria	2	Actinobacteria	201174	Actinobacteria	1760	Corynebacteriales	85007	Nocardiaceae	85025	Rhodococcus	1827	Rhodococcus sp. OK519	2135729	0	0	0	0	0	0	0	0	0	0	0	0	0	0	0	0	0	0	0	0	0	0	0	0	0	0	0	0	0	0	0	0	0	0	0	0
Bacteria	2	Actinobacteria	201174	Actinobacteria	1760	Streptomycetales	85011	Streptomycetaceae	2062	Streptomyces	1883	Streptomyces longispororuber	68230	0	0	0	0	0	0	0	0	0	0	0	0	0	0	0	0	0	0	0	0	0	0	0	0	0	0	0	0	0	0	0	0	0	0	0	0
Bacteria	2	Actinobacteria	201174	Actinobacteria	1760	Micromonosporales	85008	Micromonosporaceae	28056	Micromonospora	1873	Micromonospora coxensis	356852	0	0	0	0	0	0	0	0	0	0	0	0	0	0	0	0	0	0	0	0	0	0	0	0	0	0	0	0	0	0	0	0	0	0	0	0
Bacteria	2	Actinobacteria	201174	Actinobacteria	1760	Micrococcales	85006	Micrococcaceae	1268	Arthrobacter	1663	Arthrobacter sp. JH1-1	2547396	0	0	0	0	0	0	0	0	0	0	0	0	0	0	0	0	0	0	0	0	0	0	0	0	0	0	0	0	0	0	0	0	0	0	0	0
Bacteria	2	Actinobacteria	201174	Actinobacteria	1760	Propionibacteriales	85009	Nocardioidaceae	85015	Kribbella	182639	Kribbella jejuensis	236068	0	0	0	0	0	0	0	0	0	0	0	0	0	0	0	0	0	0	0	0	0	0	0	0	0	0	0	0	0	0	0	0	0	0	0	0
Bacteria	2	Bacteroidetes	976	Flavobacteriia	117743	Flavobacteriales	200644	Flavobacteriaceae	49546	Flavobacterium	237	Flavobacterium micromati	229205	0	0	0	0	0	0	0	0	0	0	0	0	0	0	0	0	0	0	0	0	0	0	0	0	0	0	0	0	0	0	0	0	0	0	0	0
Bacteria	2	Bacteroidetes	976	Flavobacteriia	117743	Flavobacteriales	200644	Flavobacteriaceae	49546	Flavobacterium	237	Flavobacterium caseinilyticum	2541732	0	0	0	0	0	0	0	0	0	0	0	0	0	0	0	0	0	0	0	0	0	0	0	0	0	0	0	0	0	0	0	0	0	0	0	0
Bacteria	2	Bacteroidetes	976	Sphingobacteriia	117747	Sphingobacteriales	200666	Sphingobacteriaceae	84566	Mucilaginibacter	423349	Mucilaginibacter paludis	423351	0	0	0	0	0	0	0	0	0	0	0	0	0	0	0	0	0	0	0	0	0	0	0	0	0	0	0	0	0	0	0	0	0	0	0	0
Bacteria	2	Firmicutes	1239	Bacilli	91061	Bacillales	1385	Bacillaceae	186817	Bacillus	1386	Bacillus marisflavi	189381	0	0	0	0	0	0	0	0	0	0	0	0	0	0	0	0	0	0	0	0	0	0	0	0	0	0	0	0	0	0	0	0	0	0	0	0
Eukaryota	2759	Arthropoda	6656	Insecta	50557	Hymenoptera	7399	Formicidae	36668	Pogonomyrmex	144030	Pogonomyrmex barbatus	144034	0	0	0	0	0	0	0	0	0	0	0	0	0	0	0	0	0	0	0	0	0	0	0	0	0	0	0	0	0	0	0	0	0	0	0	0
Eukaryota	2759	Arthropoda	6656	Insecta	50557	Diptera	7147	Culicidae	7157	Anopheles	7164	Anopheles stephensi	30069	0	0	0	0	0	0	0	0	0	0	0	0	0	0	0	0	0	0	0	0	0	0	0	0	0	0	0	0	0	0	0	0	0	0	0	0
Eukaryota	2759	Streptophyta	35493	Magnoliopsida	3398	Solanales	4069	Solanaceae	4070	Capsicum	4071	Capsicum annuum	4072	0	0	0	0	0	0	0	0	0	0	0	0	0	0	0	0	0	0	0	0	0	0	0	0	0	0	0	0	0	0	0	0	0	0	0	0
Eukaryota	2759	Ascomycota	4890	Dothideomycetes	147541	Pleosporales	92860	Pleosporaceae	28556	Alternaria	5598	Alternaria tenuissima	119927	0	0	0	0	216	3	0	0	0	0	0	0	0	0	0	0	0	0	0	0	0	0	0	0	0	0	0	0	0	0	0	0	0	0	0	0
Eukaryota	2759	Ascomycota	4890	Sordariomycetes	147550	Hypocreales	5125	Nectriaceae	110618	Fusarium	5506	Fusarium sarcochroum	1208366	0	0	0	0	0	0	189	4	0	0	0	0	0	0	0	0	0	0	0	0	0	0	0	0	0	0	0	0	0	0	0	0	0	0	0	0
Eukaryota	2759	Ascomycota	4890	Saccharomycetes	4891	Saccharomycetales	4892	Saccharomycetaceae	4893	Saccharomyces	4930	Saccharomyces paradoxus	27291	0	0	0	0	0	0	0	0	0	0	0	0	0	0	0	0	0	0	0	0	0	0	0	0	0	0	0	0	0	0	0	0	0	0	0	0
Eukaryota	2759	Mucoromycota	1913637	Mortierellomycetes	2212732	Mortierellales	214503	Mortierellaceae	4854	Mortierella	4855	Mortierella sp. AD094	1896185	0	0	0	0	0	0	0	0	0	0	0	0	0	0	0	0	0	0	0	0	0	0	0	0	0	0	0	0	0	0	0	0	0	0	0	0
Bacteria	2	Proteobacteria	1224	Alphaproteobacteria	28211	Rhizobiales	356	Rhizobiaceae	82115	Rhizobium	379	Rhizobium oryzae	464029	0	0	0	0	0	0	0	0	0	0	0	0	0	0	0	0	0	0	0	0	0	0	0	0	0	0	0	0	0	0	0	0	0	0	0	0
Bacteria	2	Proteobacteria	1224	Deltaproteobacteria	28221	Myxococcales	29	unclassified Myxococcales_family	300213495	unclassified Myxococcales_genus	200213495	Myxococcales bacterium	2026763	0	0	0	0	0	0	0	0	0	0	0	0	0	0	0	0	0	0	0	0	0	0	0	0	0	0	0	0	0	0	0	0	0	0	0	0
Bacteria	2	Bacteroidetes	976	Flavobacteriia	117743	Flavobacteriales	200644	Flavobacteriaceae	49546	Flavobacterium	237	Flavobacterium hydatis	991	0	0	0	0	0	0	0	0	0	0	0	0	0	0	0	0	0	0	0	0	0	0	0	0	0	0	0	0	0	0	0	0	0	0	0	0
Bacteria	2	Bacteroidetes	976	Flavobacteriia	117743	Flavobacteriales	200644	Flavobacteriaceae	49546	Flavobacterium	237	Flavobacterium collinsii	1114861	0	0	26	0	0	0	0	0	0	0	0	0	0	0	12	0	0	0	0	0	0	0	0	0	0	0	0	0	0	0	0	0	0	0	0	0
Bacteria	2	Bacteroidetes	976	Flavobacteriia	117743	Flavobacteriales	200644	Flavobacteriaceae	49546	Flavobacterium	237	Flavobacterium bizetiae	2704140	0	0	19	0	0	0	0	0	0	0	0	0	0	0	6	0	0	0	0	0	0	0	0	0	0	0	0	0	0	0	0	0	0	0	0	0
Bacteria	2	Bacteroidetes	976	Sphingobacteriia	117747	Sphingobacteriales	200666	Sphingobacteriaceae	84566	Mucilaginibacter	423349	Mucilaginibacter sp. G2-14	2740462	0	0	0	0	0	0	0	0	0	0	0	0	0	0	0	0	0	0	0	0	0	0	0	0	0	0	0	0	0	0	0	0	0	0	0	0
Bacteria	2	Bacteroidetes	976	Cytophagia	768503	Cytophagales	768507	Cytophagaceae	89373	Spirosoma	107	Spirosoma fluviale	1597977	0	0	0	0	0	0	0	0	0	0	0	0	0	0	0	0	0	0	0	0	0	0	0	0	0	0	0	0	0	0	0	0	0	0	0	0
Bacteria	2	Bacteroidetes	976	unclassified Bacteroidetes_class	500037452	unclassified Bacteroidetes_order	400037452	unclassified Bacteroidetes_family	300037452	unclassified Bacteroidetes_genus	200037452	Bacteroidetes bacterium ADurb.Bin145	1852807	0	0	0	0	0	0	0	0	0	0	0	0	0	0	0	0	0	0	0	0	0	0	0	0	0	0	0	0	0	0	0	0	0	0	0	0
Bacteria	2	Firmicutes	1239	Bacilli	91061	Bacillales	1385	Bacillaceae	186817	Bacillus	1386	Bacillus aryabhattai	412384	0	0	0	0	0	0	0	0	0	0	27	0	0	0	7	2	0	0	11	0	0	0	0	0	0	0	0	0	0	0	27	0	0	0	0	0
Bacteria	2	Firmicutes	1239	Bacilli	91061	Bacillales	1385	Paenibacillaceae	186822	Paenibacillus	44249	Paenibacillus mesophilus	2582849	0	0	0	0	0	0	0	0	0	0	0	0	0	0	0	0	0	0	0	0	0	0	0	0	0	0	0	0	0	0	0	0	0	0	0	0
Bacteria	2	Firmicutes	1239	Bacilli	91061	Lactobacillales	186826	Lactobacillaceae	33958	Lactobacillus	1578	Lactobacillus hominis	1203033	0	0	0	0	0	0	0	0	0	0	0	0	0	0	0	0	0	0	0	0	0	0	0	0	0	0	0	0	0	0	0	0	0	0	0	0
Bacteria	2	Actinobacteria	201174	Actinobacteria	1760	Corynebacteriales	85007	Nocardiaceae	85025	Nocardia	1817	Nocardia sp. BMG51109	1056816	0	0	0	0	0	0	0	0	0	0	0	0	0	0	0	0	0	0	0	0	0	0	0	0	0	0	0	0	0	0	0	0	0	0	0	0
Archaea	2157	Euryarchaeota	28890	Halobacteria	183963	Halobacteriales	2235	Haloarculaceae	1963268	Halosimplex	171163	Halosimplex sp. TH32	2559572	0	0	0	0	0	0	0	0	0	0	0	0	0	0	0	0	0	0	0	0	0	0	0	0	0	0	0	0	0	0	0	0	0	0	0	0
Eukaryota	2759	Chordata	7711	Mammalia	40674	Primates	9443	Hominidae	9604	Pan	9596	Pan paniscus	9597	0	0	0	0	0	0	0	0	0	0	0	0	0	0	0	0	0	0	0	0	0	0	0	0	0	0	0	0	0	0	0	0	0	0	0	0
Eukaryota	2759	Arthropoda	6656	Insecta	50557	Hymenoptera	7399	Formicidae	36668	Nylanderia	710235	Nylanderia fulva	613905	0	0	0	0	0	0	0	0	0	0	0	0	0	0	0	0	0	0	0	0	0	0	0	0	0	0	0	0	0	0	0	0	0	0	0	0
Eukaryota	2759	Streptophyta	35493	Magnoliopsida	3398	Ericales	41945	Theaceae	27065	Camellia	4441	Camellia sinensis	4442	0	0	0	0	0	0	0	0	0	0	0	0	0	0	0	0	0	0	0	0	0	0	0	0	0	0	0	0	0	0	0	0	0	0	0	0
Eukaryota	2759	Oomycota_phylum	600004762	Oomycota	4762	Peronosporales	4776	Peronosporaceae	4777	Phytophthora	4783	Phytophthora cactorum	29920	0	0	0	0	0	0	0	0	0	0	0	0	0	0	0	0	0	0	0	0	0	0	0	0	0	0	0	0	0	0	0	0	0	0	0	0
Eukaryota	2759	Ascomycota	4890	Sordariomycetes	147550	Hypocreales	5125	Nectriaceae	110618	Fusarium	5506	Fusarium albosuccineum	1237068	0	0	0	0	0	0	0	0	0	0	0	0	0	0	0	0	0	0	0	0	0	0	0	0	0	0	0	0	0	0	0	0	0	0	0	0
Eukaryota	2759	Ascomycota	4890	Sordariomycetes	147550	Hypocreales	5125	Nectriaceae	110618	Fusarium	5506	Fusarium coicis	1567539	0	0	0	0	0	0	0	0	0	0	0	0	0	0	0	0	0	0	0	0	0	0	0	0	0	0	0	0	0	0	0	0	0	0	0	0
Eukaryota	2759	Basidiomycota	5204	Agaricomycetes	155619	Agaricales	5338	Bolbitiaceae	5398	Agrocybe	5399	Agrocybe pediades	84607	0	0	0	0	0	0	0	0	0	0	0	0	0	0	0	0	0	0	0	0	0	0	0	0	0	0	0	0	0	0	0	0	0	0	0	0
Bacteria	2	Proteobacteria	1224	Gammaproteobacteria	1236	Pseudomonadales	72274	Pseudomonadaceae	135621	Pseudomonas	286	Pseudomonas veronii	76761	0	0	0	0	0	0	0	0	0	0	0	0	0	0	0	0	0	0	0	0	0	0	0	0	0	0	0	0	0	0	0	0	0	0	0	0
Bacteria	2	Proteobacteria	1224	Gammaproteobacteria	1236	Pseudomonadales	72274	Pseudomonadaceae	135621	Pseudomonas	286	Pseudomonas juntendi	2666183	0	0	0	0	0	0	0	0	0	0	0	0	0	0	0	0	0	0	0	0	0	0	0	0	0	0	0	0	0	0	0	0	0	0	0	0
Bacteria	2	Proteobacteria	1224	Gammaproteobacteria	1236	Pseudomonadales	72274	Pseudomonadaceae	135621	Pseudomonas	286	Pseudomonas migulae	78543	0	0	0	0	0	0	0	0	0	0	0	0	0	0	0	0	0	0	0	0	0	0	0	0	0	0	0	0	0	0	0	0	0	0	0	0
Bacteria	2	Proteobacteria	1224	Gammaproteobacteria	1236	Pseudomonadales	72274	Pseudomonadaceae	135621	Pseudomonas	286	Pseudomonas antarctica	219572	0	0	0	0	0	0	0	0	0	0	0	0	0	0	0	0	0	0	0	0	0	0	0	0	0	0	0	0	0	0	0	0	0	0	0	0
Bacteria	2	Proteobacteria	1224	Gammaproteobacteria	1236	Pseudomonadales	72274	Pseudomonadaceae	135621	Pseudomonas	286	Pseudomonas deceptionensis	882211	0	0	0	0	0	0	0	0	0	0	0	0	0	0	0	0	0	0	0	0	0	0	0	0	0	0	0	0	0	0	0	0	0	0	0	0
Bacteria	2	Proteobacteria	1224	Alphaproteobacteria	28211	Rhodospirillales	204441	Rhodospirillaceae	41295	Azospirillum	191	Azospirillum brasilense	192	0	0	0	0	0	0	0	0	0	0	0	0	0	0	0	0	0	0	12	1	0	0	0	0	0	0	0	0	0	0	0	0	0	0	0	0
Bacteria	2	Proteobacteria	1224	Alphaproteobacteria	28211	Sphingomonadales	204457	Sphingomonadaceae	41297	Sphingomonas	13687	Sphingomonas asaccharolytica	40681	0	0	0	0	9	1	0	0	0	0	0	0	0	0	0	0	0	0	0	0	0	0	0	0	0	0	0	0	0	0	0	0	0	0	0	0
Bacteria	2	Actinobacteria	201174	Actinobacteria	1760	Streptomycetales	85011	Streptomycetaceae	2062	Streptomyces	1883	Streptomyces huasconensis	1854574	0	0	0	0	0	0	0	0	0	0	0	0	1	0	0	0	0	0	0	0	10	0	0	0	0	0	0	0	0	0	0	0	12	0	0	0
Bacteria	2	Bacteroidetes	976	Cytophagia	768503	Cytophagales	768507	Cytophagaceae	89373	Dyadobacter	120831	Dyadobacter psychrotolerans	2541721	0	0	0	0	0	0	0	0	0	0	0	0	0	0	0	0	0	0	0	0	0	0	0	0	0	0	0	0	0	0	0	0	0	0	0	0
Bacteria	2	Bacteroidetes	976	Flavobacteriia	117743	Flavobacteriales	200644	Flavobacteriaceae	49546	Flavobacterium	237	Flavobacterium degerlachei	229203	0	0	0	0	0	0	0	0	0	0	0	0	0	0	0	0	0	0	0	0	0	0	0	0	0	0	0	0	0	0	0	0	0	0	0	0
Bacteria	2	candidate division KSB1_phylum	600111630	candidate division KSB1_class	500111630	candidate division KSB1_order	400111630	candidate division KSB1_family	300111630	candidate division KSB1_genus	200111630	candidate division KSB1 bacterium	2172550	0	0	0	0	0	0	0	0	0	0	0	0	0	0	0	0	0	0	0	0	0	0	0	0	0	0	0	0	0	0	0	0	0	0	0	0
Bacteria	2	Firmicutes	1239	Clostridia	186801	Clostridiales	186802	Clostridiaceae	31979	Clostridium	1485	Clostridium sp. BL8	1354301	0	0	0	0	0	0	0	0	0	0	0	0	0	0	0	0	0	0	0	0	0	0	0	0	0	0	0	0	0	0	0	0	0	0	0	0
Bacteria	2	Firmicutes	1239	Clostridia	186801	Clostridiales	186802	Lachnospiraceae	186803	unclassified Lachnospiraceae_genus	200186928	Lachnospiraceae bacterium TWA4	1392836	0	0	0	0	0	0	0	0	0	0	0	0	0	0	0	0	0	0	0	0	0	0	0	0	0	0	0	0	0	0	0	0	0	0	0	0
Bacteria	2	Firmicutes	1239	Bacilli	91061	Bacillales	1385	Bacillaceae	186817	Lysinibacillus	400634	Lysinibacillus antri	2498145	0	0	0	0	0	0	0	0	0	0	0	0	0	0	0	0	0	0	0	0	0	0	0	0	0	0	0	0	0	0	0	0	0	0	0	0
Bacteria	2	Firmicutes	1239	Bacilli	91061	Bacillales	1385	Paenibacillaceae	186822	Paenibacillus	44249	Paenibacillus sp. S3N08	2716264	0	0	0	0	0	0	0	0	0	0	0	0	0	0	0	0	0	0	0	0	0	0	0	0	0	0	0	0	0	0	0	0	0	0	0	0
Eukaryota	2759	Arthropoda	6656	Insecta	50557	Coleoptera	7041	Scarabaeidae	7055	Onthophagus	166331	Onthophagus taurus	166361	0	0	0	0	0	0	0	0	0	0	0	0	0	0	0	0	0	0	0	0	0	0	0	0	0	0	0	0	0	0	0	0	0	0	0	0
Eukaryota	2759	Mollusca	6447	Bivalvia	6544	Mytiloida	6546	Mytilidae	6547	Mytilus	6548	Mytilus coruscus	42192	0	0	0	0	0	0	0	0	0	0	0	0	0	0	0	0	0	0	0	0	0	0	0	0	0	0	0	0	0	0	0	0	0	0	0	0
Eukaryota	2759	Ascomycota	4890	Sordariomycetes	147550	Hypocreales	5125	Nectriaceae	110618	Fusarium	5506	Fusarium acutatum	78861	0	0	0	0	0	0	0	0	0	0	0	0	0	0	0	0	0	0	0	0	0	0	0	0	0	0	0	0	0	0	0	0	0	0	0	0
Eukaryota	2759	Ascomycota	4890	Eurotiomycetes	147545	Eurotiales	5042	Aspergillaceae	1131492	Aspergillus	5052	Aspergillus sclerotialis	2070753	0	0	0	0	0	0	0	0	0	0	0	0	0	0	0	0	0	0	0	0	0	0	0	0	0	0	0	0	0	0	0	0	0	0	0	0
Bacteria	2	Proteobacteria	1224	Alphaproteobacteria	28211	Rhizobiales	356	Aurantimonadaceae	255475	Aureimonas	414371	Aureimonas ureilytica	401562	0	0	0	0	0	0	0	0	0	0	0	0	0	0	0	0	0	0	0	0	0	0	0	0	0	0	0	0	0	0	0	0	0	0	0	0
Bacteria	2	Firmicutes	1239	Clostridia	186801	Clostridiales	186802	Lachnospiraceae	186803	Butyrivibrio	830	Butyrivibrio fibrisolvens	831	0	0	0	0	0	0	0	0	0	0	0	0	0	0	0	0	0	0	0	0	0	0	0	0	0	0	0	0	0	0	0	0	0	0	0	0
Bacteria	2	Firmicutes	1239	Clostridia	186801	Clostridiales	186802	Lachnospiraceae	186803	Butyrivibrio	830	Butyrivibrio hungatei	185008	0	0	0	0	0	0	0	0	0	0	0	0	0	0	0	0	0	0	0	0	0	0	0	0	0	0	0	0	0	0	0	0	0	0	0	0
Bacteria	2	Actinobacteria	201174	Actinobacteria	1760	Streptosporangiales	85012	Thermomonosporaceae	2012	Actinomadura	1988	Actinomadura latina	163603	0	0	0	0	0	0	0	0	0	0	0	0	0	0	0	0	0	0	0	0	0	0	0	0	0	0	0	0	0	0	0	0	0	0	0	0
Eukaryota	2759	Arthropoda	6656	Insecta	50557	Hymenoptera	7399	Formicidae	36668	Acromyrmex	64782	Acromyrmex echinatior	103372	0	0	0	0	0	0	0	0	0	0	0	0	0	0	0	0	0	0	0	0	0	0	0	0	0	0	0	0	0	0	0	0	0	0	0	0
Eukaryota	2759	Arthropoda	6656	Insecta	50557	Diptera	7147	Drosophilidae	7214	Drosophila	7215	Drosophila navojoa	7232	0	0	0	0	0	0	0	0	0	0	0	0	0	0	0	0	0	0	0	0	0	0	0	0	0	0	0	0	0	0	0	0	0	0	0	0
Eukaryota	2759	Streptophyta	35493	Magnoliopsida	3398	Brassicales	3699	Brassicaceae	3700	Brassica	3705	Brassica oleracea	3712	0	0	0	0	0	0	0	0	0	0	0	0	0	0	0	0	0	0	0	0	0	0	0	0	0	0	0	0	0	0	0	0	0	0	0	0
Eukaryota	2759	Streptophyta	35493	Magnoliopsida	3398	Malpighiales	3646	Euphorbiaceae	3977	Hevea	3980	Hevea brasiliensis	3981	0	0	0	0	0	0	0	0	0	0	0	0	0	0	0	0	0	0	0	0	0	0	0	0	0	0	0	0	0	0	0	0	0	0	0	0
Eukaryota	2759	Platyhelminthes	6157	Trematoda	6178	Opisthorchiida	6193	Opisthorchiidae	6196	Clonorchis	79922	Clonorchis sinensis	79923	0	0	0	0	0	0	0	0	0	0	0	0	0	0	0	0	0	0	0	0	0	0	0	0	0	0	0	0	0	0	0	0	0	0	0	0
Eukaryota	2759	Oomycota_phylum	600004762	Oomycota	4762	Saprolegniales	4763	Saprolegniaceae	4764	Aphanomyces	100860	Aphanomyces stellatus	120398	0	0	0	0	0	0	0	0	0	0	0	0	0	0	0	0	0	0	0	0	0	0	0	0	0	0	0	0	0	0	0	0	0	0	0	0
Bacteria	2	Proteobacteria	1224	Alphaproteobacteria	28211	Rhizobiales	356	Rhizobiaceae	82115	Rhizobium	379	Rhizobium leguminosarum	384	0	0	0	0	0	0	0	0	0	0	0	0	0	0	0	0	0	0	0	0	0	0	0	0	0	0	0	0	0	0	0	0	0	0	0	0
Bacteria	2	Proteobacteria	1224	Alphaproteobacteria	28211	Sphingomonadales	204457	Sphingomonadaceae	41297	Novosphingobium	165696	Novosphingobium sediminis	707214	0	0	0	0	0	0	0	0	0	0	0	0	0	0	0	0	0	0	0	0	0	0	0	0	0	0	0	0	0	0	0	0	0	0	0	0
Bacteria	2	Proteobacteria	1224	Alphaproteobacteria	28211	Rhodobacterales	204455	Rhodobacteraceae	31989	Paracoccus	265	Paracoccus alcaliphilus	34002	0	0	0	0	0	0	0	0	0	0	0	0	0	0	0	0	0	0	0	0	0	0	0	0	0	0	0	0	0	0	0	0	0	0	0	0
Bacteria	2	Firmicutes	1239	Clostridia	186801	Clostridiales	186802	Lachnospiraceae	186803	unclassified Lachnospiraceae_genus	200186928	Lachnospiraceae bacterium G41	1200749	0	0	0	0	0	0	0	0	0	0	0	0	0	0	0	0	0	0	0	0	0	0	0	0	0	0	0	0	0	0	0	0	0	0	0	0
Bacteria	2	Bacteroidetes	976	unclassified Bacteroidetes_class	500037452	unclassified Bacteroidetes_order	400037452	unclassified Bacteroidetes_family	300037452	unclassified Bacteroidetes_genus	200037452	Bacteroidetes bacterium ADurb.Bin408	1852813	0	0	0	0	0	0	0	0	0	0	0	0	0	0	0	0	0	0	0	0	0	0	0	0	0	0	0	0	0	0	0	0	0	0	0	0
Eukaryota	2759	Streptophyta	35493	Magnoliopsida	3398	Fabales	72025	Fabaceae	3803	Arachis	3817	Arachis ipaensis	130454	0	0	0	0	0	0	0	0	0	0	0	0	0	0	0	0	0	0	0	0	0	0	0	0	0	0	0	0	0	0	0	0	0	0	0	0
Eukaryota	2759	Streptophyta	35493	Magnoliopsida	3398	Rosales	3744	Rosaceae	3745	Pyrus	3766	Pyrus ussuriensis x Pyrus communis	2448454	0	0	0	0	0	0	0	0	0	0	0	0	0	0	0	0	0	0	0	0	0	0	0	0	0	0	0	0	0	0	0	0	0	0	0	0
Eukaryota	2759	Ascomycota	4890	Sordariomycetes	147550	Hypocreales	5125	Nectriaceae	110618	Fusarium	5506	Fusarium sp. NRRL 66182	2692428	0	0	0	0	0	0	0	0	0	0	0	0	0	0	0	0	0	0	0	0	0	0	0	0	0	0	0	0	0	0	0	0	0	0	0	0
Bacteria	2	Actinobacteria	201174	Actinobacteria	1760	Pseudonocardiales	85010	Pseudonocardiaceae	2070	Amycolatopsis	1813	Amycolatopsis sp. K13G38	2724524	0	0	0	0	8	2	0	0	0	0	0	0	0	0	0	0	0	0	0	0	0	0	0	0	0	0	0	0	0	0	0	0	0	0	0	0
Bacteria	2	Actinobacteria	201174	Actinobacteria	1760	Corynebacteriales	85007	Nocardiaceae	85025	Nocardia	1817	Nocardia terpenica	455432	0	0	0	0	0	0	0	0	0	0	0	0	0	0	0	0	0	0	0	0	0	0	0	0	0	0	0	0	0	0	0	0	0	0	0	0
Bacteria	2	Actinobacteria	201174	Actinobacteria	1760	Streptosporangiales	85012	Streptosporangiaceae	2004	Nonomuraea	83681	Nonomuraea soli	1032476	0	0	0	0	0	0	0	0	0	0	0	0	0	0	0	0	0	0	0	0	0	0	0	0	0	0	0	0	0	0	0	0	0	0	0	0
Bacteria	2	Firmicutes	1239	Bacilli	91061	Bacillales	1385	Bacillaceae	186817	Bacillus	1386	Bacillus licheniformis	1402	0	0	0	0	20	1	0	0	0	0	0	0	0	0	0	0	0	0	0	0	0	0	0	0	0	0	0	0	0	0	0	0	0	0	0	0
Bacteria	2	Firmicutes	1239	Bacilli	91061	Bacillales	1385	Bacillaceae	186817	Bacillus	1386	Bacillus velezensis	492670	0	0	0	0	25	0	0	0	0	0	0	0	0	0	0	0	0	0	0	0	0	0	0	0	0	0	0	0	0	0	0	0	0	0	0	0
Bacteria	2	Firmicutes	1239	Bacilli	91061	Bacillales	1385	Bacillaceae	186817	Bacillus	1386	Bacillus galactosidilyticus	217031	0	0	0	0	12	0	0	0	0	0	0	0	0	0	0	0	0	0	0	0	0	0	0	0	0	0	0	0	0	0	0	0	0	0	0	0
Bacteria	2	Proteobacteria	1224	Alphaproteobacteria	28211	Rhodobacterales	204455	Rhodobacteraceae	31989	Paracoccus	265	Paracoccus aestuariivivens	1820333	0	0	0	0	0	0	0	0	0	0	0	0	0	0	0	0	0	0	0	0	0	0	0	0	0	0	0	0	0	0	0	0	0	0	0	0
Bacteria	2	Bacteroidetes	976	Sphingobacteriia	117747	Sphingobacteriales	200666	Sphingobacteriaceae	84566	Mucilaginibacter	423349	Mucilaginibacter pineti	1391627	0	0	19	1	0	0	0	0	0	0	0	0	0	0	0	0	0	0	0	0	0	0	0	0	0	0	0	0	0	0	0	0	0	0	0	0
Bacteria	2	Bacteroidetes	976	Chitinophagia	1853228	Chitinophagales	1853229	Chitinophagaceae	563835	Chitinophaga	79328	Chitinophaga caeni	2029983	0	0	0	0	0	0	0	0	0	0	0	0	0	0	0	0	0	0	0	0	0	0	0	0	0	0	0	0	0	0	0	0	0	0	0	0
Bacteria	2	Bacteroidetes	976	Cytophagia	768503	Cytophagales	768507	Cyclobacteriaceae	563798	Cyclobacterium	68288	Cyclobacterium xiamenense	1297121	0	0	0	0	0	0	0	0	0	0	0	0	0	0	0	0	0	0	0	0	0	0	0	0	0	0	0	0	0	0	0	0	0	0	0	0
Bacteria	2	Bacteroidetes	976	unclassified Bacteroidetes_class	500037452	unclassified Bacteroidetes_order	400037452	unclassified Bacteroidetes_family	300037452	unclassified Bacteroidetes_genus	200037452	Bacteroidetes bacterium ADurb.Bin174	1852808	0	0	0	0	0	0	0	0	0	0	0	0	0	0	0	0	0	0	0	0	0	0	0	0	0	0	0	0	0	0	0	0	0	0	0	0
Eukaryota	2759	Chordata	7711	Actinopteri	186623	Perciformes	8111	Liparidae	183715	Liparis	183716	Liparis tanakae	230148	0	0	0	0	0	0	0	0	0	0	0	0	0	0	0	0	0	0	0	0	0	0	0	0	0	0	0	0	0	0	0	0	0	0	0	0
Eukaryota	2759	Arthropoda	6656	Insecta	50557	Hymenoptera	7399	Formicidae	36668	Temnothorax	300110	Temnothorax longispinosus	300112	0	0	0	0	0	0	0	0	0	0	0	0	0	0	0	0	0	0	0	0	0	0	0	0	0	0	0	0	0	0	0	0	0	0	0	0
Eukaryota	2759	Ascomycota	4890	Eurotiomycetes	147545	Eurotiales	5042	Aspergillaceae	1131492	Aspergillus	5052	Aspergillus vadensis	288669	0	0	0	0	0	0	0	0	0	0	0	0	0	0	0	0	0	0	0	0	0	0	0	0	0	0	0	0	0	0	0	0	0	0	0	0
Eukaryota	2759	Basidiomycota	5204	Agaricomycetes	155619	Agaricales	5338	Mycenaceae	2024004	Mycena	41247	Mycena sanguinolenta	230812	0	0	0	0	0	0	0	0	0	0	0	0	0	0	0	0	0	0	0	0	0	0	0	0	0	0	0	0	0	0	0	0	0	0	0	0
Eukaryota	2759	Basidiomycota	5204	Agaricomycetes	155619	Agaricales	5338	Mycenaceae	2024004	Mycena	41247	Mycena kentingensis	1325293	0	0	0	0	0	0	0	0	0	0	0	0	0	0	0	0	0	0	0	0	0	0	0	0	0	0	0	0	0	0	0	0	0	0	0	0
Bacteria	2	Proteobacteria	1224	Alphaproteobacteria	28211	Rhizobiales	356	Rhizobiaceae	82115	Rhizobium	379	Rhizobium freirei	1353277	0	0	0	0	0	0	0	0	0	0	0	0	0	0	0	0	0	0	0	0	0	0	0	0	0	0	0	0	0	0	0	0	0	0	7	0
Bacteria	2	Proteobacteria	1224	Alphaproteobacteria	28211	Rhodospirillales	204441	Rhodospirillaceae	41295	Azospirillum	191	Azospirillum doebereinerae	92933	0	0	0	0	0	0	0	0	0	0	0	0	0	0	0	0	0	0	0	0	0	0	0	0	0	0	0	0	0	0	0	0	0	0	0	0
Bacteria	2	Proteobacteria	1224	Alphaproteobacteria	28211	Rhodospirillales	204441	Acetobacteraceae	433	Roseomonas	125216	Roseomonas ludipueritiae	198093	0	0	0	0	0	0	0	0	0	0	0	0	0	0	0	0	0	0	0	0	0	0	0	0	0	0	0	0	0	0	0	0	0	0	0	0
Bacteria	2	Proteobacteria	1224	Alphaproteobacteria	28211	Sphingomonadales	204457	Sphingomonadaceae	41297	Novosphingobium	165696	Novosphingobium resinovorum	158500	0	0	0	0	0	0	0	0	0	0	0	0	0	0	6	1	0	0	0	0	0	0	0	0	0	0	0	0	0	0	0	0	0	0	0	0
Bacteria	2	Proteobacteria	1224	Alphaproteobacteria	28211	Rhodobacterales	204455	Rhodobacteraceae	31989	Paracoccus	265	Paracoccus acridae	1795310	0	0	0	0	0	0	0	0	0	0	0	0	0	0	0	0	0	0	0	0	0	0	0	0	0	0	0	0	0	0	0	0	0	0	0	0
Bacteria	2	Proteobacteria	1224	Deltaproteobacteria	28221	Myxococcales	29	Myxococcaceae	31	Myxococcus	32	Myxococcus xanthus	34	0	0	0	0	0	0	0	0	0	0	0	0	0	0	0	0	0	0	0	0	0	0	0	0	0	0	0	0	0	0	0	0	0	0	0	0
Bacteria	2	Proteobacteria	1224	Gammaproteobacteria	1236	Alteromonadales	135622	Alteromonadaceae	72275	Marinobacter	2742	Marinobacter excellens	218670	0	0	0	0	0	0	0	0	0	0	0	0	0	0	0	0	0	0	0	0	0	0	0	0	0	0	0	0	0	0	0	0	0	0	0	0
Bacteria	2	Proteobacteria	1224	Gammaproteobacteria	1236	Oceanospirillales	135619	Halomonadaceae	28256	Halomonas	2745	Halomonas litopenaei	2109328	0	0	0	0	0	0	0	0	0	0	0	0	0	0	0	0	0	0	0	0	0	0	0	0	0	0	0	0	0	0	0	0	0	0	0	0
Bacteria	2	Actinobacteria	201174	Actinobacteria	1760	Streptomycetales	85011	Streptomycetaceae	2062	Streptomyces	1883	Streptomyces diastatochromogenes	42236	0	0	0	0	0	0	0	0	0	0	0	0	0	0	0	0	0	0	0	0	0	0	0	0	0	0	0	0	0	0	0	0	0	0	0	0
Bacteria	2	Actinobacteria	201174	Actinobacteria	1760	Streptomycetales	85011	Streptomycetaceae	2062	Streptomyces	1883	Streptomyces atriruber	545121	0	0	0	0	0	0	0	0	0	0	0	0	4	1	0	0	0	0	0	0	16	0	0	0	0	0	0	0	0	0	0	0	10	0	0	0
Bacteria	2	Actinobacteria	201174	Actinobacteria	1760	Streptomycetales	85011	Streptomycetaceae	2062	Streptomyces	1883	Streptomyces alfalfae	1642299	0	0	0	0	0	0	0	0	0	0	0	0	7	1	0	0	0	0	0	0	19	1	0	0	0	0	0	0	0	0	0	0	16	0	0	0
Bacteria	2	Actinobacteria	201174	Actinobacteria	1760	Pseudonocardiales	85010	Pseudonocardiaceae	2070	Amycolatopsis	1813	Amycolatopsis balhimycina	208443	0	0	0	0	0	0	0	0	0	0	0	0	0	0	0	0	0	0	0	0	0	0	0	0	0	0	0	0	0	0	0	0	0	0	0	0
Bacteria	2	Actinobacteria	201174	Actinobacteria	1760	Pseudonocardiales	85010	Pseudonocardiaceae	2070	Amycolatopsis	1813	Amycolatopsis rifamycinica	287986	0	0	0	0	0	0	0	0	0	0	0	0	0	0	0	0	0	0	0	0	0	0	0	0	0	0	0	0	0	0	0	0	0	0	0	0
Bacteria	2	Actinobacteria	201174	Actinobacteria	1760	Streptosporangiales	85012	Streptosporangiaceae	2004	Nonomuraea	83681	Nonomuraea fuscirosea	1291556	0	0	0	0	0	0	0	0	0	0	0	0	0	0	0	0	0	0	0	0	0	0	0	0	0	0	0	0	0	0	0	0	0	0	0	0
Bacteria	2	Actinobacteria	201174	Actinobacteria	1760	Corynebacteriales	85007	Mycobacteriaceae	1762	Mycobacterium	1763	Mycobacterium simulans	627089	0	0	0	0	0	0	0	0	0	0	0	0	0	0	0	0	0	0	0	0	0	0	0	0	0	0	0	0	0	0	0	0	0	0	0	0
Bacteria	2	Actinobacteria	201174	Actinobacteria	1760	Propionibacteriales	85009	Nocardioidaceae	85015	Nocardioides	1839	Nocardioides lianchengensis	1045774	0	0	0	0	0	0	0	0	0	0	0	0	0	0	0	0	0	0	0	0	0	0	0	0	0	0	0	0	0	0	0	0	0	0	0	0
Bacteria	2	Bacteroidetes	976	Cytophagia	768503	Cytophagales	768507	Cytophagaceae	89373	Spirosoma	107	Spirosoma aerolatum	1211326	0	0	0	0	0	0	0	0	0	0	0	0	0	0	0	0	0	0	0	0	0	0	0	0	0	0	0	0	0	0	0	0	0	0	0	0
Bacteria	2	Bacteroidetes	976	Flavobacteriia	117743	Flavobacteriales	200644	Flavobacteriaceae	49546	Flavobacterium	237	Flavobacterium granuli	280093	0	0	0	0	0	0	0	0	0	0	0	0	0	0	0	0	0	0	0	0	0	0	0	0	0	0	0	0	0	0	0	0	0	0	0	0
Bacteria	2	Firmicutes	1239	Bacilli	91061	Bacillales	1385	Paenibacillaceae	186822	Paenibacillus	44249	Paenibacillus donghaensis	414771	0	0	0	0	0	0	0	0	0	0	0	0	0	0	0	0	0	0	0	0	0	0	0	0	0	0	0	0	0	0	0	0	0	0	0	0
Archaea	2157	Candidatus Thorarchaeota	1706441	Candidatus Thorarchaeota archaeon_class	502053491	Candidatus Thorarchaeota archaeon_order	402053491	Candidatus Thorarchaeota archaeon_family	302053491	Candidatus Thorarchaeota archaeon_genus	202053491	Candidatus Thorarchaeota archaeon	2053491	0	0	0	0	0	0	0	0	0	0	0	0	0	0	0	0	0	0	0	0	0	0	0	0	0	0	0	0	0	0	0	0	0	0	0	0
Eukaryota	2759	Arthropoda	6656	Insecta	50557	Lepidoptera	7088	Pyralidae	7135	Galleria	7136	Galleria mellonella	7137	0	0	0	0	0	0	0	0	0	0	0	0	0	0	0	0	0	0	0	0	0	0	0	0	0	0	0	0	0	0	0	0	0	0	0	0
Eukaryota	2759	Streptophyta	35493	Magnoliopsida	3398	Brassicales	3699	Brassicaceae	3700	Microthlaspi	126277	Microthlaspi erraticum	1685480	0	0	0	0	0	0	0	0	0	0	0	0	0	0	0	0	0	0	0	0	0	0	0	0	0	0	0	0	0	0	0	0	0	0	0	0
Eukaryota	2759	Ascomycota	4890	Eurotiomycetes	147545	Eurotiales	5042	Aspergillaceae	1131492	Aspergillus	5052	Aspergillus nidulans	162425	0	0	0	0	0	0	0	0	0	0	0	0	0	0	0	0	0	0	0	0	0	0	0	0	0	0	0	0	0	0	0	0	0	0	0	0
Eukaryota	2759	Ascomycota	4890	Eurotiomycetes	147545	Eurotiales	5042	Aspergillaceae	1131492	Aspergillus	5052	Aspergillus sclerotiicarbonarius	487660	0	0	0	0	0	0	0	0	0	0	0	0	0	0	0	0	0	0	0	0	0	0	0	0	0	0	0	0	0	0	0	0	0	0	0	0
Eukaryota	2759	Ascomycota	4890	Eurotiomycetes	147545	Eurotiales	5042	Aspergillaceae	1131492	Aspergillus	5052	Aspergillus ellipticus	41066	0	0	0	0	0	0	0	0	0	0	0	0	0	0	0	0	0	0	0	0	0	0	0	0	0	0	0	0	0	0	0	0	0	0	0	0
Eukaryota	2759	Ascomycota	4890	Sordariomycetes	147550	Hypocreales	5125	Nectriaceae	110618	Fusarium	5506	Fusarium sp. AF-4	1325735	0	0	0	0	0	0	0	0	0	0	0	0	0	0	0	0	0	0	0	0	0	0	0	0	0	0	0	0	0	0	0	0	0	0	0	0
Eukaryota	2759	Ascomycota	4890	Sordariomycetes	147550	Hypocreales	5125	Nectriaceae	110618	Fusarium	5506	Fusarium bulbicola	79018	0	0	0	0	0	0	0	0	0	0	0	0	0	0	0	0	0	0	0	0	0	0	0	0	0	0	0	0	0	0	0	0	0	0	0	0
Eukaryota	2759	Ascomycota	4890	Sordariomycetes	147550	Hypocreales	5125	Nectriaceae	110618	Fusarium	5506	Fusarium pseudoanthophilum	48495	0	0	0	0	0	0	0	0	0	0	0	0	0	0	0	0	0	0	0	0	0	0	0	0	0	0	0	0	0	0	0	0	0	0	0	0
Eukaryota	2759	Ascomycota	4890	Leotiomycetes	147548	Helotiales	5178	Sclerotiniaceae	28983	Botrytis	33196	Botrytis tulipae	87230	0	0	0	0	0	0	0	0	0	0	0	0	0	0	0	0	0	0	0	0	0	0	0	0	0	0	0	0	0	0	0	0	0	0	0	0
Eukaryota	2759	Ascomycota	4890	Saccharomycetes	4891	Saccharomycetales	4892	Saccharomycetaceae	4893	Eremothecium	33170	Eremothecium gossypii	33169	0	0	0	0	0	0	0	0	0	0	0	0	0	0	0	0	0	0	0	0	0	0	0	0	0	0	0	0	0	0	0	0	0	0	0	0
Bacteria	2	Actinobacteria	201174	Actinobacteria	1760	Streptosporangiales	85012	Streptosporangiaceae	2004	Nonomuraea	83681	Nonomuraea solani	1144553	0	0	0	0	0	0	0	0	0	0	0	0	0	0	0	0	0	0	0	0	0	0	0	0	0	0	0	0	0	0	0	0	0	0	0	0
Bacteria	2	Actinobacteria	201174	Actinobacteria	1760	Pseudonocardiales	85010	Pseudonocardiaceae	2070	Pseudonocardia	1847	Pseudonocardia sp. CGMCC 4.1532	2761535	0	0	0	0	0	0	0	0	0	0	0	0	0	0	0	0	0	0	0	0	0	0	0	0	0	0	0	0	0	0	0	0	0	0	0	0
Bacteria	2	Firmicutes	1239	Bacilli	91061	Bacillales	1385	Bacillaceae	186817	Bacillus	1386	Bacillus sp. FJAT-44876	2011013	0	0	0	0	0	0	0	0	0	0	0	0	0	0	0	0	0	0	0	0	0	0	0	0	0	0	0	0	0	0	0	0	0	0	0	0
Bacteria	2	Firmicutes	1239	Bacilli	91061	Bacillales	1385	Paenibacillaceae	186822	Paenibacillus	44249	Paenibacillus bovis	1616788	0	0	0	0	0	0	0	0	0	0	0	0	0	0	0	0	0	0	0	0	0	0	0	0	0	0	0	0	0	0	0	0	0	0	0	0
Bacteria	2	Firmicutes	1239	Bacilli	91061	Bacillales	1385	Paenibacillaceae	186822	Paenibacillus	44249	Paenibacillus sp. 18JY21-1	2545760	0	0	0	0	0	0	0	0	0	0	0	0	0	0	0	0	0	0	0	0	0	0	0	0	0	0	0	0	0	0	0	0	0	0	0	0
Bacteria	2	Proteobacteria	1224	Alphaproteobacteria	28211	Rhodobacterales	204455	Rhodobacteraceae	31989	Paracoccus	265	Paracoccus lutimaris	1490030	0	0	0	0	0	0	0	0	0	0	0	0	0	0	0	0	0	0	0	0	0	0	0	0	0	0	0	0	0	0	0	0	0	0	0	0
Bacteria	2	Proteobacteria	1224	Deltaproteobacteria	28221	Myxococcales	29	Polyangiaceae	49	Polyangium	55	Polyangium sp. SDU3-1	2567896	0	0	0	0	0	0	0	0	0	0	0	0	0	0	0	0	0	0	0	0	0	0	0	0	0	0	0	0	0	0	0	0	0	0	0	0
Bacteria	2	Bacteroidetes	976	Bacteroidia	200643	Bacteroidales	171549	Prevotellaceae	171552	Prevotella	838	Prevotella ruminicola	839	0	0	0	0	0	0	0	0	0	0	0	0	0	0	0	0	0	0	0	0	0	0	0	0	0	0	0	0	0	0	0	0	0	0	0	0
Eukaryota	2759	Chordata	7711	Mammalia	40674	Rodentia	9989	Cricetidae	337677	Microtus	10053	Microtus ochrogaster	79684	0	0	0	0	0	0	0	0	0	0	0	0	0	0	0	0	0	0	0	0	0	0	0	0	0	0	0	0	0	0	0	0	0	0	0	0
Eukaryota	2759	Arthropoda	6656	Insecta	50557	Diptera	7147	Drosophilidae	7214	Drosophila	7215	Drosophila arizonae	7263	0	0	0	0	0	0	0	0	0	0	0	0	0	0	0	0	0	0	0	0	0	0	0	0	0	0	0	0	0	0	0	0	0	0	0	0
Eukaryota	2759	Arthropoda	6656	Insecta	50557	Diptera	7147	Drosophilidae	7214	Drosophila	7215	Drosophila subpulchrella	1486046	0	0	0	0	0	0	0	0	0	0	0	0	0	0	0	0	0	0	0	0	0	0	0	0	0	0	0	0	0	0	0	0	0	0	0	0
Eukaryota	2759	Ascomycota	4890	Eurotiomycetes	147545	Eurotiales	5042	Aspergillaceae	1131492	Aspergillus	5052	Aspergillus tanneri	1220188	0	0	0	0	0	0	0	0	0	0	0	0	0	0	0	0	0	0	0	0	0	0	0	0	0	0	0	0	0	0	0	0	0	0	0	0
Eukaryota	2759	Ascomycota	4890	Eurotiomycetes	147545	Eurotiales	5042	Aspergillaceae	1131492	Aspergillus	5052	Aspergillus sydowii	75750	0	0	0	0	0	0	0	0	0	0	0	0	0	0	0	0	0	0	0	0	0	0	0	0	0	0	0	0	0	0	0	0	0	0	0	0
Eukaryota	2759	Ascomycota	4890	Eurotiomycetes	147545	Eurotiales	5042	Aspergillaceae	1131492	Aspergillus	5052	Aspergillus thermomutatus	41047	0	0	0	0	0	0	0	0	0	0	0	0	0	0	0	0	0	0	0	0	0	0	0	0	0	0	0	0	0	0	0	0	0	0	0	0
Eukaryota	2759	Ascomycota	4890	Eurotiomycetes	147545	Eurotiales	5042	Aspergillaceae	1131492	Aspergillus	5052	Aspergillus candidus	41067	0	0	0	0	0	0	0	0	0	0	0	0	0	0	0	0	0	0	0	0	0	0	0	0	0	0	0	0	0	0	0	0	0	0	0	0
Eukaryota	2759	Basidiomycota	5204	Agaricomycetes	155619	Agaricales	5338	Pluteaceae	36657	Volvariella	36658	Volvariella volvacea	36659	0	0	0	0	0	0	0	0	0	0	0	0	0	0	0	0	0	0	0	0	0	0	0	0	0	0	0	0	0	0	0	0	0	0	0	0
Bacteria	2	Proteobacteria	1224	Gammaproteobacteria	1236	Pseudomonadales	72274	Pseudomonadaceae	135621	Pseudomonas	286	Pseudomonas fragi	296	0	0	0	0	0	0	0	0	0	0	0	0	0	0	0	0	0	0	0	0	0	0	0	0	0	0	0	0	0	0	0	0	0	0	0	0
Bacteria	2	Proteobacteria	1224	Gammaproteobacteria	1236	Pseudomonadales	72274	Pseudomonadaceae	135621	Pseudomonas	286	Pseudomonas proteolytica	219574	0	0	0	0	0	0	0	0	0	0	0	0	0	0	0	0	0	0	0	0	0	0	0	0	0	0	0	0	0	0	0	0	0	0	0	0
Bacteria	2	Proteobacteria	1224	Gammaproteobacteria	1236	Pseudomonadales	72274	Pseudomonadaceae	135621	Pseudomonas	286	Pseudomonas asiatica	2219225	0	0	0	0	0	0	0	0	0	0	0	0	0	0	0	0	0	0	0	0	0	0	0	0	0	0	0	0	0	0	0	0	0	0	0	0
Bacteria	2	Proteobacteria	1224	Gammaproteobacteria	1236	Pseudomonadales	72274	Pseudomonadaceae	135621	Pseudomonas	286	Pseudomonas umsongensis	198618	0	0	0	0	0	0	0	0	0	0	0	0	0	0	0	0	0	0	0	0	0	0	0	0	0	0	0	0	0	0	0	0	0	0	0	0
Bacteria	2	Proteobacteria	1224	Gammaproteobacteria	1236	Alteromonadales	135622	Alteromonadaceae	72275	Marinobacter	2742	Marinobacter salicampi	435907	0	0	0	0	0	0	0	0	0	0	0	0	0	0	0	0	0	0	0	0	0	0	0	0	0	0	0	0	0	0	0	0	0	0	0	0
Bacteria	2	Proteobacteria	1224	Alphaproteobacteria	28211	Rhodobacterales	204455	Rhodobacteraceae	31989	Sulfitobacter	60136	Sulfitobacter donghicola	421000	0	0	0	0	0	0	0	0	0	0	0	0	0	0	0	0	0	0	0	0	0	0	0	0	0	0	0	0	0	0	0	0	0	0	0	0
Bacteria	2	Firmicutes	1239	Bacilli	91061	Bacillales	1385	Bacillaceae	186817	Bacillus	1386	Bacillus glycinifermentans	1664069	0	0	0	0	14	1	0	0	0	0	0	0	0	0	0	0	0	0	0	0	0	0	0	0	0	0	0	0	0	0	0	0	0	0	0	0
Bacteria	2	Firmicutes	1239	Bacilli	91061	Lactobacillales	186826	Lactobacillaceae	33958	Limosilactobacillus	2742598	Lactobacillus ingluviei	148604	0	0	0	0	0	0	0	0	0	0	0	0	0	0	0	0	0	0	0	0	0	0	0	0	0	0	0	0	0	0	0	0	0	0	0	0
Bacteria	2	Actinobacteria	201174	Actinobacteria	1760	Streptomycetales	85011	Streptomycetaceae	2062	Streptomyces	1883	Streptomyces narbonensis	67333	0	0	0	0	8	0	0	0	0	0	0	0	2	0	0	0	0	0	0	0	22	0	0	0	0	0	0	0	0	0	0	0	10	0	0	0
Bacteria	2	Actinobacteria	201174	Actinobacteria	1760	Pseudonocardiales	85010	Pseudonocardiaceae	2070	Pseudonocardia	1847	Pseudonocardia autotrophica	2074	0	0	0	0	0	0	0	0	0	0	0	0	0	0	0	0	0	0	0	0	0	0	0	0	0	0	0	0	0	0	0	0	0	0	0	0
Eukaryota	2759	Arthropoda	6656	Insecta	50557	Diptera	7147	Drosophilidae	7214	Drosophila	7215	Drosophila subobscura	7241	0	0	0	0	0	0	0	0	0	0	0	0	0	0	0	0	0	0	0	0	0	0	0	0	0	0	0	0	0	0	0	0	0	0	0	0
Eukaryota	2759	Arthropoda	6656	Insecta	50557	Diptera	7147	Drosophilidae	7214	Drosophila	7215	Drosophila grimshawi	7222	0	0	0	0	0	0	0	0	0	0	0	0	0	0	0	0	0	0	0	0	0	0	0	0	0	0	0	0	0	0	0	0	0	0	0	0
Eukaryota	2759	Streptophyta	35493	Magnoliopsida	3398	Myrtales	41944	Myrtaceae	3931	Rhodamnia	178132	Rhodamnia argentea	178133	0	0	0	0	0	0	0	0	0	0	0	0	0	0	0	0	0	0	0	0	0	0	0	0	0	0	0	0	0	0	0	0	0	0	0	0
Eukaryota	2759	Streptophyta	35493	Magnoliopsida	3398	Lamiales	4143	Lamiaceae	4136	Salvia	21880	Salvia splendens	180675	0	0	0	0	0	0	0	0	0	0	0	0	0	0	0	0	0	0	0	0	0	0	0	0	0	0	0	0	0	0	0	0	0	0	0	0
Eukaryota	2759	Basidiomycota	5204	Agaricomycetes	155619	Agaricales	5338	Mycenaceae	2024004	Mycena	41247	Mycena indigotica	2126181	0	0	0	0	0	0	0	0	0	0	0	0	0	0	0	0	0	0	0	0	0	0	0	0	0	0	0	0	0	0	0	0	0	0	0	0
Eukaryota	2759	Ascomycota	4890	Sordariomycetes	147550	Hypocreales	5125	Nectriaceae	110618	Fusarium	5506	Fusarium tjaetaba	1567544	0	0	0	0	0	0	0	0	0	0	0	0	0	0	0	0	0	0	0	0	0	0	0	0	0	0	0	0	0	0	0	0	0	0	0	0
Eukaryota	2759	Ascomycota	4890	Sordariomycetes	147550	Hypocreales	5125	Nectriaceae	110618	Fusarium	5506	Fusarium sp. AF-8	1325734	0	0	0	0	0	0	0	0	0	0	0	0	0	0	0	0	0	0	0	0	0	0	0	0	0	0	0	0	0	0	0	0	0	0	0	0
Eukaryota	2759	Cryptophyceae_phylum	600003027	Cryptophyceae	3027	Pyrenomonadales	589342	Geminigeraceae	589343	Guillardia	55528	Guillardia theta	55529	0	0	0	0	0	0	0	0	0	0	0	0	0	0	0	0	0	0	0	0	0	0	0	0	0	0	0	0	0	0	0	0	0	0	0	0
Bacteria	2	Actinobacteria	201174	Actinobacteria	1760	Streptomycetales	85011	Streptomycetaceae	2062	Streptomyces	1883	Streptomyces griseus	1911	0	0	0	0	0	0	0	0	0	0	0	0	0	0	0	0	0	0	0	0	0	0	0	0	0	0	0	0	0	0	0	0	0	0	0	0
Bacteria	2	Actinobacteria	201174	Actinobacteria	1760	Streptomycetales	85011	Streptomycetaceae	2062	Streptomyces	1883	Streptomyces europaeiscabiei	146819	0	0	0	0	0	0	0	0	0	0	0	0	0	0	0	0	0	0	0	0	0	0	0	0	0	0	0	0	0	0	0	0	0	0	0	0
Bacteria	2	Actinobacteria	201174	Actinobacteria	1760	Streptomycetales	85011	Streptomycetaceae	2062	Streptomyces	1883	Streptomyces filamentosus	67294	0	0	0	0	0	0	0	0	0	0	0	0	0	0	0	0	0	0	0	0	0	0	0	0	0	0	0	0	0	0	0	0	0	0	0	0
Bacteria	2	Actinobacteria	201174	Actinobacteria	1760	Streptomycetales	85011	Streptomycetaceae	2062	Streptomyces	1883	Streptomyces sp. TRM68295	2569859	0	0	0	0	0	0	0	0	0	0	0	0	0	0	0	0	0	0	0	0	0	0	0	0	0	0	0	0	0	0	0	0	0	0	0	0
Bacteria	2	Actinobacteria	201174	Actinobacteria	1760	Streptomycetales	85011	Streptomycetaceae	2062	Streptomyces	1883	Streptomyces microflavus	1919	0	0	0	0	0	0	0	0	0	0	0	0	0	0	0	0	0	0	0	0	0	0	0	0	0	0	0	0	0	0	0	0	0	0	0	0
Bacteria	2	Actinobacteria	201174	Actinobacteria	1760	Streptomycetales	85011	Streptomycetaceae	2062	Streptomyces	1883	Streptomyces bacillaris	68179	0	0	0	0	0	0	0	0	0	0	0	0	0	0	0	0	0	0	0	0	0	0	0	0	0	0	0	0	0	0	0	0	0	0	0	0
Bacteria	2	Actinobacteria	201174	Actinobacteria	1760	Streptomycetales	85011	Streptomycetaceae	2062	Streptomyces	1883	Streptomyces parvus	66428	0	0	0	0	0	0	0	0	0	0	0	0	0	0	0	0	0	0	0	0	0	0	0	0	0	0	0	0	0	0	0	0	0	0	0	0
Bacteria	2	Actinobacteria	201174	Actinobacteria	1760	Pseudonocardiales	85010	Pseudonocardiaceae	2070	Amycolatopsis	1813	Amycolatopsis orientalis	31958	0	0	0	0	0	0	0	0	0	0	0	0	0	0	0	0	0	0	0	0	0	0	0	0	0	0	0	0	0	0	0	0	0	0	0	0
Bacteria	2	Actinobacteria	201174	Actinobacteria	1760	Pseudonocardiales	85010	Pseudonocardiaceae	2070	Amycolatopsis	1813	Amycolatopsis lurida	31959	0	0	0	0	0	0	0	0	0	0	0	0	0	0	0	0	0	0	0	0	0	0	0	0	0	0	0	0	0	0	0	0	0	0	0	0
Bacteria	2	Actinobacteria	201174	Actinobacteria	1760	Pseudonocardiales	85010	Pseudonocardiaceae	2070	Amycolatopsis	1813	Amycolatopsis thailandensis	589330	0	0	0	0	0	0	0	0	0	0	0	0	0	0	0	0	0	0	0	0	0	0	0	0	0	0	0	0	0	0	0	0	0	0	0	0
Bacteria	2	Actinobacteria	201174	Actinobacteria	1760	Pseudonocardiales	85010	Pseudonocardiaceae	2070	Amycolatopsis	1813	Amycolatopsis decaplanina	208441	0	0	0	0	0	0	0	0	0	0	0	0	0	0	0	0	0	0	0	0	0	0	0	0	0	0	0	0	0	0	0	0	0	0	0	0
Bacteria	2	Actinobacteria	201174	Actinobacteria	1760	Micromonosporales	85008	Micromonosporaceae	28056	Actinoplanes	1865	Actinoplanes subtropicus	543632	0	0	0	0	0	0	0	0	0	0	0	0	0	0	0	0	0	0	0	0	0	0	0	0	0	0	0	0	0	0	0	0	0	0	0	0
Bacteria	2	Actinobacteria	201174	Actinobacteria	1760	Corynebacteriales	85007	Mycobacteriaceae	1762	Mycobacterium	1763	Mycobacterium sp. URHB0044	1380386	0	0	0	0	0	0	0	0	0	0	0	0	0	0	0	0	0	0	0	0	0	0	0	0	0	0	0	0	0	0	0	0	0	0	0	0
Bacteria	2	Actinobacteria	201174	Actinobacteria	1760	Propionibacteriales	85009	Nocardioidaceae	85015	Nocardioides	1839	Nocardioides iriomotensis	715784	0	0	0	0	0	0	0	0	0	0	0	0	0	0	0	0	0	0	0	0	0	0	0	0	0	0	0	0	0	0	0	0	0	0	0	0
Bacteria	2	Actinobacteria	201174	Actinobacteria	1760	Micrococcales	85006	Microbacteriaceae	85023	Microbacterium	33882	Microbacterium mitrae	664640	0	0	0	0	0	0	0	0	0	0	0	0	0	0	0	0	0	0	0	0	0	0	0	0	0	0	0	0	0	0	0	0	0	0	0	0
Bacteria	2	Firmicutes	1239	Clostridia	186801	Clostridiales	186802	Clostridiaceae	31979	Clostridium	1485	Clostridium magnum	33954	0	0	0	0	0	0	0	0	0	0	0	0	0	0	0	0	0	0	0	0	0	0	0	0	0	0	0	0	0	0	0	0	0	0	0	0
Bacteria	2	Firmicutes	1239	Bacilli	91061	Bacillales	1385	Paenibacillaceae	186822	Paenibacillus	44249	Paenibacillus contaminans	450362	0	0	0	0	0	0	0	0	0	0	0	0	0	0	0	0	0	0	0	0	0	0	0	0	0	0	0	0	0	0	0	0	0	0	0	0
Bacteria	2	Proteobacteria	1224	Alphaproteobacteria	28211	Caulobacterales	204458	Caulobacteraceae	76892	Caulobacter	75	Caulobacter vibrioides	155892	0	0	0	0	0	0	0	0	0	0	0	0	0	0	0	0	0	0	0	0	0	0	0	0	0	0	0	0	0	0	0	0	0	0	0	0
Bacteria	2	Proteobacteria	1224	Alphaproteobacteria	28211	Rhodospirillales	204441	Rhodospirillaceae	41295	Azospirillum	191	Azospirillum oleiclasticum	2735135	0	0	0	0	0	0	0	0	0	0	0	0	0	0	0	0	0	0	0	0	0	0	0	0	0	0	0	0	0	0	0	0	0	0	0	0
Bacteria	2	Proteobacteria	1224	Alphaproteobacteria	28211	Rhizobiales	356	Hyphomicrobiaceae	45401	Devosia	46913	Devosia insulae	408174	0	0	0	0	0	0	0	0	0	0	0	0	0	0	0	0	0	0	0	0	0	0	0	0	0	0	0	0	0	0	0	0	0	0	0	0
Bacteria	2	Proteobacteria	1224	Alphaproteobacteria	28211	Rhodobacterales	204455	Rhodobacteraceae	31989	Jannaschia	188905	Jannaschia helgolandensis	188906	0	0	0	0	0	0	0	0	0	0	0	0	0	0	0	0	0	0	0	0	0	0	0	0	0	0	0	0	0	0	0	0	0	0	0	0
Bacteria	2	Proteobacteria	1224	Deltaproteobacteria	28221	Myxococcales	29	Myxococcaceae	31	Corallococcus	83461	Corallococcus sp. H22C18031201	2249217	0	0	0	0	0	0	0	0	0	0	0	0	0	0	0	0	0	0	0	0	0	0	0	0	0	0	0	0	0	0	0	0	0	0	0	0
Bacteria	2	Proteobacteria	1224	Betaproteobacteria	28216	Burkholderiales	80840	Comamonadaceae	80864	Acidovorax	12916	Acidovorax sp. MR-S7	1268622	0	0	0	0	0	0	0	0	0	0	0	0	0	0	0	0	0	0	0	0	0	0	0	0	0	0	0	0	0	0	0	0	0	0	0	0
Bacteria	2	Proteobacteria	1224	Gammaproteobacteria	1236	Alteromonadales	135622	Alteromonadaceae	72275	Marinobacter	2742	Marinobacter lipolyticus	209639	0	0	0	0	0	0	0	0	0	0	0	0	0	0	0	0	0	0	0	0	0	0	0	0	0	0	0	0	0	0	0	0	0	0	0	0
Bacteria	2	Bacteroidetes	976	Chitinophagia	1853228	Chitinophagales	1853229	Chitinophagaceae	563835	Chitinophaga	79328	Chitinophaga silvisoli	2291814	0	0	16	0	0	0	0	0	0	0	0	0	0	0	0	0	0	0	0	0	0	0	0	0	0	0	0	0	0	0	0	0	0	0	0	0
Bacteria	2	Bacteroidetes	976	Flavobacteriia	117743	Flavobacteriales	200644	Flavobacteriaceae	49546	Flavobacterium	237	Flavobacterium sp. CC-CTC003	2565924	0	0	0	0	0	0	0	0	0	0	0	0	0	0	0	0	0	0	0	0	0	0	0	0	0	0	0	0	0	0	0	0	0	0	0	0
Bacteria	2	Bacteroidetes	976	Cytophagia	768503	Cytophagales	768507	Cytophagaceae	89373	Spirosoma	107	Spirosoma endbachense	2666025	0	0	0	0	0	0	0	0	0	0	0	0	0	0	0	0	0	0	0	0	0	0	0	0	0	0	0	0	0	0	0	0	0	0	0	0
Viruses	10239	Artverviricota	2732409	Revtraviricetes	2732514	Ortervirales	2169561	Retroviridae	11632	Lentivirus	11646	Human immunodeficiency virus 1	11676	0	0	0	0	0	0	0	0	0	0	0	0	0	0	0	0	0	0	0	0	0	0	0	0	0	0	0	0	0	0	0	0	0	0	0	0
Archaea	2157	Euryarchaeota	28890	Halobacteria	183963	Halobacteriales	2235	Halobacteriaceae	2236	Halalkalicoccus	332246	Halalkalicoccus paucihalophilus	1008153	0	0	0	0	0	0	0	0	0	0	0	0	0	0	0	0	0	0	0	0	0	0	0	0	0	0	0	0	0	0	0	0	0	0	0	0
Eukaryota	2759	Arthropoda	6656	Insecta	50557	Lepidoptera	7088	Noctuidae	7100	Trichoplusia	7110	Trichoplusia ni	7111	0	0	0	0	0	0	0	0	0	0	0	0	0	0	0	0	0	0	0	0	0	0	0	0	0	0	0	0	0	0	0	0	0	0	0	0
Eukaryota	2759	Arthropoda	6656	Insecta	50557	Coleoptera	7041	Chrysomelidae	27439	Leptinotarsa	7538	Leptinotarsa decemlineata	7539	0	0	0	0	0	0	0	0	0	0	0	0	0	0	0	0	0	0	0	0	0	0	0	0	0	0	0	0	0	0	0	0	0	0	0	0
Eukaryota	2759	Streptophyta	35493	Magnoliopsida	3398	Asterales	4209	Asteraceae	4210	Lactuca	4235	Lactuca saligna	75948	0	0	0	0	0	0	0	0	0	0	0	0	0	0	0	0	0	0	0	0	0	0	0	0	0	0	0	0	0	0	0	0	0	0	0	0
Eukaryota	2759	Streptophyta	35493	Magnoliopsida	3398	Poales	38820	Poaceae	4479	Setaria	4554	Setaria italica	4555	0	0	0	0	0	0	0	0	0	0	0	0	0	0	0	0	0	0	0	0	0	0	0	0	0	0	0	0	0	0	0	0	0	0	0	0
Eukaryota	2759	Ascomycota	4890	Sordariomycetes	147550	Hypocreales	5125	Nectriaceae	110618	Fusarium	5506	Fusarium proliferatum	948311	0	0	0	0	0	0	0	0	0	0	0	0	0	0	0	0	0	0	0	0	0	0	0	0	0	0	0	0	0	0	0	0	0	0	0	0
Eukaryota	2759	Ascomycota	4890	Sordariomycetes	147550	Hypocreales	5125	Nectriaceae	110618	Fusarium	5506	Fusarium flagelliforme	2675880	0	0	0	0	0	0	0	0	0	0	0	0	0	0	0	0	0	0	0	0	0	0	0	0	0	0	0	0	0	0	0	0	0	0	0	0
Bacteria	2	Proteobacteria	1224	Alphaproteobacteria	28211	Rhizobiales	356	Rhizobiaceae	82115	Rhizobium	379	Rhizobium anhuiense	1184720	0	0	0	0	0	0	0	0	0	0	0	0	0	0	0	0	0	0	0	0	0	0	0	0	0	0	0	0	0	0	0	0	0	0	8	1
Bacteria	2	Proteobacteria	1224	Alphaproteobacteria	28211	Rhizobiales	356	Rhizobiaceae	82115	Rhizobium	379	Rhizobium paranaense	1650438	0	0	0	0	0	0	0	0	0	0	0	0	0	0	0	0	0	0	0	0	0	0	0	0	0	0	0	0	0	0	0	0	0	0	8	1
Bacteria	2	Proteobacteria	1224	Deltaproteobacteria	28221	Myxococcales	29	Myxococcaceae	31	Corallococcus	83461	Corallococcus coralloides	184914	0	0	0	0	0	0	0	0	0	0	0	0	0	0	0	0	0	0	0	0	0	0	0	0	0	0	0	0	0	0	0	0	0	0	0	0
Bacteria	2	Proteobacteria	1224	Deltaproteobacteria	28221	Desulfovibrionales	213115	Desulfovibrionaceae	194924	Desulfovibrio	872	Desulfovibrio psychrotolerans	415242	0	0	0	0	0	0	0	0	0	0	0	0	0	0	0	0	0	0	0	0	0	0	0	0	0	0	0	0	0	0	0	0	0	0	0	0
Bacteria	2	Proteobacteria	1224	Gammaproteobacteria	1236	Enterobacterales	91347	Erwiniaceae	1903409	Buchnera	32199	Buchnera aphidicola	9	0	0	0	0	0	0	0	0	0	0	0	0	0	0	0	0	0	0	0	0	0	0	0	0	0	0	0	0	0	0	0	0	0	0	0	0
Bacteria	2	Proteobacteria	1224	Betaproteobacteria	28216	Burkholderiales	80840	Oxalobacteraceae	75682	Massilia	149698	Massilia flava	871742	0	0	0	0	0	0	0	0	0	0	0	0	0	0	0	0	0	0	0	0	0	0	0	0	0	0	0	0	0	0	0	0	0	0	0	0
Bacteria	2	Firmicutes	1239	Bacilli	91061	Bacillales	1385	Bacillaceae	186817	Bacillus	1386	Bacillus paralicheniformis	1648923	0	0	0	0	22	1	0	0	0	0	0	0	0	0	0	0	0	0	0	0	0	0	0	0	0	0	0	0	0	0	0	0	0	0	0	0
Bacteria	2	Firmicutes	1239	Bacilli	91061	Bacillales	1385	Bacillaceae	186817	Bacillus	1386	Bacillus sp. FJAT-45350	2011014	0	0	0	0	0	0	0	0	0	0	0	0	0	0	0	0	0	0	0	0	0	0	0	0	0	0	0	0	0	0	0	0	0	0	0	0
Bacteria	2	Actinobacteria	201174	Actinobacteria	1760	Corynebacteriales	85007	Mycobacteriaceae	1762	Mycobacterium	1763	Mycobacterium tuberculosis	1773	0	0	0	0	0	0	0	0	0	0	0	0	0	0	0	0	0	0	0	0	0	0	0	0	0	0	0	0	0	0	0	0	0	0	0	0
Bacteria	2	Actinobacteria	201174	Actinobacteria	1760	Micromonosporales	85008	Micromonosporaceae	28056	Phytohabitans	907364	Phytohabitans rumicis	1076125	0	0	0	0	0	0	0	0	0	0	0	0	0	0	0	0	0	0	0	0	0	0	0	0	0	0	0	0	0	0	0	0	0	0	0	0
Bacteria	2	Actinobacteria	201174	Actinobacteria	1760	Micrococcales	85006	Micrococcaceae	1268	Arthrobacter	1663	Arthrobacter castelli	271431	0	0	0	0	0	0	0	0	0	0	0	0	0	0	0	0	0	0	0	0	0	0	0	0	0	0	0	0	0	0	0	0	0	0	0	0
Bacteria	2	Bacteroidetes	976	Bacteroidia	200643	Bacteroidales	171549	Prevotellaceae	171552	Prevotella	838	Prevotella sp. 10(H)	1158294	13	2	0	0	0	0	0	0	0	0	0	0	0	0	0	0	0	0	0	0	0	0	0	0	0	0	0	0	13	2	0	0	0	0	0	0
Archaea	2157	Euryarchaeota	28890	Halobacteria	183963	Halobacteriales	2235	Haloarculaceae	1963268	Natronomonas	63743	Natronomonas sp. YPL13	1710540	0	0	0	0	0	0	0	0	0	0	0	0	0	0	0	0	0	0	0	0	0	0	0	0	0	0	0	0	0	0	0	0	0	0	0	0
Archaea	2157	Euryarchaeota	28890	Halobacteria	183963	Haloferacales	1644055	Haloferacaceae	1644056	Haloplanus	376170	Haloplanus rallus	1816183	0	0	0	0	0	0	0	0	0	0	0	0	0	0	0	0	0	0	0	0	0	0	0	0	0	0	0	0	0	0	0	0	0	0	0	0
Eukaryota	2759	Streptophyta	35493	Magnoliopsida	3398	Fabales	72025	Fabaceae	3803	Lupinus	3869	Lupinus angustifolius	3871	0	0	0	0	0	0	0	0	0	0	0	0	0	0	0	0	0	0	0	0	0	0	0	0	0	0	0	0	0	0	0	0	0	0	0	0
Eukaryota	2759	Streptophyta	35493	Magnoliopsida	3398	Solanales	4069	Solanaceae	4070	Nicotiana	4085	Nicotiana attenuata	49451	0	0	0	0	0	0	0	0	0	0	0	0	0	0	0	0	0	0	0	0	0	0	0	0	0	0	0	0	0	0	0	0	0	0	0	0
Eukaryota	2759	Streptophyta	35493	Magnoliopsida	3398	Solanales	4069	Solanaceae	4070	Nicotiana	4085	Nicotiana tabacum	4097	0	0	0	0	0	0	0	0	0	0	0	0	0	0	0	0	0	0	0	0	0	0	0	0	0	0	0	0	0	0	0	0	0	0	0	0
Eukaryota	2759	Streptophyta	35493	Magnoliopsida	3398	Sapindales	41937	Rutaceae	23513	Citrus	2706	Citrus unshiu	55188	0	0	0	0	0	0	0	0	0	0	0	0	0	0	0	0	0	0	0	0	0	0	0	0	0	0	0	0	0	0	0	0	0	0	0	0
Eukaryota	2759	Basidiomycota	5204	Agaricomycetes	155619	Agaricales	5338	Dendrothele_family	300139111	Dendrothele	139111	Dendrothele bispora	1314803	0	0	0	0	0	0	0	0	0	0	0	0	0	0	0	0	0	0	0	0	0	0	0	0	0	0	0	0	0	0	0	0	0	0	0	0
Bacteria	2	Firmicutes	1239	Bacilli	91061	Bacillales	1385	Paenibacillaceae	186822	Paenibacillus	44249	Paenibacillus aquistagni	1852522	0	0	0	0	0	0	0	0	0	0	0	0	0	0	0	0	0	0	0	0	0	0	0	0	0	0	0	0	0	0	0	0	0	0	0	0
Bacteria	2	Proteobacteria	1224	Alphaproteobacteria	28211	Rhodobacterales	204455	Rhodobacteraceae	31989	Paracoccus	265	Paracoccus seriniphilus	184748	0	0	0	0	0	0	0	0	0	0	0	0	0	0	0	0	0	0	0	0	0	0	0	0	0	0	0	0	0	0	0	0	0	0	0	0
Bacteria	2	Proteobacteria	1224	Betaproteobacteria	28216	Burkholderiales	80840	Comamonadaceae	80864	Acidovorax	12916	Acidovorax cavernicola	1675792	0	0	0	0	0	0	0	0	0	0	0	0	0	0	0	0	0	0	0	0	0	0	0	0	0	0	0	0	0	0	0	0	0	0	0	0
Bacteria	2	Actinobacteria	201174	Actinobacteria	1760	Corynebacteriales	85007	Mycobacteriaceae	1762	Mycolicibacterium	1866885	Mycolicibacterium moriokaense	39691	0	0	0	0	0	0	0	0	0	0	0	0	0	0	0	0	0	0	0	0	0	0	0	0	0	0	0	0	0	0	0	0	0	0	0	0
Bacteria	2	Actinobacteria	201174	Actinobacteria	1760	Micrococcales	85006	Microbacteriaceae	85023	Microbacterium	33882	Microbacterium pumilum	344165	0	0	0	0	0	0	0	0	0	0	0	0	0	0	0	0	0	0	0	0	0	0	0	0	0	0	0	0	0	0	0	0	0	0	0	0
Bacteria	2	Bacteroidetes	976	Cytophagia	768503	Cytophagales	768507	Cytophagaceae	89373	Spirosoma	107	Spirosoma panaciterrae	496058	0	0	0	0	0	0	0	0	0	0	0	0	0	0	0	0	0	0	0	0	0	0	0	0	0	0	0	0	0	0	0	0	0	0	0	0
Eukaryota	2759	Mollusca	6447	Bivalvia	6544	Ostreida	6562	Ostreidae	6563	Crassostrea	6564	Crassostrea gigas	29159	0	0	0	0	0	0	0	0	0	0	0	0	0	0	0	0	0	0	0	0	0	0	0	0	0	0	0	0	0	0	0	0	0	0	0	0
Eukaryota	2759	Mollusca	6447	Bivalvia	6544	Ostreida	6562	Ostreidae	6563	Crassostrea	6564	Crassostrea virginica	6565	0	0	0	0	0	0	0	0	0	0	0	0	0	0	0	0	0	0	0	0	0	0	0	0	0	0	0	0	0	0	0	0	0	0	0	0
Eukaryota	2759	Arthropoda	6656	Insecta	50557	Diptera	7147	Drosophilidae	7214	Drosophila	7215	Drosophila rhopaloa	1041015	0	0	0	0	0	0	0	0	0	0	0	0	0	0	0	0	0	0	0	0	0	0	0	0	0	0	0	0	0	0	0	0	0	0	0	0
Eukaryota	2759	Streptophyta	35493	Magnoliopsida	3398	Asparagales	73496	Orchidaceae	4747	Apostasia	49693	Apostasia shenzhenica	1088818	0	0	0	0	0	0	0	0	0	0	0	0	0	0	0	0	0	0	0	0	0	0	0	0	0	0	0	0	0	0	0	0	0	0	0	0
Eukaryota	2759	Ascomycota	4890	Saccharomycetes	4891	Saccharomycetales	4892	Debaryomycetaceae	766764	Candida	1535326	Candida albicans	5476	0	0	0	0	0	0	0	0	0	0	0	0	0	0	0	0	0	0	0	0	0	0	0	0	0	0	0	0	0	0	0	0	0	0	0	0
Eukaryota	2759	Apicomplexa	5794	Aconoidasida	422676	Haemosporida	5819	Plasmodiidae	1639119	Plasmodium	5820	Plasmodium yoelii	5861	0	0	0	0	0	0	0	0	0	0	0	0	0	0	0	0	0	0	0	0	0	0	0	0	0	0	0	0	0	0	0	0	0	0	0	0
Bacteria	2	Firmicutes	1239	Bacilli	91061	Bacillales	1385	Paenibacillaceae	186822	Paenibacillus	44249	Paenibacillus paeoniae	2292705	0	0	0	0	0	0	0	0	0	0	0	0	0	0	0	0	0	0	0	0	0	0	0	0	0	0	0	0	0	0	0	0	0	0	0	0
Bacteria	2	Actinobacteria	201174	Actinobacteria	1760	Corynebacteriales	85007	Nocardiaceae	85025	Nocardia	1817	Nocardia nova	37330	0	0	0	0	0	0	0	0	0	0	0	0	0	0	0	0	0	0	0	0	0	0	0	0	0	0	0	0	0	0	0	0	0	0	0	0
Bacteria	2	Actinobacteria	201174	Actinobacteria	1760	Corynebacteriales	85007	Mycobacteriaceae	1762	Mycolicibacterium	1866885	Mycolicibacterium litorale	758802	0	0	0	0	0	0	0	0	0	0	0	0	0	0	0	0	0	0	0	0	0	0	0	0	0	0	0	0	0	0	0	0	0	0	0	0
Eukaryota	2759	Arthropoda	6656	Insecta	50557	Lepidoptera	7088	Nymphalidae	33415	Danaus	13036	Danaus plexippus	13037	0	0	0	0	0	0	0	0	0	0	0	0	0	0	0	0	0	0	0	0	0	0	0	0	0	0	0	0	0	0	0	0	0	0	0	0
Eukaryota	2759	Arthropoda	6656	Insecta	50557	Diptera	7147	Culicidae	7157	Anopheles	7164	Anopheles darlingi	43151	0	0	0	0	0	0	0	0	0	0	0	0	0	0	0	0	0	0	0	0	0	0	0	0	0	0	0	0	0	0	0	0	0	0	0	0
Eukaryota	2759	Arthropoda	6656	Insecta	50557	Hemiptera	7524	Aphididae	27482	Sipha	143949	Sipha flava	143950	0	0	0	0	0	0	0	0	0	0	0	0	0	0	0	0	0	0	0	0	0	0	0	0	0	0	0	0	0	0	0	0	0	0	0	0
Eukaryota	2759	Streptophyta	35493	Magnoliopsida	3398	Apiales	4036	Apiaceae	4037	Daucus	4038	Daucus carota	4039	0	0	0	0	0	0	0	0	0	0	0	0	0	0	0	0	0	0	0	0	0	0	0	0	0	0	0	0	0	0	0	0	0	0	0	0
Eukaryota	2759	Streptophyta	35493	Magnoliopsida	3398	Malvales	41938	Malvaceae	3629	Gossypium	3633	Gossypium australe	47621	0	0	0	0	0	0	0	0	0	0	0	0	0	0	0	0	0	0	0	0	0	0	0	0	0	0	0	0	0	0	0	0	0	0	0	0
Eukaryota	2759	Ascomycota	4890	Sordariomycetes	147550	Glomerellales	1028384	Glomerellaceae	681950	Colletotrichum	5455	Colletotrichum fructicola	690256	0	0	0	0	0	0	0	0	0	0	0	0	0	0	0	0	0	0	0	0	0	0	0	0	0	0	0	0	0	0	0	0	0	0	0	0
Eukaryota	2759	Mucoromycota	1913637	Mortierellomycetes	2212732	Mortierellales	214503	Mortierellaceae	4854	Dissophora	101100	Dissophora globulifera	979702	0	0	0	0	0	0	0	0	0	0	0	0	0	0	0	0	0	0	0	0	0	0	0	0	0	0	0	0	0	0	0	0	0	0	0	0
Bacteria	2	Proteobacteria	1224	Alphaproteobacteria	28211	Rhodobacterales	204455	Rhodobacteraceae	31989	Paracoccus	265	Paracoccus alkanivorans	2116655	0	0	0	0	0	0	0	0	0	0	0	0	0	0	0	0	0	0	0	0	0	0	0	0	0	0	0	0	0	0	0	0	0	0	0	0
Bacteria	2	Proteobacteria	1224	Deltaproteobacteria	28221	unclassified Deltaproteobacteria_order	400122706	unclassified Deltaproteobacteria_family	300122706	unclassified Deltaproteobacteria_genus	200122706	Deltaproteobacteria bacterium ADurb.Bin022	1852863	0	0	0	0	0	0	0	0	0	0	0	0	0	0	0	0	0	0	0	0	0	0	0	0	0	0	0	0	0	0	0	0	0	0	0	0
Bacteria	2	Proteobacteria	1224	Betaproteobacteria	28216	Burkholderiales	80840	Burkholderiaceae	119060	Paraburkholderia	1822464	Paraburkholderia oxyphila	614212	0	0	0	0	0	0	0	0	0	0	0	0	0	0	0	0	0	0	0	0	0	0	0	0	0	0	0	0	0	0	0	0	0	0	0	0
Bacteria	2	Proteobacteria	1224	Betaproteobacteria	28216	Burkholderiales	80840	Burkholderiaceae	119060	Paraburkholderia	1822464	Paraburkholderia piptadeniae	1701573	0	0	0	0	0	0	0	0	0	0	0	0	0	0	0	0	0	0	0	0	0	0	0	0	0	0	0	0	0	0	0	0	0	0	0	0
Bacteria	2	Proteobacteria	1224	Betaproteobacteria	28216	Burkholderiales	80840	Oxalobacteraceae	75682	Massilia	149698	Massilia sp. RP-1-19	2728846	0	0	0	0	0	0	0	0	0	0	0	0	0	0	0	0	0	0	0	0	0	0	0	0	0	0	0	0	0	0	0	0	0	0	0	0
Bacteria	2	Proteobacteria	1224	Gammaproteobacteria	1236	Xanthomonadales	135614	Xanthomonadaceae	32033	Lysobacter	68	Lysobacter psychrotolerans	1327343	0	0	0	0	0	0	0	0	0	0	0	0	0	0	0	0	0	0	0	0	0	0	0	0	0	0	0	0	0	0	0	0	0	0	0	0
Bacteria	2	Firmicutes	1239	Clostridia	186801	Clostridiales	186802	Clostridiaceae	31979	Clostridium	1485	Clostridium sp. CAG:678	1262831	0	0	0	0	0	0	0	0	0	0	0	0	0	0	0	0	0	0	0	0	0	0	0	0	0	0	0	0	0	0	0	0	0	0	0	0
Bacteria	2	Actinobacteria	201174	Actinobacteria	1760	Streptomycetales	85011	Streptomycetaceae	2062	Streptomyces	1883	Streptomyces mirabilis	68239	0	0	0	0	0	0	0	0	0	0	0	0	0	0	0	0	0	0	0	0	0	0	0	0	0	0	0	0	0	0	0	0	0	0	0	0
Bacteria	2	Actinobacteria	201174	Actinobacteria	1760	Micrococcales	85006	Microbacteriaceae	85023	Microbacterium	33882	Microbacterium sp. BK668	2512118	0	0	0	0	0	0	0	0	0	0	0	0	0	0	0	0	0	0	0	0	0	0	0	0	0	0	0	0	0	0	0	0	0	0	0	0
Bacteria	2	Actinobacteria	201174	Actinobacteria	1760	Micromonosporales	85008	Micromonosporaceae	28056	Actinoplanes	1865	Actinoplanes rectilineatus	113571	0	0	0	0	0	0	0	0	0	0	0	0	0	0	0	0	0	0	0	0	0	0	0	0	0	0	0	0	0	0	0	0	0	0	0	0
Bacteria	2	Actinobacteria	201174	Actinobacteria	1760	Propionibacteriales	85009	Nocardioidaceae	85015	Nocardioides	1839	Nocardioides silvaticus	2201891	0	0	0	0	0	0	0	0	0	0	0	0	0	0	0	0	0	0	0	0	0	0	0	0	0	0	0	0	0	0	0	0	0	0	0	0
Bacteria	2	Bacteroidetes	976	Flavobacteriia	117743	Flavobacteriales	200644	Flavobacteriaceae	49546	Lutibacter	358023	Lutibacter sp. HS1-25	2485000	0	0	0	0	0	0	0	0	0	0	0	0	0	0	0	0	0	0	0	0	0	0	0	0	0	0	0	0	0	0	0	0	0	0	0	0
Bacteria	2	Bacteroidetes	976	Sphingobacteriia	117747	Sphingobacteriales	200666	Sphingobacteriaceae	84566	Mucilaginibacter	423349	Mucilaginibacter yixingensis	1295612	0	0	0	0	0	0	0	0	0	0	0	0	0	0	0	0	0	0	0	0	0	0	0	0	0	0	0	0	0	0	0	0	0	0	0	0
Bacteria	2	Bacteroidetes	976	Chitinophagia	1853228	Chitinophagales	1853229	Chitinophagaceae	563835	Chitinophaga	79328	Chitinophaga cymbidii	1096750	0	0	0	0	0	0	0	0	0	0	0	0	0	0	0	0	0	0	0	0	0	0	0	0	0	0	0	0	0	0	0	0	0	0	0	0
Eukaryota	2759	Chordata	7711	Actinopteri	186623	Cypriniformes	7952	Cyprinidae	7953	Carassius	7956	Carassius auratus	7957	0	0	0	0	0	0	0	0	0	0	0	0	0	0	0	0	0	0	0	0	0	0	0	0	0	0	0	0	0	0	0	0	0	0	0	0
Eukaryota	2759	Arthropoda	6656	Insecta	50557	Diptera	7147	Tephritidae	7211	Rhagoletis	28609	Rhagoletis zephyria	28612	0	0	0	0	0	0	0	0	0	0	0	0	0	0	0	0	0	0	0	0	0	0	0	0	0	0	0	0	0	0	0	0	0	0	0	0
Eukaryota	2759	Ascomycota	4890	Dothideomycetes	147541	Pleosporales	92860	Pleosporaceae	28556	Pyrenophora	5027	Pyrenophora tritici-repentis	45151	0	0	0	0	0	0	0	0	0	0	0	0	0	0	0	0	0	0	0	0	0	0	0	0	0	0	0	0	0	0	0	0	0	0	0	0
Bacteria	2	Actinobacteria	201174	Actinobacteria	1760	Pseudonocardiales	85010	Pseudonocardiaceae	2070	Amycolatopsis	1813	Amycolatopsis echigonensis	369930	0	0	0	0	0	0	0	0	0	0	0	0	0	0	0	0	0	0	0	0	0	0	0	0	0	0	0	0	0	0	0	0	0	0	0	0
Bacteria	2	Actinobacteria	201174	Actinobacteria	1760	Micromonosporales	85008	Micromonosporaceae	28056	Micromonospora	1873	Micromonospora arborensis	2116518	0	0	0	0	0	0	0	0	0	0	0	0	0	0	0	0	0	0	0	0	0	0	0	0	0	0	0	0	0	0	0	0	0	0	0	0
Bacteria	2	Actinobacteria	201174	Actinobacteria	1760	Corynebacteriales	85007	Nocardiaceae	85025	Nocardia	1817	Nocardia vinacea	96468	0	0	0	0	0	0	0	0	0	0	0	0	0	0	0	0	0	0	0	0	0	0	0	0	0	0	0	0	0	0	0	0	0	0	0	0
Bacteria	2	Actinobacteria	201174	Actinobacteria	1760	Streptomycetales	85011	Streptomycetaceae	2062	Streptomyces	1883	Streptomyces sp. NRRL F-5126	1463857	0	0	0	0	0	0	0	0	0	0	0	0	0	0	0	0	0	0	0	0	0	0	0	0	0	0	0	0	0	0	0	0	0	0	0	0
Bacteria	2	Firmicutes	1239	Bacilli	91061	Bacillales	1385	Paenibacillaceae	186822	Paenibacillus	44249	Paenibacillus pasadenensis	217090	0	0	0	0	0	0	0	0	0	0	0	0	0	0	0	0	0	0	0	0	0	0	0	0	0	0	0	0	0	0	0	0	0	0	0	0
Bacteria	2	Proteobacteria	1224	Alphaproteobacteria	28211	Rhizobiales	356	Phyllobacteriaceae	69277	Mesorhizobium	68287	Mesorhizobium sp. RMAD-H1	2587065	0	0	0	0	0	0	0	0	0	0	0	0	0	0	0	0	0	0	0	0	0	0	0	0	0	0	0	0	0	0	0	0	0	0	0	0
Bacteria	2	Proteobacteria	1224	Gammaproteobacteria	1236	Alteromonadales	135622	Alteromonadaceae	72275	Marinobacter	2742	Marinobacter lutaoensis	135739	0	0	0	0	0	0	0	0	0	0	0	0	0	0	0	0	0	0	0	0	0	0	0	0	0	0	0	0	0	0	0	0	0	0	0	0
Bacteria	2	Proteobacteria	1224	Gammaproteobacteria	1236	Pseudomonadales	72274	Pseudomonadaceae	135621	Pseudomonas	286	Pseudomonas duriflava	459528	0	0	0	0	0	0	0	0	0	0	0	0	0	0	0	0	0	0	0	0	0	0	0	0	0	0	0	0	0	0	0	0	0	0	0	0
Bacteria	2	Proteobacteria	1224	Gammaproteobacteria	1236	Oceanospirillales	135619	Oceanospirillaceae	135620	Neptunomonas	75687	Neptunomonas qingdaonensis	1045558	0	0	0	0	0	0	0	0	0	0	0	0	0	0	0	0	0	0	0	0	0	0	0	0	0	0	0	0	0	0	0	0	0	0	0	0
Bacteria	2	Bacteroidetes	976	Flavobacteriia	117743	Flavobacteriales	200644	Flavobacteriaceae	49546	Flavobacterium	237	Flavobacterium beibuense	657326	0	0	0	0	0	0	0	0	0	0	0	0	0	0	0	0	0	0	0	0	0	0	0	0	0	0	0	0	0	0	0	0	0	0	0	0
Bacteria	2	Bacteroidetes	976	Flavobacteriia	117743	Flavobacteriales	200644	Weeksellaceae	2762318	Chryseobacterium	59732	Chryseobacterium soli	445961	0	0	0	0	0	0	0	0	0	0	0	0	0	0	0	0	0	0	0	0	0	0	0	0	0	0	0	0	0	0	0	0	0	0	0	0
Bacteria	2	Bacteroidetes	976	Sphingobacteriia	117747	Sphingobacteriales	200666	Sphingobacteriaceae	84566	Mucilaginibacter	423349	Mucilaginibacter psychrotolerans	1524096	0	0	0	0	0	0	0	0	0	0	0	0	0	0	0	0	0	0	0	0	23	1	0	0	0	0	0	0	0	0	0	0	0	0	0	0
Eukaryota	2759	Chordata	7711	Mammalia	40674	Primates	9443	Cercopithecidae	9527	Rhinopithecus	542827	Rhinopithecus roxellana	61622	0	0	0	0	0	0	0	0	0	0	0	0	0	0	0	0	0	0	0	0	0	0	0	0	0	0	0	0	0	0	0	0	0	0	0	0
Eukaryota	2759	Arthropoda	6656	Insecta	50557	Lepidoptera	7088	Noctuidae	7100	Spodoptera	7106	Spodoptera litura	69820	0	0	0	0	0	0	0	0	0	0	0	0	0	0	0	0	0	0	0	0	0	0	0	0	0	0	0	0	0	0	0	0	0	0	0	0
Eukaryota	2759	Arthropoda	6656	Insecta	50557	Diptera	7147	Drosophilidae	7214	Drosophila	7215	Drosophila hydei	7224	0	0	0	0	0	0	0	0	0	0	0	0	0	0	0	0	0	0	0	0	0	0	0	0	0	0	0	0	0	0	0	0	0	0	0	0
Eukaryota	2759	Basidiomycota	5204	Agaricomycetes	155619	Polyporales	5303	Polyporaceae	5317	Trametes	5324	Trametes coccinea	158605	0	0	0	0	0	0	0	0	0	0	0	0	0	0	0	0	0	0	0	0	0	0	0	0	0	0	0	0	0	0	0	0	0	0	0	0
Eukaryota	2759	Basidiomycota	5204	Agaricomycetes	155619	Agaricales	5338	Psathyrellaceae	184208	Coprinellus	184430	Coprinellus angulatus	980116	0	0	0	0	0	0	0	0	0	0	0	0	0	0	0	0	0	0	0	0	0	0	0	0	0	0	0	0	0	0	0	0	0	0	0	0
Bacteria	2	Proteobacteria	1224	Alphaproteobacteria	28211	Rhizobiales	356	Bradyrhizobiaceae	41294	Bradyrhizobium	374	Bradyrhizobium campsiandrae	1729892	0	0	29	1	0	0	0	0	0	0	0	0	0	0	0	0	9	0	0	0	0	0	0	0	0	0	0	0	0	0	0	0	0	0	0	0
Bacteria	2	Proteobacteria	1224	Gammaproteobacteria	1236	Pseudomonadales	72274	Pseudomonadaceae	135621	Pseudomonas	286	Pseudomonas alcaligenes	43263	0	0	0	0	0	0	0	0	0	0	0	0	0	0	0	0	0	0	0	0	0	0	0	0	0	0	0	0	0	0	0	0	0	0	0	0
Bacteria	2	Proteobacteria	1224	Gammaproteobacteria	1236	Alteromonadales	135622	Colwelliaceae	267889	Colwellia	28228	Colwellia marinimaniae	1513592	0	0	0	0	0	0	0	0	0	0	0	0	0	0	0	0	0	0	0	0	0	0	0	0	0	0	0	0	0	0	0	0	0	0	0	0
Bacteria	2	Proteobacteria	1224	Betaproteobacteria	28216	Burkholderiales	80840	Oxalobacteraceae	75682	Massilia	149698	Massilia alkalitolerans	286638	0	0	0	0	0	0	0	0	0	0	0	0	0	0	0	0	0	0	0	0	0	0	0	0	0	0	0	0	0	0	0	0	0	0	0	0
Bacteria	2	Bacteroidetes	976	Flavobacteriia	117743	Flavobacteriales	200644	Flavobacteriaceae	49546	Flavobacterium	237	Flavobacterium frigidimaris	262320	0	0	24	0	0	0	0	0	0	0	0	0	0	0	11	0	0	0	0	0	0	0	0	0	0	0	0	0	0	0	0	0	0	0	0	0
Bacteria	2	Bacteroidetes	976	Flavobacteriia	117743	Flavobacteriales	200644	Flavobacteriaceae	49546	Flavobacterium	237	Flavobacterium cutihirudinis	1265740	0	0	17	0	0	0	0	0	0	0	0	0	0	0	8	0	0	0	0	0	0	0	0	0	0	0	0	0	0	0	0	0	0	0	0	0
Bacteria	2	Bacteroidetes	976	Flavobacteriia	117743	Flavobacteriales	200644	Flavobacteriaceae	49546	Flavobacterium	237	Flavobacterium cupreum	2133766	0	0	20	0	0	0	0	0	0	0	0	0	0	0	7	1	0	0	0	0	0	0	0	0	0	0	0	0	0	0	0	0	0	0	0	0
Bacteria	2	Bacteroidetes	976	Flavobacteriia	117743	Flavobacteriales	200644	Flavobacteriaceae	49546	Flavobacterium	237	Flavobacterium anhuiense	459526	0	0	27	1	0	0	0	0	0	0	0	0	0	0	11	0	0	0	0	0	0	0	0	0	0	0	0	0	0	0	0	0	0	0	0	0
Bacteria	2	Bacteroidetes	976	Sphingobacteriia	117747	Sphingobacteriales	200666	Sphingobacteriaceae	84566	Pedobacter	84567	Pedobacter jeongneungensis	947309	0	0	0	0	0	0	0	0	0	0	0	0	0	0	0	0	0	0	0	0	0	0	0	0	0	0	0	0	0	0	0	0	0	0	0	0
Bacteria	2	Actinobacteria	201174	Actinobacteria	1760	Streptomycetales	85011	Streptomycetaceae	2062	Streptomyces	1883	Streptomyces iranensis	576784	0	0	0	0	0	0	0	0	0	0	0	0	0	0	0	0	0	0	0	0	0	0	0	0	0	0	0	0	0	0	0	0	0	0	0	0
Bacteria	2	Actinobacteria	201174	Actinobacteria	1760	Corynebacteriales	85007	Mycobacteriaceae	1762	Mycobacterium	1763	Mycobacterium palustre	153971	0	0	0	0	0	0	0	0	0	0	0	0	0	0	0	0	0	0	0	0	0	0	0	0	0	0	0	0	0	0	0	0	0	0	0	0
Bacteria	2	Firmicutes	1239	Bacilli	91061	Bacillales	1385	Paenibacillaceae	186822	Paenibacillus	44249	Paenibacillus sp. SJY2	2692622	0	0	0	0	0	0	0	0	0	0	0	0	0	0	0	0	0	0	0	0	0	0	0	0	0	0	0	0	0	0	0	0	0	0	0	0
Bacteria	2	Firmicutes	1239	Bacilli	91061	Bacillales	1385	Bacillaceae	186817	Bacillus	1386	Bacillus funiculus	137993	0	0	0	0	0	0	0	0	0	0	0	0	0	0	0	0	0	0	0	0	0	0	0	0	0	0	0	0	0	0	0	0	0	0	0	0
Bacteria	2	Firmicutes	1239	Clostridia	186801	Clostridiales	186802	Clostridiaceae	31979	Clostridium	1485	Clostridium kluyveri	1534	0	0	0	0	0	0	0	0	0	0	0	0	0	0	0	0	0	0	0	0	0	0	0	0	0	0	0	0	0	0	0	0	0	0	0	0
Eukaryota	2759	Arthropoda	6656	Insecta	50557	Diptera	7147	Culicidae	7157	Aedes	7158	Aedes albopictus	7160	0	0	0	0	0	0	0	0	0	0	0	0	0	0	0	0	0	0	0	0	0	0	0	0	0	0	0	0	0	0	0	0	0	0	0	0
Eukaryota	2759	Streptophyta	35493	Magnoliopsida	3398	Caryophyllales	3524	Chenopodiaceae	1804623	Chenopodium	3558	Chenopodium quinoa	63459	0	0	0	0	0	0	0	0	0	0	0	0	0	0	0	0	0	0	0	0	0	0	0	0	0	0	0	0	0	0	0	0	0	0	0	0
Eukaryota	2759	Ascomycota	4890	Eurotiomycetes	147545	Eurotiales	5042	Aspergillaceae	1131492	Penicillium	5073	Penicillium rolfsii	69785	0	0	0	0	0	0	0	0	0	0	0	0	0	0	0	0	0	0	0	0	0	0	0	0	0	0	0	0	0	0	0	0	0	0	0	0
Eukaryota	2759	Mucoromycota	1913637	Mortierellomycetes	2212732	Mortierellales	214503	Mortierellaceae	4854	Mortierella	4855	Mortierella sp. AD032	1896183	0	0	0	0	0	0	0	0	0	0	0	0	0	0	0	0	0	0	0	0	0	0	0	0	0	0	0	0	0	0	0	0	0	0	0	0
Bacteria	2	Proteobacteria	1224	Alphaproteobacteria	28211	Rhizobiales	356	Methylobacteriaceae	119045	Microvirga	186650	Microvirga massiliensis	1033741	0	0	0	0	0	0	0	0	0	0	0	0	0	0	0	0	0	0	0	0	0	0	0	0	0	0	0	0	0	0	0	0	0	0	0	0
Bacteria	2	Actinobacteria	201174	Actinobacteria	1760	Streptosporangiales	85012	Thermomonosporaceae	2012	Actinomadura	1988	Actinomadura sp. KC345	2530371	0	0	0	0	0	0	0	0	0	0	0	0	0	0	0	0	0	0	0	0	0	0	0	0	0	0	0	0	0	0	0	0	0	0	0	0
Bacteria	2	Actinobacteria	201174	Actinobacteria	1760	Micrococcales	85006	Microbacteriaceae	85023	Microbacterium	33882	Microbacterium saperdae	69368	0	0	0	0	0	0	0	0	0	0	0	0	0	0	0	0	0	0	0	0	0	0	0	0	0	0	0	0	0	0	0	0	0	0	0	0
Eukaryota	2759	Arthropoda	6656	Insecta	50557	Coleoptera	7041	Chrysomelidae	27439	Diabrotica	50385	Diabrotica virgifera	50389	0	0	0	0	0	0	0	0	0	0	0	0	0	0	0	0	0	0	0	0	0	0	0	0	0	0	0	0	0	0	0	0	0	0	0	0
Eukaryota	2759	Arthropoda	6656	Insecta	50557	Diptera	7147	Drosophilidae	7214	Drosophila	7215	Drosophila yakuba	7245	0	0	0	0	0	0	0	0	0	0	0	0	0	0	0	0	0	0	0	0	0	0	0	0	0	0	0	0	0	0	0	0	0	0	0	0
Eukaryota	2759	Ascomycota	4890	Leotiomycetes	147548	Helotiales	5178	Sclerotiniaceae	28983	Monilinia	38447	Monilinia laxa	61186	0	0	0	0	0	0	0	0	0	0	0	0	0	0	0	0	0	0	0	0	0	0	0	0	0	0	0	0	0	0	0	0	0	0	0	0
Eukaryota	2759	Ascomycota	4890	Leotiomycetes	147548	Leotiomycetes incertae sedis_order	400221903	Pseudeurotiaceae	34379	Pseudogymnoascus	78156	Pseudogymnoascus sp. VKM F-4520 (FW-2644)	1420915	0	0	0	0	0	0	0	0	0	0	0	0	0	0	0	0	0	0	0	0	0	0	0	0	0	0	0	0	0	0	0	0	0	0	0	0
Eukaryota	2759	Ascomycota	4890	Sordariomycetes	147550	Hypocreales	5125	Nectriaceae	110618	Fusarium	5506	Fusarium avenaceum	40199	0	0	0	0	0	0	0	0	0	0	0	0	0	0	0	0	0	0	0	0	0	0	0	0	0	0	0	0	0	0	0	0	0	0	0	0
Eukaryota	2759	Ascomycota	4890	Saccharomycetes	4891	Saccharomycetales	4892	Pichiaceae	1156497	Ogataea	461281	[Candida] boidinii	5477	0	0	0	0	0	0	0	0	0	0	0	0	0	0	0	0	0	0	0	0	0	0	0	0	0	0	0	0	0	0	0	0	0	0	0	0
Eukaryota	2759	Basidiomycota	5204	Agaricomycetes	155619	Agaricales	5338	Psathyrellaceae	184208	Psathyrella	71729	Psathyrella aberdarensis	2316362	0	0	0	0	0	0	0	0	0	0	0	0	0	0	0	0	0	0	0	0	0	0	0	0	0	0	0	0	0	0	0	0	0	0	0	0
Bacteria	2	Proteobacteria	1224	Alphaproteobacteria	28211	Sphingomonadales	204457	Sphingomonadaceae	41297	Sphingomonas	13687	Sphingomonas mali	40682	0	0	0	0	6	0	0	0	0	0	0	0	0	0	0	0	0	0	0	0	0	0	0	0	0	0	0	0	0	0	0	0	0	0	0	0
Bacteria	2	Proteobacteria	1224	Alphaproteobacteria	28211	Rhizobiales	356	Rhizobiaceae	82115	Rhizobium	379	Rhizobium azooxidifex	1636188	0	0	0	0	0	0	0	0	0	0	0	0	0	0	0	0	0	0	0	0	0	0	0	0	0	0	0	0	0	0	0	0	0	0	0	0
Bacteria	2	Proteobacteria	1224	Betaproteobacteria	28216	Burkholderiales	80840	Oxalobacteraceae	75682	Lacisediminimonas	2705466	Lacisediminimonas profundi	2603856	0	0	0	0	0	0	0	0	0	0	0	0	0	0	0	0	0	0	0	0	0	0	0	0	0	0	0	0	0	0	0	0	0	0	0	0
Bacteria	2	Bacteroidetes	976	Cytophagia	768503	Cytophagales	768507	Cytophagaceae	89373	Dyadobacter	120831	Dyadobacter endophyticus	1749036	0	0	0	0	0	0	0	0	0	0	0	0	0	0	0	0	0	0	0	0	0	0	0	0	0	0	0	0	0	0	0	0	0	0	0	0
Bacteria	2	Bacteroidetes	976	Sphingobacteriia	117747	Sphingobacteriales	200666	Sphingobacteriaceae	84566	Mucilaginibacter	423349	Mucilaginibacter corticis	2597670	0	0	0	0	0	0	0	0	0	0	0	0	0	0	0	0	0	0	0	0	0	0	0	0	0	0	0	0	0	0	0	0	0	0	0	0
Bacteria	2	Actinobacteria	201174	Actinobacteria	1760	Propionibacteriales	85009	Nocardioidaceae	85015	Kribbella	182639	Kribbella pittospori	722689	0	0	0	0	0	0	0	0	0	0	0	0	0	0	0	0	0	0	0	0	0	0	0	0	0	0	0	0	0	0	0	0	0	0	0	0
Archaea	2157	Euryarchaeota	28890	Halobacteria	183963	Haloferacales	1644055	Haloferacaceae	1644056	Halobellus	1073986	Halobellus captivus	2592614	0	0	0	0	0	0	0	0	0	0	0	0	0	0	0	0	0	0	0	0	0	0	0	0	0	0	0	0	0	0	0	0	0	0	0	0
Eukaryota	2759	Streptophyta	35493	Magnoliopsida	3398	Rosales	3744	Rosaceae	3745	Malus	3749	Malus baccata	106549	0	0	0	0	0	0	0	0	0	0	0	0	0	0	0	0	0	0	0	0	0	0	0	0	0	0	0	0	0	0	0	0	0	0	0	0
Bacteria	2	Actinobacteria	201174	Actinobacteria	1760	Streptomycetales	85011	Streptomycetaceae	2062	Streptomyces	1883	Streptomyces cavourensis	67258	0	0	0	0	0	0	0	0	0	0	0	0	0	0	0	0	0	0	0	0	0	0	0	0	0	0	0	0	0	0	0	0	0	0	0	0
Bacteria	2	Actinobacteria	201174	Actinobacteria	1760	Streptomycetales	85011	Streptomycetaceae	2062	Streptomyces	1883	Streptomyces anulatus	1892	0	0	0	0	0	0	0	0	0	0	0	0	0	0	0	0	0	0	0	0	0	0	0	0	0	0	0	0	0	0	0	0	0	0	0	0
Bacteria	2	Actinobacteria	201174	Actinobacteria	1760	Streptomycetales	85011	Streptomycetaceae	2062	Streptomyces	1883	Streptomyces omiyaensis	68247	0	0	0	0	0	0	0	0	0	0	0	0	0	0	0	0	0	0	0	0	0	0	0	0	0	0	0	0	0	0	0	0	0	0	0	0
Bacteria	2	Actinobacteria	201174	Actinobacteria	1760	Streptomycetales	85011	Streptomycetaceae	2062	Streptomyces	1883	Streptomyces californicus	67351	0	0	0	0	0	0	0	0	0	0	0	0	0	0	0	0	0	0	0	0	0	0	0	0	0	0	0	0	0	0	0	0	0	0	0	0
Bacteria	2	Actinobacteria	201174	Actinobacteria	1760	Corynebacteriales	85007	Mycobacteriaceae	1762	Mycobacterium	1763	Mycobacterium asiaticum	1790	0	0	0	0	0	0	0	0	0	0	0	0	0	0	0	0	0	0	0	0	0	0	0	0	0	0	0	0	0	0	0	0	0	0	0	0
Bacteria	2	Actinobacteria	201174	Actinobacteria	1760	Micrococcales	85006	Microbacteriaceae	85023	Microbacterium	33882	Microbacterium sp. No. 7	1714373	0	0	0	0	0	0	0	0	0	0	0	0	0	0	0	0	0	0	0	0	0	0	0	0	0	0	0	0	0	0	0	0	0	0	0	0
Bacteria	2	Actinobacteria	201174	Actinobacteria	1760	Propionibacteriales	85009	Nocardioidaceae	85015	Nocardioides	1839	Nocardioides ferulae	2340821	0	0	0	0	0	0	0	0	0	0	0	0	0	0	0	0	0	0	0	0	0	0	0	0	0	0	0	0	0	0	0	0	0	0	0	0
Bacteria	2	Proteobacteria	1224	Alphaproteobacteria	28211	Rhizobiales	356	Bradyrhizobiaceae	41294	Bosea	85413	Bosea robiniae	1036780	0	0	0	0	0	0	0	0	0	0	0	0	0	0	0	0	0	0	0	0	0	0	0	0	0	0	0	0	0	0	0	0	0	0	0	0
Bacteria	2	Proteobacteria	1224	Deltaproteobacteria	28221	unclassified Deltaproteobacteria_order	400122706	unclassified Deltaproteobacteria_family	300122706	unclassified Deltaproteobacteria_genus	200122706	Deltaproteobacteria bacterium RIFCSPLOWO2_12_FULL_60_19	1797894	0	0	0	0	0	0	0	0	0	0	0	0	0	0	0	0	0	0	0	0	0	0	0	0	0	0	0	0	0	0	0	0	0	0	0	0
Bacteria	2	Proteobacteria	1224	Gammaproteobacteria	1236	Oceanospirillales	135619	Halomonadaceae	28256	Halomonas	2745	Halomonas pacifica	77098	0	0	0	0	0	0	0	0	0	0	0	0	0	0	0	0	0	0	0	0	0	0	0	0	0	0	0	0	0	0	0	0	0	0	0	0
Bacteria	2	Bacteroidetes	976	Flavobacteriia	117743	Flavobacteriales	200644	Flavobacteriaceae	49546	Flavobacterium	237	Flavobacterium kingsejongi	1678728	0	0	0	0	0	0	0	0	0	0	0	0	0	0	0	0	0	0	0	0	0	0	0	0	0	0	0	0	0	0	0	0	0	0	0	0
Viruses	10239	Artverviricota	2732409	Revtraviricetes	2732514	Ortervirales	2169561	Retroviridae	11632	Gammaretrovirus	153135	Murine leukemia virus	11786	0	0	0	0	0	0	0	0	0	0	0	0	0	0	0	0	0	0	0	0	0	0	0	0	0	0	0	0	0	0	0	0	0	0	0	0
Eukaryota	2759	Arthropoda	6656	Insecta	50557	Hymenoptera	7399	Apidae	7458	Apis	7459	Apis dorsata	7462	0	0	0	0	0	0	0	0	0	0	0	0	0	0	0	0	0	0	0	0	0	0	0	0	0	0	0	0	0	0	0	0	0	0	0	0
Bacteria	2	Actinobacteria	201174	Actinobacteria	1760	Corynebacteriales	85007	Mycobacteriaceae	1762	Mycobacterium	1763	Mycobacterium sp. PS03_16	2559611	0	0	0	0	0	0	0	0	0	0	0	0	0	0	0	0	0	0	0	0	0	0	0	0	0	0	0	0	0	0	0	0	0	0	0	0
Eukaryota	2759	Basidiomycota	5204	Agaricomycetes	155619	Agaricales	5338	Lyophyllaceae	930979	Termitomyces	71927	Termitomyces sp. J132	1306850	0	0	0	0	0	0	0	0	0	0	0	0	0	0	0	0	0	0	0	0	0	0	0	0	0	0	0	0	0	0	0	0	0	0	0	0
Bacteria	2	Firmicutes	1239	Bacilli	91061	Bacillales	1385	Paenibacillaceae	186822	Paenibacillus	44249	Paenibacillus pectinilyticus	512399	0	0	0	0	0	0	0	0	0	0	0	0	0	0	0	0	0	0	0	0	0	0	0	0	0	0	0	0	0	0	0	0	0	0	0	0
Bacteria	2	Actinobacteria	201174	Actinobacteria	1760	Streptomycetales	85011	Streptomycetaceae	2062	Streptomyces	1883	Streptomyces kanamyceticus	1967	0	0	0	0	0	0	0	0	0	0	0	0	0	0	0	0	0	0	0	0	0	0	0	0	0	0	0	0	0	0	0	0	0	0	0	0
Bacteria	2	Actinobacteria	201174	Actinobacteria	1760	Streptomycetales	85011	Streptomycetaceae	2062	Streptomyces	1883	Streptomyces candidus	67283	0	0	0	0	0	0	0	0	0	0	0	0	0	0	0	0	0	0	0	0	0	0	0	0	0	0	0	0	0	0	0	0	0	0	0	0
Bacteria	2	Proteobacteria	1224	Alphaproteobacteria	28211	Rhodobacterales	204455	Rhodobacteraceae	31989	Gemmobacter	204456	Gemmobacter sp. HYN0069	2169400	0	0	0	0	0	0	0	0	0	0	0	0	0	0	0	0	0	0	0	0	0	0	0	0	0	0	0	0	0	0	0	0	0	0	0	0
Bacteria	2	Bacteroidetes	976	Flavobacteriia	117743	Flavobacteriales	200644	Flavobacteriaceae	49546	Flavobacterium	237	Flavobacterium dankookense	706186	0	0	0	0	0	0	0	0	0	0	0	0	0	0	0	0	0	0	0	0	0	0	0	0	16	0	0	0	0	0	0	0	0	0	0	0
Bacteria	2	Firmicutes	1239	Bacilli	91061	Bacillales	1385	Bacillaceae	186817	Bacillus	1386	Bacillus saganii	2303992	0	0	0	0	0	0	0	0	0	0	0	0	0	0	0	0	0	0	0	0	0	0	0	0	0	0	0	0	0	0	0	0	0	0	0	0
Bacteria	2	Actinobacteria	201174	Actinobacteria	1760	Streptomycetales	85011	Streptomycetaceae	2062	Streptomyces	1883	Streptomyces palmae	1701085	0	0	0	0	0	0	0	0	0	0	0	0	0	0	0	0	0	0	0	0	0	0	0	0	0	0	0	0	0	0	0	0	0	0	0	0
Bacteria	2	Proteobacteria	1224	Alphaproteobacteria	28211	Rhodospirillales	204441	Acetobacteraceae	433	Roseomonas	125216	Roseomonas sp. CQN31	2184016	0	0	0	0	0	0	0	0	0	0	0	0	0	0	0	0	0	0	0	0	0	0	0	0	0	0	0	0	0	0	0	0	0	0	0	0
Bacteria	2	Planctomycetes	203682	unclassified Planctomycetes_class	500473814	unclassified Planctomycetes_order	400473814	unclassified Planctomycetes_family	300473814	unclassified Planctomycetes_genus	200473814	Planctomycetes bacterium SRT547	2596890	0	0	0	0	0	0	0	0	0	0	0	0	0	0	0	0	0	0	0	0	0	0	0	0	0	0	0	0	0	0	0	0	0	0	0	0
Eukaryota	2759	Arthropoda	6656	Insecta	50557	Diptera	7147	Culicidae	7157	Anopheles	7164	Anopheles sinensis	74873	0	0	0	0	0	0	0	0	0	0	0	0	0	0	0	0	0	0	0	0	0	0	0	0	0	0	0	0	0	0	0	0	0	0	0	0
Eukaryota	2759	Streptophyta	35493	Magnoliopsida	3398	Asterales	4209	Asteraceae	4210	Helianthus	4231	Helianthus annuus	4232	0	0	0	0	0	0	0	0	0	0	0	0	0	0	0	0	0	0	0	0	0	0	0	0	0	0	0	0	0	0	0	0	0	0	0	0
Eukaryota	2759	Ascomycota	4890	Sordariomycetes	147550	Xylariales	37989	Xylariales incertae sedis_family	300189359	Monosporascus	155415	Monosporascus sp. 5C6A	2211642	0	0	0	0	0	0	0	0	0	0	0	0	0	0	0	0	0	0	0	0	0	0	0	0	0	0	0	0	0	0	0	0	0	0	0	0
Bacteria	2	Actinobacteria	201174	Actinobacteria	1760	Streptomycetales	85011	Streptomycetaceae	2062	Streptomyces	1883	Streptomyces cacaoi	1898	0	0	0	0	0	0	0	0	0	0	0	0	0	0	0	0	0	0	0	0	0	0	0	0	0	0	0	0	0	0	0	0	0	0	0	0
Bacteria	2	Bacteroidetes	976	Chitinophagia	1853228	Chitinophagales	1853229	Chitinophagaceae	563835	Chitinophaga	79328	Chitinophaga deserti	2164099	0	0	6	0	0	0	0	0	0	0	0	0	0	0	0	0	0	0	0	0	0	0	0	0	0	0	0	0	0	0	0	0	0	0	0	0
Bacteria	2	Bacteroidetes	976	Cytophagia	768503	Cytophagales	768507	Cytophagaceae	89373	Spirosoma	107	Spirosoma sordidisoli	2502893	0	0	0	0	0	0	0	0	0	0	0	0	0	0	0	0	0	0	0	0	0	0	0	0	0	0	0	0	0	0	0	0	0	0	0	0
Bacteria	2	Bacteroidetes	976	Sphingobacteriia	117747	Sphingobacteriales	200666	Sphingobacteriaceae	84566	Sphingobacterium	28453	Sphingobacterium composti Yoo et al. 2007 non Ten et al. 2007	415956	0	0	0	0	0	0	0	0	0	0	0	0	0	0	0	0	0	0	0	0	0	0	0	0	0	0	0	0	0	0	0	0	0	0	0	0
Bacteria	2	Bacteroidetes	976	Flavobacteriia	117743	Flavobacteriales	200644	Flavobacteriaceae	49546	Muricauda	111500	Muricauda zhangzhouensis	1073328	0	0	0	0	0	0	0	0	0	0	0	0	0	0	0	0	0	0	0	0	0	0	0	0	0	0	0	0	0	0	0	0	0	0	0	0
Bacteria	2	Firmicutes	1239	Bacilli	91061	Bacillales	1385	Paenibacillaceae	186822	Paenibacillus	44249	Paenibacillus tyrfis	1501230	0	0	0	0	0	0	0	0	0	0	0	0	0	0	0	0	0	0	0	0	0	0	0	0	0	0	0	0	0	0	0	0	0	0	0	0
Bacteria	2	Firmicutes	1239	Bacilli	91061	Bacillales	1385	Paenibacillaceae	186822	Paenibacillus	44249	Paenibacillus albus	2495582	0	0	0	0	0	0	0	0	0	0	0	0	0	0	0	0	0	0	0	0	0	0	0	0	0	0	0	0	0	0	0	0	0	0	0	0
Bacteria	2	Firmicutes	1239	Bacilli	91061	Bacillales	1385	Bacillaceae	186817	Bacillus	1386	Bacillus sp. J33	935836	0	0	0	0	0	0	0	0	0	0	0	0	0	0	0	0	0	0	0	0	0	0	0	0	0	0	0	0	0	0	0	0	0	0	0	0
Bacteria	2	Firmicutes	1239	Bacilli	91061	Bacillales	1385	Bacillaceae	186817	Bacillus	1386	Bacillus sp. Marseille-P3661	1936234	0	0	0	0	0	0	0	0	0	0	0	0	0	0	0	0	0	0	0	0	0	0	0	0	0	0	0	0	0	0	0	0	0	0	0	0
Bacteria	2	Firmicutes	1239	Clostridia	186801	Clostridiales	186802	Lachnospiraceae	186803	unclassified Lachnospiraceae_genus	200186928	Lachnospiraceae bacterium KH1T2	1855374	0	0	0	0	0	0	0	0	0	0	0	0	0	0	0	0	0	0	0	0	0	0	0	0	0	0	0	0	0	0	0	0	0	0	0	0
Eukaryota	2759	Basidiomycota	5204	Agaricomycetes	155619	Agaricales	5338	Amanitaceae	41954	Amanita	41955	Amanita thiersii	235537	0	0	0	0	0	0	0	0	0	0	0	0	0	0	0	0	0	0	0	0	0	0	0	0	0	0	0	0	0	0	0	0	0	0	0	0
Bacteria	2	Proteobacteria	1224	Alphaproteobacteria	28211	Rhodobacterales	204455	Rhodobacteraceae	31989	unclassified Rhodobacteraceae_genus	200058840	Rhodobacteraceae bacterium CCMM004	2499834	0	0	0	0	0	0	0	0	0	0	0	0	0	0	0	0	0	0	0	0	0	0	0	0	0	0	0	0	0	0	0	0	0	0	0	0
Bacteria	2	Proteobacteria	1224	Deltaproteobacteria	28221	Desulfuromonadales	69541	Geobacteraceae	213422	Geobacter	28231	Geobacter sp. M18	443143	0	0	0	0	0	0	0	0	0	0	0	0	0	0	0	0	0	0	0	0	0	0	0	0	0	0	0	0	0	0	0	0	0	0	0	0
Bacteria	2	Proteobacteria	1224	Gammaproteobacteria	1236	Alteromonadales	135622	Alteromonadaceae	72275	Marinobacter	2742	Marinobacter segnicrescens	430453	0	0	0	0	0	0	0	0	0	0	0	0	0	0	0	0	0	0	0	0	0	0	0	0	0	0	0	0	0	0	0	0	0	0	0	0
Bacteria	2	Firmicutes	1239	Bacilli	91061	Bacillales	1385	Bacillaceae	186817	Bacillus	1386	Bacillus fortis	254758	0	0	0	0	12	1	0	0	0	0	0	0	0	0	0	0	0	0	0	0	0	0	0	0	0	0	0	0	0	0	0	0	0	0	0	0
Bacteria	2	Bacteroidetes	976	Flavobacteriia	117743	Flavobacteriales	200644	Flavobacteriaceae	49546	Flavobacterium	237	Flavobacterium nitrogenifigens	1617283	0	0	25	0	0	0	0	0	0	0	0	0	0	0	14	1	0	0	0	0	0	0	0	0	0	0	0	0	0	0	0	0	0	0	0	0
[truncated: 58 more columns]
