# Supplementary material for: Universal Identification of Pathogenic Viruses by Liquid Chromatography Coupled with Tandem Mass Spectrometry Proteotyping
Source: Mol Cell Proteomics. 2024 Jul 30;23(10):100822. doi: 10.1016/j.mcpro.2024.100822 (PMC11795680; doi:10.1016/j.mcpro.2024.100822)
Supplement: Supplemental table S3 [file mmc3.xlsx]

## Sheet: Feuil1
Table S3. TSMs and spePEPs attributed to the different taxa for purified viruses samples, at the last step steps of the cascade search (p 0.05)
Sample VACV_Cop_1 from PXD003013
SUPERKINGDOM	Taxid	TSMs	TSMs (parsimony)	spePEPs	PHYLUM	Taxid	TSMs	TSMs (parsimony)	spePEPs	CLASS	Taxid	TSMs	TSMs (parsimony)	spePEPs	ORDER	Taxid	TSMs	TSMs (parsimony)	spePEPs	FAMILY	Taxid	TSMs	TSMs (parsimony)	spePEPs	GENUS	Taxid	TSMs	TSMs (parsimony)	spePEPs	SPECIES	Taxid	TSMs	TSMs (parsimony)	spePEPs
Eukaryota	2759	3973	3973	2977	Chordata	7711	3942	3942	2824	Mammalia	40674	3942	3942	2824	Primates	9443	3942	3942	2824	Hominidae	9604	3942	3942	2824	Homo	9605	3942	3942	2824	Homo sapiens	9606	3942	3942	2824
Eukaryota	2759	3973	3973	2977	Streptophyta	35493	127	16	13	Magnoliopsida	3398	127	16	13	Fabales	72025	127	16	13	Fabaceae	3803	127	16	13	Arachis	3817	127	16	13	Arachis duranensis	130453	127	16	13
Eukaryota	2759	3973	3973	2977	Ascomycota	4890	112	15	14	Sordariomycetes	147550	112	15	14	Hypocreales	5125	112	15	14	Nectriaceae	110618	112	15	14	Fusarium	5506	112	15	14	Fusarium decemcellulare	57161	103	12	10
Eukaryota	2759	3973	3973	2977	Ascomycota	4890	112	15	14	Sordariomycetes	147550	112	15	14	Hypocreales	5125	112	15	14	Nectriaceae	110618	112	15	14	Fusarium	5506	112	15	14	Fusarium longipes	694270	100	3	3
Viruses	10239	3768	3079	569	Nucleocytoviricota	2732007	3768	3079	569	Pokkesviricetes	2732525	3768	3079	569	Chitovirales	2732527	3768	3079	569	Poxviridae	10240	3768	3079	569	Orthopoxvirus	10242	3768	3079	569	Vaccinia virus	10245	3726	3037	40
Viruses	10239	3768	3079	569	Nucleocytoviricota	2732007	3768	3079	569	Pokkesviricetes	2732525	3768	3079	569	Chitovirales	2732527	3768	3079	569	Poxviridae	10240	3768	3079	569	Orthopoxvirus	10242	3768	3079	569	Cowpox virus	10243	3407	18	10
Viruses	10239	3768	3079	569	Nucleocytoviricota	2732007	3768	3079	569	Pokkesviricetes	2732525	3768	3079	569	Chitovirales	2732527	3768	3079	569	Poxviridae	10240	3768	3079	569	Orthopoxvirus	10242	3768	3079	569	Variola virus	10255	2806	10	4
Viruses	10239	3768	3079	569	Nucleocytoviricota	2732007	3768	3079	569	Pokkesviricetes	2732525	3768	3079	569	Chitovirales	2732527	3768	3079	569	Poxviridae	10240	3768	3079	569	Orthopoxvirus	10242	3768	3079	569	Monkeypox virus	10244	2594	14	5
Bacteria	2	95	49	16	Proteobacteria	1224	81	39	8	Gammaproteobacteria	1236	46	16	2	Oceanospirillales	135619	46	16	2	Halomonadaceae	28256	46	16	2	Halomonas	2745	46	16	2	Halomonas litopenaei	2109328	46	16	2
Bacteria	2	95	49	16	Proteobacteria	1224	81	39	8	Alphaproteobacteria	28211	35	23	6	Rhizobiales	356	33	22	5	Rhizobiaceae	82115	33	22	5	Rhizobium	379	33	22	5	Rhizobium sp. RU20A	1907412	25	19	2
Bacteria	2	95	49	16	Proteobacteria	1224	81	39	8	Alphaproteobacteria	28211	35	23	6	Rhizobiales	356	33	22	5	Rhizobiaceae	82115	33	22	5	Rhizobium	379	33	22	5	Rhizobium cellulosilyticum	393664	10	3	3
Bacteria	2	95	49	16	Proteobacteria	1224	81	39	8	Alphaproteobacteria	28211	35	23	6	Sphingomonadales	204457	5	0	1	Sphingomonadaceae	41297	5	0	1	Sphingomonas	13687	5	0	1	Sphingomonas sp. XS-10	2599297	5	1	1
Bacteria	2	95	49	16	Actinobacteria	201174	9	0	5	Actinobacteria	1760	9	6	5	Streptomycetales	85011	5	4	4	Streptomycetaceae	2062	5	4	4	Streptomyces	1883	5	4	4	Streptomyces globosus	68209	5	4	2
Bacteria	2	95	49	16	Actinobacteria	201174	9	0	5	Actinobacteria	1760	9	6	5	Pseudonocardiales	85010	4	0	1	Pseudonocardiaceae	2070	4	0	1	Lentzea	165301	4	0	1	Lentzea aerocolonigenes	68170	4	2	1
Bacteria	2	95	49	16	Bacteroidetes	976	4	0	1	Flavobacteriia	117743	4	0	1	Flavobacteriales	200644	4	0	1	Flavobacteriaceae	49546	4	0	1	Flavobacterium	237	4	0	1	Flavobacterium sangjuense	2518177	4	1	1
Sample 201108OEc1_LD-2068-TNO-6A_017 from the PXD036663 dataset
SUPERKINGDOM	Taxid	TSMs	TSMs (parsimony)	spePEPs	PHYLUM	Taxid	TSMs	TSMs (parsimony)	spePEPs	CLASS	Taxid	TSMs	TSMs (parsimony)	spePEPs	ORDER	Taxid	TSMs	TSMs (parsimony)	spePEPs	FAMILY	Taxid	TSMs	TSMs (parsimony)	spePEPs	GENUS	Taxid	TSMs	TSMs (parsimony)	spePEPs	SPECIES	Taxid	TSMs	TSMs (parsimony)	spePEPs
Eukaryota	2759	6149	6149	3764	Chordata	7711	6011	6011	3351	Mammalia	40674	6011	6011	3351	Artiodactyla	91561	5441	5441	1666	Bovidae	9895	5441	5441	1666	Bos	9903	5441	5441	1666	Bos taurus	30522	5271	5271	164
Eukaryota	2759	6149	6149	3764	Chordata	7711	6011	6011	3351	Mammalia	40674	6011	6011	3351	Artiodactyla	91561	5441	5441	1666	Bovidae	9895	5441	5441	1666	Bos	9903	5441	5441	1666	Bos indicus	9915	5011	158	68
Eukaryota	2759	6149	6149	3764	Chordata	7711	6011	6011	3351	Mammalia	40674	6011	6011	3351	Primates	9443	2534	566	472	Cercopithecidae	9527	2534	570	472	Chlorocebus	392815	2534	570	472	Chlorocebus sabaeus	60711	2534	581	472
Eukaryota	2759	6149	6149	3764	Arthropoda	6656	315	29	27	Insecta	50557	315	29	27	Diptera	7147	315	30	27	Drosophilidae	7214	315	29	27	Drosophila	7215	315	29	27	Drosophila albomicans	7291	259	11	7
Eukaryota	2759	6149	6149	3764	Arthropoda	6656	315	29	27	Insecta	50557	315	29	27	Diptera	7147	315	30	27	Drosophilidae	7214	315	29	27	Drosophila	7215	315	29	27	Drosophila serrata	7274	255	11	8
Eukaryota	2759	6149	6149	3764	Arthropoda	6656	315	29	27	Insecta	50557	315	29	27	Diptera	7147	315	30	27	Drosophilidae	7214	315	29	27	Drosophila	7215	315	29	27	Drosophila busckii	30019	244	4	4
Eukaryota	2759	6149	6149	3764	Streptophyta	35493	185	43	38	Magnoliopsida	3398	185	44	38	Malvales	41938	151	31	22	Malvaceae	3629	151	29	22	Hibiscus	47605	151	29	22	Hibiscus syriacus	106335	151	31	22
Eukaryota	2759	6149	6149	3764	Streptophyta	35493	185	43	38	Magnoliopsida	3398	185	44	38	Poales	38820	139	14	14	Poaceae	4479	139	14	14	Panicum	4539	139	14	14	Panicum miliaceum	4540	130	11	8
Eukaryota	2759	6149	6149	3764	Streptophyta	35493	185	43	38	Magnoliopsida	3398	185	44	38	Poales	38820	139	14	14	Poaceae	4479	139	14	14	Panicum	4539	139	14	14	Panicum hallii	206008	125	4	4
Eukaryota	2759	6149	6149	3764	Ascomycota	4890	147	42	40	Eurotiomycetes	147545	121	31	29	Eurotiales	5042	121	33	29	Aspergillaceae	1131492	121	32	29	Aspergillus	5052	121	32	29	Aspergillus steynii	306088	89	7	6
Eukaryota	2759	6149	6149	3764	Ascomycota	4890	147	42	40	Eurotiomycetes	147545	121	31	29	Eurotiales	5042	121	33	29	Aspergillaceae	1131492	121	32	29	Aspergillus	5052	121	32	29	Aspergillus tanneri	1220188	87	6	5
Eukaryota	2759	6149	6149	3764	Ascomycota	4890	147	42	40	Eurotiomycetes	147545	121	31	29	Eurotiales	5042	121	33	29	Aspergillaceae	1131492	121	32	29	Aspergillus	5052	121	32	29	Aspergillus avenaceus	36643	87	10	8
Eukaryota	2759	6149	6149	3764	Ascomycota	4890	147	42	40	Eurotiomycetes	147545	121	31	29	Eurotiales	5042	121	33	29	Aspergillaceae	1131492	121	32	29	Aspergillus	5052	121	32	29	Aspergillus udagawae	91492	85	8	8
Eukaryota	2759	6149	6149	3764	Ascomycota	4890	147	42	40	Sordariomycetes	147550	89	0	7	Hypocreales	5125	89	7	7	Nectriaceae	110618	89	7	7	Fusarium	5506	89	7	7	Fusarium sp. NRRL 66182	2692428	83	5	4
Eukaryota	2759	6149	6149	3764	Ascomycota	4890	147	42	40	Dothideomycetes	147541	78	0	3	Pleosporales	92860	78	0	3	Pleosporaceae	28556	78	0	3	Pyrenophora	5027	78	0	3	Pyrenophora teres	53485	78	3	3
Eukaryota	2759	6149	6149	3764	Basidiomycota	5204	102	0	9	Agaricomycetes	155619	102	0	9	Agaricales	5338	102	9	9	Cortinariaceae	34450	102	9	9	Gymnopilus	86085	102	9	9	Gymnopilus dilepis	231916	102	9	9
Eukaryota	2759	6149	6149	3764	Apicomplexa	5794	68	0	13	Aconoidasida	422676	68	13	13	Haemosporida	5819	68	13	13	Plasmodiidae	1639119	68	13	13	Plasmodium	5820	68	13	13	Plasmodium gonderi	77519	58	6	6
Eukaryota	2759	6149	6149	3764	Apicomplexa	5794	68	0	13	Aconoidasida	422676	68	13	13	Haemosporida	5819	68	13	13	Plasmodiidae	1639119	68	13	13	Plasmodium	5820	68	13	13	Plasmodium inui	52288	57	8	7
Bacteria	2	153	106	86	Firmicutes	1239	84	64	42	Bacilli	91061	77	59	38	Bacillales	1385	77	59	38	Bacillaceae	186817	73	55	36	Bacillus	1386	73	55	36	Bacillus toyonensis	155322	37	24	2
Bacteria	2	153	106	86	Firmicutes	1239	84	64	42	Bacilli	91061	77	59	38	Bacillales	1385	77	59	38	Bacillaceae	186817	73	55	36	Bacillus	1386	73	55	36	Bacillus mycoides	1405	20	6	4
Bacteria	2	153	106	86	Firmicutes	1239	84	64	42	Bacilli	91061	77	59	38	Bacillales	1385	77	59	38	Bacillaceae	186817	73	55	36	Bacillus	1386	73	55	36	Bacillus wiedmannii	1890302	18	5	4
Bacteria	2	153	106	86	Firmicutes	1239	84	64	42	Bacilli	91061	77	59	38	Bacillales	1385	77	59	38	Bacillaceae	186817	73	55	36	Bacillus	1386	73	55	36	Bacillus pseudomycoides	64104	14	9	6
Bacteria	2	153	106	86	Firmicutes	1239	84	64	42	Bacilli	91061	77	59	38	Bacillales	1385	77	59	38	Paenibacillaceae	186822	7	4	2	Paenibacillus	44249	7	4	2	Paenibacillus piri	2547395	7	4	2
Bacteria	2	153	106	86	Firmicutes	1239	84	64	42	Clostridia	186801	10	0	4	Clostridiales	186802	10	0	4	Clostridiaceae	31979	6	0	2	Clostridium	1485	6	0	2	Clostridium indicum	759821	6	2	2
Bacteria	2	153	106	86	Firmicutes	1239	84	64	42	Clostridia	186801	10	0	4	Clostridiales	186802	10	0	4	Lachnospiraceae	186803	6	0	2	unclassified Lachnospiraceae_genus	200186928	6	0	2	Lachnospiraceae bacterium C7	1792306	6	3	2
Bacteria	2	153	106	86	Actinobacteria	201174	43	25	25	Actinobacteria	1760	43	25	25	Streptomycetales	85011	18	7	7	Streptomycetaceae	2062	18	7	7	Streptomyces	1883	18	7	7	Streptomyces spinoverrucosus	284043	13	6	4
Bacteria	2	153	106	86	Actinobacteria	201174	43	25	25	Actinobacteria	1760	43	25	25	Micromonosporales	85008	13	5	5	Micromonosporaceae	28056	13	5	5	Actinoplanes	1865	13	5	5	Actinoplanes subtropicus	543632	13	5	5
Bacteria	2	153	106	86	Actinobacteria	201174	43	25	25	Actinobacteria	1760	43	25	25	Corynebacteriales	85007	13	0	4	Nocardiaceae	85025	13	4	4	Nocardia	1817	13	4	4	Nocardia otitidiscaviarum	1823	13	5	4
Bacteria	2	153	106	86	Actinobacteria	201174	43	25	25	Actinobacteria	1760	43	25	25	Pseudonocardiales	85010	7	0	4	Pseudonocardiaceae	2070	7	4	4	Amycolatopsis	1813	7	4	4	Amycolatopsis rhizosphaerae	2053003	7	4	4
Bacteria	2	153	106	86	Actinobacteria	201174	43	25	25	Actinobacteria	1760	43	25	25	Streptosporangiales	85012	7	0	4	Thermomonosporaceae	2012	7	4	4	Actinomadura	1988	7	4	4	Actinomadura parvosata	1955412	7	4	4
Bacteria	2	153	106	86	Proteobacteria	1224	26	0	8	Alphaproteobacteria	28211	25	8	7	Rhodospirillales	204441	13	4	3	Rhodospirillaceae	41295	13	4	3	Azospirillum	191	13	4	3	Azospirillum thermophilum	2202148	13	5	3
Bacteria	2	153	106	86	Proteobacteria	1224	26	0	8	Alphaproteobacteria	28211	25	8	7	Rhizobiales	356	12	0	2	Phyllobacteriaceae	69277	12	0	2	Nitratireductor	245876	12	0	2	Nitratireductor sp. SY7	2599600	12	2	2
Bacteria	2	153	106	86	Bacteroidetes	976	16	10	9	Sphingobacteriia	117747	10	5	5	Sphingobacteriales	200666	10	5	5	Sphingobacteriaceae	84566	10	5	5	Pedobacter	84567	10	5	5	Pedobacter indicus	2292082	10	5	5
Bacteria	2	153	106	86	Bacteroidetes	976	16	10	9	Flavobacteriia	117743	9	0	4	Flavobacteriales	200644	9	0	4	Flavobacteriaceae	49546	9	5	4	Flavobacterium	237	9	5	4	Flavobacterium gossypii	1646119	9	5	1
Viruses	10239	78	78	51	Pisuviricota	2732408	78	78	51	Pisoniviricetes	2732506	78	78	51	Nidovirales	76804	78	78	51	Coronaviridae	11118	78	78	51	Betacoronavirus	694002	78	78	51	Severe acute respiratory syndrome-related coronavirus	694009	78	78	51
Sample 220311OEc1_AP-2231-s5B-10uL--DDA90_018 from the PXD036663 dataset
SUPERKINGDOM	Taxid	TSMs	TSMs (parsimony)	spePEPs	PHYLUM	Taxid	TSMs	TSMs (parsimony)	spePEPs	CLASS	Taxid	TSMs	TSMs (parsimony)	spePEPs	ORDER	Taxid	TSMs	TSMs (parsimony)	spePEPs	FAMILY	Taxid	TSMs	TSMs (parsimony)	spePEPs	GENUS	Taxid	TSMs	TSMs (parsimony)	spePEPs	SPECIES	Taxid	TSMs	TSMs (parsimony)	spePEPs
Eukaryota	2759	15206	15206	11782	Chordata	7711	15146	15146	10948	Mammalia	40674	15146	15146	10948	Primates	9443	15146	15146	10948	Cercopithecidae	9527	15146	15146	10948	Macaca	9539	15146	15146	10948	Macaca mulatta	9544	15146	15146	10948
Eukaryota	2759	15206	15206	11782	Arthropoda	6656	1142	37	37	Insecta	50557	1142	37	37	Diptera	7147	1142	37	37	Drosophilidae	7214	1142	37	37	Drosophila	7215	1142	37	37	Drosophila rhopaloa	1041015	984	4	2
Eukaryota	2759	15206	15206	11782	Arthropoda	6656	1142	37	37	Insecta	50557	1142	37	37	Diptera	7147	1142	37	37	Drosophilidae	7214	1142	37	37	Drosophila	7215	1142	37	37	Drosophila innubila	198719	983	7	6
Eukaryota	2759	15206	15206	11782	Arthropoda	6656	1142	37	37	Insecta	50557	1142	37	37	Diptera	7147	1142	37	37	Drosophilidae	7214	1142	37	37	Drosophila	7215	1142	37	37	Drosophila serrata	7274	977	6	5
Eukaryota	2759	15206	15206	11782	Arthropoda	6656	1142	37	37	Insecta	50557	1142	37	37	Diptera	7147	1142	37	37	Drosophilidae	7214	1142	37	37	Drosophila	7215	1142	37	37	Drosophila obscura	7282	965	5	4
Eukaryota	2759	15206	15206	11782	Arthropoda	6656	1142	37	37	Insecta	50557	1142	37	37	Diptera	7147	1142	37	37	Drosophilidae	7214	1142	37	37	Drosophila	7215	1142	37	37	Drosophila suzukii	28584	951	7	7
Eukaryota	2759	15206	15206	11782	Streptophyta	35493	402	0	13	Magnoliopsida	3398	402	13	13	Fabales	72025	402	13	13	Fabaceae	3803	402	13	13	Vigna	3913	402	13	13	Vigna unguiculata	3917	395	11	3
Eukaryota	2759	15206	15206	11782	Ascomycota	4890	217	0	5	Sordariomycetes	147550	217	0	5	Hypocreales	5125	217	0	5	Nectriaceae	110618	217	0	5	Fusarium	5506	217	0	5	Fusarium sarcochroum	1208366	217	7	5
Viruses	10239	556	555	456	Negarnaviricota	2497569	556	556	456	Insthoviricetes	2497577	556	556	456	Articulavirales	2499411	556	556	456	Orthomyxoviridae	11308	556	556	456	Alphainfluenzavirus	197911	556	556	456	Influenza A virus	11320	556	556	456
Bacteria	2	417	144	158	Proteobacteria	1224	318	105	99	Gammaproteobacteria	1236	299	95	89	Pseudomonadales	72274	299	95	89	Pseudomonadaceae	135621	299	95	89	Pseudomonas	286	299	95	89	Pseudomonas fluorescens	294	74	31	14
Bacteria	2	417	144	158	Proteobacteria	1224	318	105	99	Gammaproteobacteria	1236	299	95	89	Pseudomonadales	72274	299	95	89	Pseudomonadaceae	135621	299	95	89	Pseudomonas	286	299	95	89	Pseudomonas stutzeri	316	51	9	6
Bacteria	2	417	144	158	Proteobacteria	1224	318	105	99	Gammaproteobacteria	1236	299	95	89	Pseudomonadales	72274	299	95	89	Pseudomonadaceae	135621	299	95	89	Pseudomonas	286	299	95	89	Pseudomonas viridiflava	33069	43	7	2
Bacteria	2	417	144	158	Proteobacteria	1224	318	105	99	Gammaproteobacteria	1236	299	95	89	Pseudomonadales	72274	299	95	89	Pseudomonadaceae	135621	299	95	89	Pseudomonas	286	299	95	89	Pseudomonas lactis	1615674	13	4	2
Bacteria	2	417	144	158	Proteobacteria	1224	318	105	99	Betaproteobacteria	28216	27	8	8	Burkholderiales	80840	27	8	8	Comamonadaceae	80864	27	8	8	Ramlibacter	174951	27	8	8	Ramlibacter tataouinensis	94132	15	3	3
Bacteria	2	417	144	158	Proteobacteria	1224	318	105	99	Betaproteobacteria	28216	27	8	8	Burkholderiales	80840	27	8	8	Comamonadaceae	80864	27	8	8	Ramlibacter	174951	27	8	8	Ramlibacter sp. G-1-2-2	2728837	14	4	3
Bacteria	2	417	144	158	Actinobacteria	201174	79	21	21	Actinobacteria	1760	79	21	21	Corynebacteriales	85007	73	19	19	Nocardiaceae	85025	73	19	19	Nocardia	1817	73	19	19	Nocardia beijingensis	95162	24	7	3
Bacteria	2	417	144	158	Firmicutes	1239	50	15	15	Bacilli	91061	43	13	12	Bacillales	1385	43	13	12	Paenibacillaceae	186822	43	13	12	Paenibacillus	44249	43	13	12	Paenibacillus daejeonensis	135193	16	5	4
Bacteria	2	417	144	158	Bacteroidetes	976	34	0	7	Flavobacteriia	117743	34	7	7	Flavobacteriales	200644	34	7	7	Flavobacteriaceae	49546	34	7	7	Flavobacterium	237	34	7	7	Flavobacterium columnare	996	21	5	5
