# Supplementary material for: Universal Identification of Pathogenic Viruses by Liquid Chromatography Coupled with Tandem Mass Spectrometry Proteotyping
Source: Mol Cell Proteomics. 2024 Jul 30;23(10):100822. doi: 10.1016/j.mcpro.2024.100822 (PMC11795680; doi:10.1016/j.mcpro.2024.100822)
Supplement: Supplemental table S4 [file mmc4.xlsx]

## Sheet: Feuil2
Table S4. TSMs and spePEPs attributed to the different taxa for sample 11, at every steps of the cascade search
Step 1 (p 0.3)
SUPERKINGDOM	Taxid	TSMs	TSMs (parsimony)	spePEPs	PHYLUM	Taxid	TSMs	TSMs (parsimony)	spePEPs	CLASS	Taxid	TSMs	TSMs (parsimony)	spePEPs	ORDER	Taxid	TSMs	TSMs (parsimony)	spePEPs	FAMILY	Taxid	TSMs	TSMs (parsimony)	spePEPs	GENUS	Taxid	TSMs	TSMs (parsimony)	spePEPs	SPECIES	Taxid	TSMs	TSMs (parsimony)	spePEPs
Bacteria	2	2132	2132	1740	Firmicutes	1239	991	580	423	Clostridia	186801	838	555	314	Clostridiales	186802	821	565	296	Lachnospiraceae	186803	538	416	141	Faecalicatena	2005359	235	185	75	Faecalicatena fissicatena	290055	193	184	75
Bacteria	2	2132	2132	1740	Firmicutes	1239	991	580	423	Clostridia	186801	838	555	314	Clostridiales	186802	821	565	296	Lachnospiraceae	186803	538	416	141	Roseburia	841	186	43	9	Roseburia faecis	301302	94	41	4
Bacteria	2	2132	2132	1740	Firmicutes	1239	991	580	423	Clostridia	186801	838	555	314	Clostridiales	186802	821	565	296	Lachnospiraceae	186803	538	416	141	Mediterraneibacter	2316020	126	0	3	[Ruminococcus] torques	33039	102	22	3
Bacteria	2	2132	2132	1740	Firmicutes	1239	991	580	423	Clostridia	186801	838	555	314	Clostridiales	186802	821	565	296	Lachnospiraceae	186803	538	416	141	Anaerobutyricum	2569097	88	24	16	Anaerobutyricum hallii	39488	88	25	16
Bacteria	2	2132	2132	1740	Firmicutes	1239	991	580	423	Clostridia	186801	838	555	314	Clostridiales	186802	821	565	296	Clostridiaceae	31979	381	0	10	Clostridium	1485	340	32	6	Clostridium sp. CAG:299	1262792	73	17	2
Bacteria	2	2132	2132	1740	Firmicutes	1239	991	580	423	Clostridia	186801	838	555	314	Clostridiales	186802	821	565	296	Ruminococcaceae	541000	350	80	51	Faecalibacterium	216851	119	83	29	Faecalibacterium prausnitzii	853	119	91	29
Bacteria	2	2132	2132	1740	Firmicutes	1239	991	580	423	Clostridia	186801	838	555	314	Clostridiales	186802	821	565	296	Oscillospiraceae	216572	98	19	12	Oscillibacter	459786	79	25	12	Oscillibacter sp.	1945593	48	20	9
Bacteria	2	2132	2132	1740	Firmicutes	1239	991	580	423	Clostridia	186801	838	555	314	Clostridiales	186802	821	565	296	Evtepia_family	302211178	52	35	27	Evtepia	2211178	52	37	27	Evtepia gabavorous	2211183	52	39	27
Bacteria	2	2132	2132	1740	Firmicutes	1239	991	580	423	Bacilli	91061	301	54	41	Bacillales	1385	261	54	34	Bacillaceae	186817	166	49	20	Bacillus	1386	100	41	10	Bacillus sp. V59.32b	1758642	12	6	0
Bacteria	2	2132	2132	1740	Bacteroidetes	976	940	940	460	Bacteroidia	200643	781	730	354	Bacteroidales	171549	756	734	335	Bacteroidaceae	815	438	432	72	Bacteroides	816	431	425	57	Bacteroides uniformis	820	243	242	14
Bacteria	2	2132	2132	1740	Bacteroidetes	976	940	940	460	Bacteroidia	200643	781	730	354	Bacteroidales	171549	756	734	335	Bacteroidaceae	815	438	432	72	Bacteroides	816	431	425	57	Bacteroides fragilis	817	215	31	10
Bacteria	2	2132	2132	1740	Bacteroidetes	976	940	940	460	Bacteroidia	200643	781	730	354	Bacteroidales	171549	756	734	335	Bacteroidales incertae sedis_family	300333046	303	54	39	Phocaeicola	909656	296	58	39	Phocaeicola vulgatus	821	261	93	35
Bacteria	2	2132	2132	1740	Bacteroidetes	976	940	940	460	Bacteroidia	200643	781	730	354	Bacteroidales	171549	756	734	335	Prevotellaceae	171552	297	44	32	Prevotella	838	282	58	27	Prevotella copri	165179	98	49	11
Bacteria	2	2132	2132	1740	Bacteroidetes	976	940	940	460	Bacteroidia	200643	781	730	354	Bacteroidales	171549	756	734	335	Rikenellaceae	171550	178	48	41	Alistipes	239759	157	48	38	Alistipes finegoldii	214856	76	35	15
Bacteria	2	2132	2132	1740	Bacteroidetes	976	940	940	460	Bacteroidia	200643	781	730	354	Bacteroidales	171549	756	734	335	Rikenellaceae	171550	178	48	41	Alistipes	239759	157	48	38	Alistipes putredinis CAG:67	1263036	52	13	11
Bacteria	2	2132	2132	1740	Bacteroidetes	976	940	940	460	Bacteroidia	200643	781	730	354	Bacteroidales	171549	756	734	335	Odoribacteraceae	1853231	164	69	42	Odoribacter	283168	152	75	37	Odoribacter splanchnicus	28118	135	86	33
Bacteria	2	2132	2132	1740	Bacteroidetes	976	940	940	460	Flavobacteriia	117743	227	0	14	Flavobacteriales	200644	227	0	14	Flavobacteriaceae	49546	183	25	12	Flavobacterium	237	70	8	0	Flavobacterium sp. CC-CTC003	2565924	12	5	0
Bacteria	2	2132	2132	1740	Proteobacteria	1224	779	288	231	Gammaproteobacteria	1236	424	141	76	Enterobacterales	91347	150	74	33	Enterobacteriaceae	543	115	74	12	Escherichia	561	88	74	6	Escherichia coli	562	88	77	6
Bacteria	2	2132	2132	1740	Proteobacteria	1224	779	288	231	Alphaproteobacteria	28211	385	87	72	Rhizobiales	356	188	28	17	Phyllobacteriaceae	69277	56	10	4	Chelativorans	449972	19	4	1	Chelativorans sp. ZYF759	2692213	13	3	1
Bacteria	2	2132	2132	1740	Proteobacteria	1224	779	288	231	Alphaproteobacteria	28211	385	87	72	Rhodobacterales	204455	174	46	28	Rhodobacteraceae	31989	170	53	26	Paracoccus	265	19	8	4	Paracoccus halophilus	376733	10	2	0
Bacteria	2	2132	2132	1740	Proteobacteria	1224	779	288	231	Deltaproteobacteria	28221	246	30	27	Desulfovibrionales	213115	84	15	13	Desulfovibrionaceae	194924	72	15	12	Bilophila	35832	19	11	9	Bilophila wadsworthia	35833	19	12	9
Bacteria	2	2132	2132	1740	Proteobacteria	1224	779	288	231	Betaproteobacteria	28216	224	30	28	Burkholderiales	80840	184	30	21	Comamonadaceae	80864	75	12	8	Rhodoferax	28065	21	5	3	Rhodoferax ferrireducens	192843	14	5	1
Bacteria	2	2132	2132	1740	Actinobacteria	201174	457	102	89	Actinobacteria	1760	407	122	85	Micrococcales	85006	157	38	18	Microbacteriaceae	85023	70	15	2	Microbacterium	33882	26	3	1	Microbacterium oleivorans	273677	4	1	0
Bacteria	2	2132	2132	1740	Actinobacteria	201174	457	102	89	Actinobacteria	1760	407	122	85	Streptomycetales	85011	132	0	12	Streptomycetaceae	2062	132	27	12	Streptomyces	1883	122	38	9	Streptomyces goshikiensis	1942	8	5	0
Eukaryota	2759	2120	1619	1310	Chordata	7711	1435	1293	819	Mammalia	40674	1316	1316	661	Primates	9443	1187	1187	206	Hominidae	9604	1159	1159	67	Homo	9605	1133	1133	21	Homo sapiens	9606	1133	1133	21
Eukaryota	2759	2120	1619	1310	Ascomycota	4890	326	91	74	Sordariomycetes	147550	146	30	20	Hypocreales	5125	97	14	9	Nectriaceae	110618	47	8	6	Fusarium	5506	44	7	4	Fusarium flagelliforme	2675880	12	2	1
Eukaryota	2759	2120	1619	1310	Ascomycota	4890	326	91	74	Dothideomycetes	147541	134	18	16	Pleosporales	92860	72	10	8	Pleosporaceae	28556	20	3	3	Exserohilum	91493	11	1	1	Exserohilum turcicum	93612	11	1	1
Eukaryota	2759	2120	1619	1310	Ascomycota	4890	326	91	74	Eurotiomycetes	147545	110	17	13	Eurotiales	5042	84	20	10	Aspergillaceae	1131492	72	20	9	Aspergillus	5052	65	28	9	Aspergillus calidoustus	454130	16	7	0
Eukaryota	2759	2120	1619	1310	Ascomycota	4890	326	91	74	Leotiomycetes	147548	89	0	12	Helotiales	5178	69	9	10	Sclerotiniaceae	28983	37	4	2	Sclerotinia	5179	16	2	1	Sclerotinia trifoliorum	28548	11	3	1
Eukaryota	2759	2120	1619	1310	Arthropoda	6656	307	53	47	Insecta	50557	240	41	29	Diptera	7147	107	0	8	Drosophilidae	7214	76	9	6	Drosophila	7215	67	12	6	Drosophila yakuba	7245	24	4	2
Eukaryota	2759	2120	1619	1310	Arthropoda	6656	307	53	47	Insecta	50557	240	41	29	Hymenoptera	7399	93	15	9	Formicidae	36668	47	4	2	Camponotus	13390	15	3	1	Camponotus floridanus	104421	15	3	1
Eukaryota	2759	2120	1619	1310	Streptophyta	35493	286	64	54	Magnoliopsida	3398	281	75	53	Fabales	72025	75	22	8	Fabaceae	3803	75	22	8	Abrus	3815	32	9	1	Abrus precatorius	3816	32	10	1
Eukaryota	2759	2120	1619	1310	Streptophyta	35493	286	64	54	Magnoliopsida	3398	281	75	53	Poales	38820	72	0	7	Poaceae	4479	69	12	7	Triticum	4564	36	8	4	Triticum turgidum	4571	29	7	1
Eukaryota	2759	2120	1619	1310	Basidiomycota	5204	192	40	34	Agaricomycetes	155619	157	26	23	Agaricales	5338	104	15	10	Lyophyllaceae	930979	21	3	2	Termitomyces	71927	13	2	1	Termitomyces sp. J132	1306850	13	3	1
Eukaryota	2759	2120	1619	1310	Bigyra_phylum	602683628	169	126	95	Bigyra	2683628	169	133	95	Opalinata	42740	159	136	94	Blastocystidae	2547934	159	140	94	Blastocystis	12967	159	145	94	Blastocystis sp. subtype 1	944036	130	117	34
Eukaryota	2759	2120	1619	1310	Bigyra_phylum	602683628	169	126	95	Bigyra	2683628	169	133	95	Opalinata	42740	159	136	94	Blastocystidae	2547934	159	140	94	Blastocystis	12967	159	145	94	Blastocystis hominis	12968	106	29	22
Viruses	10239	554	451	185	Duplornaviricota	2732405	487	461	177	Resentoviricetes	2732459	487	463	177	Reovirales	2732541	487	465	177	Reoviridae	10880	487	483	177	Rotavirus	10912	486	486	177	Rotavirus A	28875	482	482	66
Archaea	2157	197	18	16	Euryarchaeota	28890	146	26	12	Halobacteria	183963	33	5	4	Haloferacales	1644055	16	3	2	Halorubraceae	1963271	9	3	2	Halorubrum	56688	5	2	1	Halorubrum lacusprofundi	2247	2	1	1
Step 2 (p 0.15)
SUPERKINGDOM	Taxid	TSMs	TSMs (parsimony)	spePEPs	PHYLUM	Taxid	TSMs	TSMs (parsimony)	spePEPs	CLASS	Taxid	TSMs	TSMs (parsimony)	spePEPs	ORDER	Taxid	TSMs	TSMs (parsimony)	spePEPs	FAMILY	Taxid	TSMs	TSMs (parsimony)	spePEPs	GENUS	Taxid	TSMs	TSMs (parsimony)	spePEPs	SPECIES	Taxid	TSMs	TSMs (parsimony)	spePEPs
Bacteria	2	4208	4208	3799	Firmicutes	1239	2092	2092	1422	Clostridia	186801	1972	1926	1303	Clostridiales	186802	1972	1926	1303	Lachnospiraceae	186803	1035	1019	456	Faecalicatena	2005359	675	670	298	Faecalicatena fissicatena	290055	566	547	295
Bacteria	2	4208	4208	3799	Firmicutes	1239	2092	2092	1422	Clostridia	186801	1972	1926	1303	Clostridiales	186802	1972	1926	1303	Lachnospiraceae	186803	1035	1019	456	Roseburia	841	457	84	63	Roseburia intestinalis	166486	260	45	11
Bacteria	2	4208	4208	3799	Firmicutes	1239	2092	2092	1422	Clostridia	186801	1972	1926	1303	Clostridiales	186802	1972	1926	1303	Lachnospiraceae	186803	1035	1019	456	Roseburia	841	457	84	63	Roseburia faecis	301302	223	83	14
Bacteria	2	4208	4208	3799	Firmicutes	1239	2092	2092	1422	Clostridia	186801	1972	1926	1303	Clostridiales	186802	1972	1926	1303	Lachnospiraceae	186803	1035	1019	456	Mediterraneibacter	2316020	384	37	38	[Ruminococcus] torques	33039	301	77	23
Bacteria	2	4208	4208	3799	Firmicutes	1239	2092	2092	1422	Clostridia	186801	1972	1926	1303	Clostridiales	186802	1972	1926	1303	Lachnospiraceae	186803	1035	1019	456	Anaerobutyricum	2569097	219	33	32	Anaerobutyricum hallii	39488	219	46	32
Bacteria	2	4208	4208	3799	Firmicutes	1239	2092	2092	1422	Clostridia	186801	1972	1926	1303	Clostridiales	186802	1972	1926	1303	Clostridiaceae	31979	969	195	166	Clostridium	1485	969	331	166	Clostridium fessum	2126740	199	77	9
Bacteria	2	4208	4208	3799	Firmicutes	1239	2092	2092	1422	Clostridia	186801	1972	1926	1303	Clostridiales	186802	1972	1926	1303	Ruminococcaceae	541000	491	340	268	Faecalibacterium	216851	491	388	268	Faecalibacterium prausnitzii	853	491	426	268
Bacteria	2	4208	4208	3799	Firmicutes	1239	2092	2092	1422	Clostridia	186801	1972	1926	1303	Clostridiales	186802	1972	1926	1303	Oscillospiraceae	216572	198	52	47	Oscillibacter	459786	198	53	47	Oscillibacter sp.	1945593	112	56	27
Bacteria	2	4208	4208	3799	Firmicutes	1239	2092	2092	1422	Clostridia	186801	1972	1926	1303	Clostridiales	186802	1972	1926	1303	Evtepia_family	302211178	120	80	66	Evtepia	2211178	120	81	66	Evtepia gabavorous	2211183	120	88	66
Bacteria	2	4208	4208	3799	Firmicutes	1239	2092	2092	1422	Bacilli	91061	307	68	61	Bacillales	1385	307	71	61	Bacillaceae	186817	307	95	61	Bacillus	1386	307	72	61	Bacillus pseudomycoides	64104	22	9	3
Bacteria	2	4208	4208	3799	Bacteroidetes	976	1994	1536	1418	Bacteroidia	200643	1898	1512	1317	Bacteroidales	171549	1898	1512	1317	Bacteroidaceae	815	1134	951	295	Bacteroides	816	1134	1003	295	Bacteroides uniformis	820	568	114	54
Bacteria	2	4208	4208	3799	Bacteroidetes	976	1994	1536	1418	Bacteroidia	200643	1898	1512	1317	Bacteroidales	171549	1898	1512	1317	Bacteroidaceae	815	1134	951	295	Bacteroides	816	1134	1003	295	Bacteroides fragilis	817	530	524	70
Bacteria	2	4208	4208	3799	Bacteroidetes	976	1994	1536	1418	Bacteroidia	200643	1898	1512	1317	Bacteroidales	171549	1898	1512	1317	Bacteroidaceae	815	1134	951	295	Bacteroides	816	1134	1003	295	Bacteroides pyogenes	310300	403	37	13
Bacteria	2	4208	4208	3799	Bacteroidetes	976	1994	1536	1418	Bacteroidia	200643	1898	1512	1317	Bacteroidales	171549	1898	1512	1317	Bacteroidaceae	815	1134	951	295	Bacteroides	816	1134	1003	295	Bacteroides reticulotermitis	1133319	373	19	10
Bacteria	2	4208	4208	3799	Bacteroidetes	976	1994	1536	1418	Bacteroidia	200643	1898	1512	1317	Bacteroidales	171549	1898	1512	1317	Bacteroidales incertae sedis_family	300333046	772	213	168	Phocaeicola	909656	772	221	168	Phocaeicola vulgatus	821	666	374	147
Bacteria	2	4208	4208	3799	Bacteroidetes	976	1994	1536	1418	Bacteroidia	200643	1898	1512	1317	Bacteroidales	171549	1898	1512	1317	Prevotellaceae	171552	753	165	147	Prevotella	838	753	172	147	Prevotella copri	165179	264	127	38
Bacteria	2	4208	4208	3799	Bacteroidetes	976	1994	1536	1418	Bacteroidia	200643	1898	1512	1317	Bacteroidales	171549	1898	1512	1317	Odoribacteraceae	1853231	411	211	181	Odoribacter	283168	411	214	181	Odoribacter splanchnicus	28118	365	255	112
Bacteria	2	4208	4208	3799	Bacteroidetes	976	1994	1536	1418	Bacteroidia	200643	1898	1512	1317	Bacteroidales	171549	1898	1512	1317	Rikenellaceae	171550	316	49	46	Alistipes	239759	316	50	46	Alistipes dispar	2585119	125	43	5
Bacteria	2	4208	4208	3799	Bacteroidetes	976	1994	1536	1418	Flavobacteriia	117743	246	36	32	Flavobacteriales	200644	246	37	32	Flavobacteriaceae	49546	246	53	32	Flavobacterium	237	246	42	32	Flavobacterium aquicola	1682742	51	10	1
Bacteria	2	4208	4208	3799	Actinobacteria	201174	486	206	182	Actinobacteria	1760	486	224	182	Streptomycetales	85011	423	211	154	Streptomycetaceae	2062	423	259	154	Streptomyces	1883	423	260	154	Streptomyces cacaoi	1898	34	15	1
Bacteria	2	4208	4208	3799	Actinobacteria	201174	486	206	182	Actinobacteria	1760	486	224	182	Micrococcales	85006	110	26	26	Microbacteriaceae	85023	110	29	26	Microbacterium	33882	110	26	26	Microbacterium sp. SLBN-158	2768459	20	11	0
Bacteria	2	4208	4208	3799	Proteobacteria	1224	431	294	244	Gammaproteobacteria	1236	274	212	167	Enterobacterales	91347	274	196	167	Enterobacteriaceae	543	274	203	167	Escherichia	561	274	205	167	Escherichia coli	562	265	224	89
Bacteria	2	4208	4208	3799	Proteobacteria	1224	431	294	244	Alphaproteobacteria	28211	96	0	24	Rhodobacterales	204455	76	0	19	Rhodobacteraceae	31989	76	21	19	Paracoccus	265	76	22	19	Paracoccus halophilus	376733	22	4	1
Bacteria	2	4208	4208	3799	Proteobacteria	1224	431	294	244	Deltaproteobacteria	28221	71	43	43	Desulfovibrionales	213115	71	43	43	Desulfovibrionaceae	194924	71	46	43	Bilophila	35832	71	43	43	Bilophila wadsworthia	35833	71	47	43
Eukaryota	2759	2990	2642	1682	Chordata	7711	2201	2147	1172	Mammalia	40674	2201	2201	1172	Primates	9443	2201	2201	1172	Hominidae	9604	2201	2201	1172	Homo	9605	2201	2201	1172	Homo sapiens	9606	2201	2201	1172
Eukaryota	2759	2990	2642	1682	Bigyra_phylum	602683628	369	316	226	Bigyra	2683628	369	321	226	Opalinata	42740	369	321	226	Blastocystidae	2547934	369	340	226	Blastocystis	12967	369	342	226	Blastocystis sp. subtype 1	944036	289	268	85
Eukaryota	2759	2990	2642	1682	Bigyra_phylum	602683628	369	316	226	Bigyra	2683628	369	321	226	Opalinata	42740	369	321	226	Blastocystidae	2547934	369	340	226	Blastocystis	12967	369	342	226	Blastocystis hominis	12968	234	75	49
Eukaryota	2759	2990	2642	1682	Ascomycota	4890	332	144	137	Eurotiomycetes	147545	202	77	63	Eurotiales	5042	202	79	63	Aspergillaceae	1131492	202	98	63	Aspergillus	5052	202	83	63	Aspergillus fumigatus	746128	27	7	3
Eukaryota	2759	2990	2642	1682	Ascomycota	4890	332	144	137	Sordariomycetes	147550	168	58	57	Hypocreales	5125	168	60	57	Nectriaceae	110618	168	65	57	Fusarium	5506	168	61	57	Fusarium zealandicum	1053134	24	7	4
Eukaryota	2759	2990	2642	1682	Ascomycota	4890	332	144	137	Leotiomycetes	147548	39	0	8	Helotiales	5178	39	0	8	Sclerotiniaceae	28983	39	8	8	Sclerotinia	5179	39	8	8	Sclerotinia borealis	77105	30	5	3
Eukaryota	2759	2990	2642	1682	Arthropoda	6656	198	44	43	Insecta	50557	198	51	43	Diptera	7147	183	42	39	Drosophilidae	7214	183	47	39	Drosophila	7215	183	40	39	Drosophila grimshawi	7222	48	7	3
Eukaryota	2759	2990	2642	1682	Arthropoda	6656	198	44	43	Insecta	50557	198	51	43	Hymenoptera	7399	40	0	4	Formicidae	36668	40	0	4	Camponotus	13390	40	0	4	Camponotus floridanus	104421	40	6	4
Eukaryota	2759	2990	2642	1682	Streptophyta	35493	134	37	26	Magnoliopsida	3398	134	38	26	Poales	38820	99	23	19	Poaceae	4479	99	25	19	Triticum	4564	99	23	19	Triticum turgidum	4571	72	26	5
Eukaryota	2759	2990	2642	1682	Streptophyta	35493	134	37	26	Magnoliopsida	3398	134	38	26	Fabales	72025	69	0	6	Fabaceae	3803	69	15	6	Abrus	3815	69	15	6	Abrus precatorius	3816	69	23	6
Eukaryota	2759	2990	2642	1682	Basidiomycota	5204	28	0	4	Agaricomycetes	155619	28	0	4	Agaricales	5338	28	0	4	Lyophyllaceae	930979	28	0	4	Termitomyces	71927	28	0	4	Termitomyces sp. J132	1306850	28	5	4
Viruses	10239	923	877	309	Duplornaviricota	2732405	923	907	309	Resentoviricetes	2732459	923	907	309	Reovirales	2732541	923	907	309	Reoviridae	10880	923	919	309	Rotavirus	10912	923	919	309	Rotavirus A	28875	891	890	135
Viruses	10239	923	877	309	Duplornaviricota	2732405	923	907	309	Resentoviricetes	2732459	923	907	309	Reovirales	2732541	923	907	309	Reoviridae	10880	923	919	309	Rotavirus	10912	923	919	309	Human rotavirus	1906931	489	26	5
Archaea	2157	13	0	6	Euryarchaeota	28890	13	6	6	Halobacteria	183963	13	7	6	Haloferacales	1644055	13	6	6	Halorubraceae	1963271	13	6	6	Halorubrum	56688	13	6	6	Halorubrum lacusprofundi	2247	4	2	2
Step 3 (p 0.05)
SUPERKINGDOM	Taxid	TSMs	TSMs (parsimony)	spePEPs	PHYLUM	Taxid	TSMs	TSMs (parsimony)	spePEPs	CLASS	Taxid	TSMs	TSMs (parsimony)	spePEPs	ORDER	Taxid	TSMs	TSMs (parsimony)	spePEPs	FAMILY	Taxid	TSMs	TSMs (parsimony)	spePEPs	GENUS	Taxid	TSMs	TSMs (parsimony)	spePEPs	SPECIES	Taxid	TSMs	TSMs (parsimony)	spePEPs
Bacteria	2	4066	4066	3684	Bacteroidetes	976	2241	2241	1814	Bacteroidia	200643	2238	2212	1800	Bacteroidales	171549	2238	2212	1800	Bacteroidaceae	815	1464	1449	575	Bacteroides	816	1464	1449	575	Bacteroides thetaiotaomicron	818	846	251	37
Bacteria	2	4066	4066	3684	Bacteroidetes	976	2241	2241	1814	Bacteroidia	200643	2238	2212	1800	Bacteroidales	171549	2238	2212	1800	Bacteroidaceae	815	1464	1449	575	Bacteroides	816	1464	1449	575	Bacteroides fragilis	817	652	646	87
Bacteria	2	4066	4066	3684	Bacteroidetes	976	2241	2241	1814	Bacteroidia	200643	2238	2212	1800	Bacteroidales	171549	2238	2212	1800	Bacteroidaceae	815	1464	1449	575	Bacteroides	816	1464	1449	575	Bacteroides uniformis	820	623	71	27
Bacteria	2	4066	4066	3684	Bacteroidetes	976	2241	2241	1814	Bacteroidia	200643	2238	2212	1800	Bacteroidales	171549	2238	2212	1800	Bacteroidaceae	815	1464	1449	575	Bacteroides	816	1464	1449	575	Bacteroides caccae	47678	599	37	23
Bacteria	2	4066	4066	3684	Bacteroidetes	976	2241	2241	1814	Bacteroidia	200643	2238	2212	1800	Bacteroidales	171549	2238	2212	1800	Bacteroidales incertae sedis_family	300333046	883	168	150	Phocaeicola	909656	883	169	150	Phocaeicola vulgatus	821	773	364	4
Bacteria	2	4066	4066	3684	Bacteroidetes	976	2241	2241	1814	Bacteroidia	200643	2238	2212	1800	Bacteroidales	171549	2238	2212	1800	Rikenellaceae	171550	359	171	163	Alistipes	239759	359	172	163	Alistipes finegoldii	214856	229	129	11
Bacteria	2	4066	4066	3684	Bacteroidetes	976	2241	2241	1814	Bacteroidia	200643	2238	2212	1800	Bacteroidales	171549	2238	2212	1800	Rikenellaceae	171550	359	171	163	Alistipes	239759	359	172	163	Alistipes shahii	328814	168	13	6
Bacteria	2	4066	4066	3684	Bacteroidetes	976	2241	2241	1814	Bacteroidia	200643	2238	2212	1800	Bacteroidales	171549	2238	2212	1800	Rikenellaceae	171550	359	171	163	Alistipes	239759	359	172	163	Alistipes putredinis	28117	162	45	3
Bacteria	2	4066	4066	3684	Bacteroidetes	976	2241	2241	1814	Bacteroidia	200643	2238	2212	1800	Bacteroidales	171549	2238	2212	1800	Odoribacteraceae	1853231	357	208	172	Odoribacter	283168	357	211	172	Odoribacter splanchnicus	28118	357	240	32
Bacteria	2	4066	4066	3684	Bacteroidetes	976	2241	2241	1814	Bacteroidia	200643	2238	2212	1800	Bacteroidales	171549	2238	2212	1800	Prevotellaceae	171552	351	163	146	Prevotella	838	351	168	146	Prevotella copri	165179	347	179	65
Bacteria	2	4066	4066	3684	Firmicutes	1239	1746	1513	1358	Clostridia	186801	1711	1500	1338	Clostridiales	186802	1711	1500	1338	Lachnospiraceae	186803	1147	1034	774	Faecalicatena	2005359	665	599	350	Faecalicatena fissicatena	290055	665	640	350
Bacteria	2	4066	4066	3684	Firmicutes	1239	1746	1513	1358	Clostridia	186801	1711	1500	1338	Clostridiales	186802	1711	1500	1338	Lachnospiraceae	186803	1147	1034	774	Roseburia	841	539	268	209	Roseburia inulinivorans	360807	426	252	50
Bacteria	2	4066	4066	3684	Firmicutes	1239	1746	1513	1358	Clostridia	186801	1711	1500	1338	Clostridiales	186802	1711	1500	1338	Lachnospiraceae	186803	1147	1034	774	Roseburia	841	539	268	209	Roseburia faecis	301302	249	24	8
Bacteria	2	4066	4066	3684	Firmicutes	1239	1746	1513	1358	Clostridia	186801	1711	1500	1338	Clostridiales	186802	1711	1500	1338	Lachnospiraceae	186803	1147	1034	774	Mediterraneibacter	2316020	307	52	50	Mediterraneibacter faecis	592978	257	52	6
Bacteria	2	4066	4066	3684	Firmicutes	1239	1746	1513	1358	Clostridia	186801	1711	1500	1338	Clostridiales	186802	1711	1500	1338	Lachnospiraceae	186803	1147	1034	774	Anaerobutyricum	2569097	215	40	38	Anaerobutyricum hallii	39488	214	40	22
Bacteria	2	4066	4066	3684	Firmicutes	1239	1746	1513	1358	Clostridia	186801	1711	1500	1338	Clostridiales	186802	1711	1500	1338	Ruminococcaceae	541000	512	355	309	Faecalibacterium	216851	512	394	309	Faecalibacterium prausnitzii	853	512	420	309
Bacteria	2	4066	4066	3684	Firmicutes	1239	1746	1513	1358	Clostridia	186801	1711	1500	1338	Clostridiales	186802	1711	1500	1338	Clostridiaceae	31979	186	28	25	Clostridium	1485	186	43	25	Clostridium fessum	2126740	186	33	25
Bacteria	2	4066	4066	3684	Firmicutes	1239	1746	1513	1358	Clostridia	186801	1711	1500	1338	Clostridiales	186802	1711	1500	1338	Evtepia_family	302211178	110	78	64	Evtepia	2211178	110	79	64	Evtepia gabavorous	2211183	110	82	64
Bacteria	2	4066	4066	3684	Firmicutes	1239	1746	1513	1358	Clostridia	186801	1711	1500	1338	Clostridiales	186802	1711	1500	1338	Oscillospiraceae	216572	99	47	41	Oscillibacter	459786	99	51	41	Oscillibacter sp.	1945593	99	49	41
Bacteria	2	4066	4066	3684	Firmicutes	1239	1746	1513	1358	Bacilli	91061	58	0	11	Bacillales	1385	58	0	11	Bacillaceae	186817	58	0	11	Bacillus	1386	58	13	11	Bacillus toyonensis	155322	32	7	3
Bacteria	2	4066	4066	3684	Proteobacteria	1224	438	238	235	Gammaproteobacteria	1236	394	200	193	Enterobacterales	91347	394	200	193	Enterobacteriaceae	543	394	208	193	Escherichia	561	383	215	34	Escherichia coli	562	382	271	32
Bacteria	2	4066	4066	3684	Proteobacteria	1224	438	238	235	Deltaproteobacteria	28221	64	39	38	Desulfovibrionales	213115	64	39	38	Desulfovibrionaceae	194924	64	40	38	Bilophila	35832	64	39	38	Bilophila wadsworthia	35833	64	39	38
Eukaryota	2759	2703	2569	1571	Chordata	7711	2304	2278	1284	Mammalia	40674	2304	2304	1284	Primates	9443	2304	2304	1284	Hominidae	9604	2304	2304	1284	Homo	9605	2304	2304	1284	Homo sapiens	9606	2304	2304	1284
Eukaryota	2759	2703	2569	1571	Bigyra_phylum	602683628	338	309	223	Bigyra	2683628	338	310	223	Opalinata	42740	338	310	223	Blastocystidae	2547934	338	311	223	Blastocystis	12967	338	311	223	Blastocystis sp. subtype 1	944036	263	240	85
Eukaryota	2759	2703	2569	1571	Bigyra_phylum	602683628	338	309	223	Bigyra	2683628	338	310	223	Opalinata	42740	338	310	223	Blastocystidae	2547934	338	311	223	Blastocystis	12967	338	311	223	Blastocystis hominis	12968	217	71	49
Eukaryota	2759	2703	2569	1571	Streptophyta	35493	80	26	18	Magnoliopsida	3398	80	26	18	Poales	38820	57	13	9	Poaceae	4479	57	13	9	Triticum	4564	57	11	9	Triticum turgidum	4571	57	12	9
Eukaryota	2759	2703	2569	1571	Streptophyta	35493	80	26	18	Magnoliopsida	3398	80	26	18	Fabales	72025	54	13	6	Fabaceae	3803	54	13	6	Abrus	3815	54	15	6	Abrus precatorius	3816	54	17	6
Viruses	10239	854	840	282	Duplornaviricota	2732405	854	851	282	Resentoviricetes	2732459	854	851	282	Reovirales	2732541	854	851	282	Reoviridae	10880	854	852	282	Rotavirus	10912	854	852	282	Rotavirus A	28875	836	834	191
Viruses	10239	854	840	282	Duplornaviricota	2732405	854	851	282	Resentoviricetes	2732459	854	851	282	Reovirales	2732541	854	851	282	Reoviridae	10880	854	852	282	Rotavirus	10912	854	852	282	Human rotavirus	1906931	471	18	5
