# Supplementary material for: Universal Identification of Pathogenic Viruses by Liquid Chromatography Coupled with Tandem Mass Spectrometry Proteotyping
Source: Mol Cell Proteomics. 2024 Jul 30;23(10):100822. doi: 10.1016/j.mcpro.2024.100822 (PMC11795680; doi:10.1016/j.mcpro.2024.100822)
Supplement: Supplemental table S5 [file mmc5.xlsx]

## Sheet: Feuil1
Table S5. TSMs attributed at phylum and species levels in saliva samples
Sample A - phylum level				Vaccinia -spiked	Control
			MSMS	14259	17640
				Vaccinia -spiked	Control
SUPERKINGDOM	Taxid	PHYLUM	Taxid	# TSMs	# TSMs
Eukaryota	2759	Chordata	7711	5409	5943
Eukaryota	2759	Arthropoda	6656	318	334
Eukaryota	2759	Streptophyta	35493	222	257
Eukaryota	2759	Basidiomycota	5204	189	163
Eukaryota	2759	Ascomycota	4890	135	190
Bacteria	2	Firmicutes	1239	328	675
Bacteria	2	Bacteroidetes	976	279	682
Bacteria	2	Actinobacteria	201174	163	238
Viruses	10239	Nucleocytoviricota	2732007	8	0
Archaea	2157	Euryarchaeota	28890	6	3
Bacteria	2	Fusobacteria	32066	0	293
Sample A - genus level
												Vaccinia -spiked	Control
SUPERKINGDOM	Taxid	PHYLUM	Taxid	CLASS	Taxid	ORDER	Taxid	FAMILY	Taxid	GENUS	Taxid	# TSMs	# TSMs
Eukaryota	2759	Chordata	7711	Mammalia	40674	Primates	9443	Hominidae	9604	Homo	9605	5409	5943
Eukaryota	2759	Arthropoda	6656	Insecta	50557	Diptera	7147	Drosophilidae	7214	Drosophila	7215	318	334
Eukaryota	2759	Streptophyta	35493	Magnoliopsida	3398	Poales	38820	Poaceae	4479	Triticum	4564	222	228
Eukaryota	2759	Basidiomycota	5204	Agaricomycetes	155619	Agaricales	5338	Mycenaceae	2024004	Mycena	41247	189	163
Eukaryota	2759	Ascomycota	4890	Eurotiomycetes	147545	Eurotiales	5042	Aspergillaceae	1131492	Aspergillus	5052	135	0
Bacteria	2	Firmicutes	1239	Bacilli	91061	Lactobacillales	186826	Streptococcaceae	1300	Streptococcus	1301	184	230
Bacteria	2	Firmicutes	1239	Negativicutes	909932	Veillonellales	1843489	Veillonellaceae	31977	Veillonella	29465	140	277
Bacteria	2	Firmicutes	1239	Clostridia	186801	Clostridiales	186802	Lachnospiraceae	186803	unclassified Lachnospiraceae_genus	200186928	43	197
Bacteria	2	Bacteroidetes	976	Bacteroidia	200643	Bacteroidales	171549	Prevotellaceae	171552	Prevotella	838	272	595
Bacteria	2	Bacteroidetes	976	Flavobacteriia	117743	Flavobacteriales	200644	Flavobacteriaceae	49546	Flavobacterium	237	27	108
Bacteria	2	Actinobacteria	201174	Actinobacteria	1760	Actinomycetales	2037	Actinomycetaceae	2049	Schaalia	2529408	110	179
Bacteria	2	Actinobacteria	201174	Actinobacteria	1760	Actinomycetales	2037	Actinomycetaceae	2049	Actinomyces	1654	74	123
Bacteria	2	Actinobacteria	201174	Actinobacteria	1760	Micrococcales	85006	Microbacteriaceae	85023	Microbacterium	33882	32	0
Viruses	10239	Nucleocytoviricota	2732007	Pokkesviricetes	2732525	Chitovirales	2732527	Poxviridae	10240	Orthopoxvirus	10242	8	0
Archaea	2157	Euryarchaeota	28890	Methanomicrobia	224756	Methanophagales	588814	unclassified Methanophagales_family	301046933	unclassified Methanophagales_genus	201046933	6	0
Eukaryota	2759	Streptophyta	35493	Magnoliopsida	3398	Rosales	3744	Rosaceae	3745	Prunus	3754	0	194
Eukaryota	2759	Ascomycota	4890	Sordariomycetes	147550	Hypocreales	5125	Nectriaceae	110618	Fusarium	5506	0	175
Eukaryota	2759	Ascomycota	4890	Dothideomycetes	147541	Pleosporales	92860	Pleosporaceae	28556	Pyrenophora	5027	0	119
Bacteria	2	Bacteroidetes	976	Bacteroidia	200643	Bacteroidales	171549	Prevotellaceae	171552	Alloprevotella	1283313	0	143
Bacteria	2	Firmicutes	1239	Negativicutes	909932	Selenomonadales	909929	Selenomonadaceae	1843491	Selenomonas	970	0	82
Bacteria	2	Fusobacteria	32066	Fusobacteriia	203490	Fusobacteriales	203491	Leptotrichiaceae	1129771	Leptotrichia	32067	0	242
Bacteria	2	Fusobacteria	32066	Fusobacteriia	203490	Fusobacteriales	203491	Fusobacteriaceae	203492	Fusobacterium	848	0	96
Sample B - phylum level				Vaccinia -spiked	Control
			MSMS	17495	19749
				Vaccinia -spiked	Control
SUPERKINGDOM	Taxid	PHYLUM	Taxid	# TSMs	# TSMs
Eukaryota	2759	Chordata	7711	6847	7835
Eukaryota	2759	Arthropoda	6656	383	431
Eukaryota	2759	Streptophyta	35493	296	332
Eukaryota	2759	Ascomycota	4890	181	191
Eukaryota	2759	Basidiomycota	5204	172	260
Bacteria	2	Firmicutes	1239	111	41
Bacteria	2	Proteobacteria	1224	75	56
Bacteria	2	Chloroflexi	200795	67	0
Bacteria	2	Actinobacteria	201174	24	62
Bacteria	2	Bacteroidetes	976	21	41
Viruses	10239	Nucleocytoviricota	2732007	8	0
Sample B - genus level
												Vaccinia -spiked	Control
SUPERKINGDOM	Taxid	PHYLUM	Taxid	CLASS	Taxid	ORDER	Taxid	FAMILY	Taxid	GENUS	Taxid	# TSMs	# TSMs
Eukaryota	2759	Chordata	7711	Mammalia	40674	Primates	9443	Hominidae	9604	Homo	9605	6847	7835
Eukaryota	2759	Arthropoda	6656	Insecta	50557	Diptera	7147	Diopsidae	139644	Teleopsis	139679	383	0
Eukaryota	2759	Streptophyta	35493	Magnoliopsida	3398	Fagales	3502	Juglandaceae	16714	Juglans	16718	239	272
Eukaryota	2759	Streptophyta	35493	Magnoliopsida	3398	Fagales	3502	Betulaceae	3514	Carpinus	12989	223	250
Eukaryota	2759	Ascomycota	4890	Sordariomycetes	147550	Hypocreales	5125	Nectriaceae	110618	Fusarium	5506	181	0
Eukaryota	2759	Basidiomycota	5204	Agaricomycetes	155619	Agaricales	5338	Cortinariaceae	34450	Gymnopilus	86085	172	0
Bacteria	2	Firmicutes	1239	Tissierellia	1737404	Tissierellales	1737405	Tissierellaceae	1737406	Tissierella	41273	53	0
Bacteria	2	Firmicutes	1239	Bacilli	91061	Bacillales	1385	Paenibacillaceae	186822	Paenibacillus	44249	35	36
Bacteria	2	Firmicutes	1239	Clostridia	186801	Clostridiales	186802	Ruminococcaceae	541000	Neobittarella	2126544	26	0
Bacteria	2	Proteobacteria	1224	Alphaproteobacteria	28211	Sphingomonadales	204457	Sphingomonadaceae	41297	Sphingomonas	13687	41	31
Bacteria	2	Proteobacteria	1224	Alphaproteobacteria	28211	Rhizobiales	356	Bradyrhizobiaceae	41294	Bradyrhizobium	374	37	0
Bacteria	2	Proteobacteria	1224	Alphaproteobacteria	28211	Rhodobacterales	204455	Rhodobacteraceae	31989	Paracoccus	265	10	0
Bacteria	2	Chloroflexi	200795	unclassified Chloroflexi_class	500189774	unclassified Chloroflexi_order	400189774	unclassified Chloroflexi_family	300189774	unclassified Chloroflexi_genus	200189774	67	0
Bacteria	2	Actinobacteria	201174	Actinobacteria	1760	Micrococcales	85006	Microbacteriaceae	85023	Microbacterium	33882	12	18
Bacteria	2	Actinobacteria	201174	Actinobacteria	1760	Propionibacteriales	85009	Nocardioidaceae	85015	Nocardioides	1839	11	0
Bacteria	2	Actinobacteria	201174	Actinobacteria	1760	Streptosporangiales	85012	Thermomonosporaceae	2012	Actinomadura	1988	9	0
Bacteria	2	Bacteroidetes	976	Chitinophagia	1853228	Chitinophagales	1853229	Chitinophagaceae	563835	Chitinophaga	79328	14	36
Viruses	10239	Nucleocytoviricota	2732007	Pokkesviricetes	2732525	Chitovirales	2732527	Poxviridae	10240	Orthopoxvirus	10242	8	0
Eukaryota	2759	Arthropoda	6656	Insecta	50557	Hymenoptera	7399	Formicidae	36668	Lasius	7482	0	431
Eukaryota	2759	Basidiomycota	5204	Agaricomycetes	155619	Agaricales	5338	Mycenaceae	2024004	Mycena	41247	0	260
Eukaryota	2759	Ascomycota	4890	Dothideomycetes	147541	Pleosporales	92860	Pleosporaceae	28556	Alternaria	5598	0	191
Bacteria	2	Actinobacteria	201174	Actinobacteria	1760	Corynebacteriales	85007	Mycobacteriaceae	1762	Mycolicibacterium	1866885	0	23
Bacteria	2	Actinobacteria	201174	Actinobacteria	1760	Pseudonocardiales	85010	Pseudonocardiaceae	2070	Amycolatopsis	1813	0	19
Bacteria	2	Actinobacteria	201174	Actinobacteria	1760	Streptosporangiales	85012	Streptosporangiaceae	2004	Nonomuraea	83681	0	15
Bacteria	2	Proteobacteria	1224	Alphaproteobacteria	28211	Rhizobiales	356	Phyllobacteriaceae	69277	Mesorhizobium	68287	0	28
Bacteria	2	Proteobacteria	1224	Betaproteobacteria	28216	Burkholderiales	80840	Oxalobacteraceae	75682	Massilia	149698	0	8
Bacteria	2	Firmicutes	1239	Clostridia	186801	Clostridiales	186802	Clostridiaceae	31979	Clostridium	1485	0	9
Sample C - phylum level				Vaccinia -spiked	Control
			MSMS	16572	16770
				Vaccinia -spiked	Control
SUPERKINGDOM	Taxid	PHYLUM	Taxid	# TSMs	# TSMs
Eukaryota	2759	Chordata	7711	5805	6214
Eukaryota	2759	Arthropoda	6656	278	329
Eukaryota	2759	Streptophyta	35493	234	301
Eukaryota	2759	Basidiomycota	5204	146	147
Bacteria	2	Firmicutes	1239	200	148
Bacteria	2	Chloroflexi	200795	74	60
Bacteria	2	Proteobacteria	1224	42	72
Bacteria	2	Actinobacteria	201174	32	19
Viruses	10239	Nucleocytoviricota	2732007	17	0
Eukaryota	2759	Ascomycota	4890	0	160
Sample C - genus level
												Vaccinia -spiked	Control
SUPERKINGDOM	Taxid	PHYLUM	Taxid	CLASS	Taxid	ORDER	Taxid	FAMILY	Taxid	GENUS	Taxid	# TSMs	# TSMs
Eukaryota	2759	Chordata	7711	Mammalia	40674	Primates	9443	Hominidae	9604	Homo	9605	5805	6214
Eukaryota	2759	Arthropoda	6656	Insecta	50557	Diptera	7147	Drosophilidae	7214	Drosophila	7215	278	329
Eukaryota	2759	Streptophyta	35493	Magnoliopsida	3398	Fagales	3502	Juglandaceae	16714	Juglans	16718	186	203
Eukaryota	2759	Streptophyta	35493	Magnoliopsida	3398	Fagales	3502	Betulaceae	3514	Carpinus	12989	170	189
Eukaryota	2759	Basidiomycota	5204	Agaricomycetes	155619	Agaricales	5338	Mycenaceae	2024004	Mycena	41247	146	0
Bacteria	2	Firmicutes	1239	Bacilli	91061	Lactobacillales	186826	Streptococcaceae	1300	Streptococcus	1301	147	141
Bacteria	2	Firmicutes	1239	Bacilli	91061	Bacillales	1385	Paenibacillaceae	186822	Paenibacillus	44249	32	0
Bacteria	2	Firmicutes	1239	Clostridia	186801	Clostridiales	186802	Ruminococcaceae	541000	Neobittarella	2126544	34	0
Bacteria	2	Firmicutes	1239	Clostridia	186801	Clostridiales	186802	Clostridiaceae	31979	Clostridium	1485	8	16
Bacteria	2	Chloroflexi	200795	unclassified Chloroflexi_class	500189774	unclassified Chloroflexi_order	400189774	unclassified Chloroflexi_family	300189774	unclassified Chloroflexi_genus	200189774	74	60
Bacteria	2	Proteobacteria	1224	Betaproteobacteria	28216	Burkholderiales	80840	Burkholderiaceae	119060	Paraburkholderia	1822464	22	48
Bacteria	2	Proteobacteria	1224	Alphaproteobacteria	28211	Rhodobacterales	204455	Rhodobacteraceae	31989	Paracoccus	265	13	0
Bacteria	2	Proteobacteria	1224	Gammaproteobacteria	1236	Oceanospirillales	135619	Halomonadaceae	28256	Halomonas	2745	12	0
Bacteria	2	Actinobacteria	201174	Actinobacteria	1760	Streptomycetales	85011	Streptomycetaceae	2062	Streptomyces	1883	17	0
Bacteria	2	Actinobacteria	201174	Actinobacteria	1760	Pseudonocardiales	85010	Pseudonocardiaceae	2070	Amycolatopsis	1813	14	17
Bacteria	2	Actinobacteria	201174	Actinobacteria	1760	Streptosporangiales	85012	Thermomonosporaceae	2012	Actinomadura	1988	12	0
Viruses	10239	Nucleocytoviricota	2732007	Pokkesviricetes	2732525	Chitovirales	2732527	Poxviridae	10240	Orthopoxvirus	10242	17	0
Eukaryota	2759	Streptophyta	35493	Magnoliopsida	3398	Poales	38820	Poaceae	4479	Triticum	4564	0	215
Eukaryota	2759	Ascomycota	4890	Sordariomycetes	147550	Hypocreales	5125	Nectriaceae	110618	Fusarium	5506	0	160
Eukaryota	2759	Basidiomycota	5204	Agaricomycetes	155619	Agaricales	5338	Cortinariaceae	34450	Gymnopilus	86085	0	147
Bacteria	2	Proteobacteria	1224	Alphaproteobacteria	28211	Rhizobiales	356	Phyllobacteriaceae	69277	Mesorhizobium	68287	0	24
Sample D - phylum level				Vaccinia -spiked	Control
			MSMS	16758	18783
				Vaccinia -spiked	Control
SUPERKINGDOM	Taxid	PHYLUM	Taxid	# TSMs	# TSMs
Eukaryota	2759	Chordata	7711	6738	7574
Eukaryota	2759	Arthropoda	6656	368	385
Eukaryota	2759	Streptophyta	35493	220	286
Eukaryota	2759	Ascomycota	4890	140	0
Bacteria	2	Firmicutes	1239	191	160
Bacteria	2	Proteobacteria	1224	111	109
Bacteria	2	Chloroflexi	200795	65	0
Bacteria	2	Bacteroidetes	976	16	16
Viruses	10239	Nucleocytoviricota	2732007	9	0
Eukaryota	2759	Basidiomycota	5204	0	214
Bacteria	2	Actinobacteria	201174	10	37
Sample D - genus level
												Vaccinia -spiked	Control
SUPERKINGDOM	Taxid	PHYLUM	Taxid	CLASS	Taxid	ORDER	Taxid	FAMILY	Taxid	GENUS	Taxid	# TSMs	# TSMs
Eukaryota	2759	Chordata	7711	Mammalia	40674	Primates	9443	Hominidae	9604	Homo	9605	6738	7574
Eukaryota	2759	Arthropoda	6656	Insecta	50557	Diptera	7147	Culicidae	7157	Aedes	7158	368	0
Eukaryota	2759	Streptophyta	35493	Magnoliopsida	3398	Poales	38820	Poaceae	4479	Triticum	4564	220	286
Eukaryota	2759	Ascomycota	4890	Sordariomycetes	147550	Hypocreales	5125	Nectriaceae	110618	Fusarium	5506	140	0
Bacteria	2	Firmicutes	1239	Bacilli	91061	Lactobacillales	186826	Streptococcaceae	1300	Streptococcus	1301	119	133
Bacteria	2	Firmicutes	1239	Bacilli	91061	Bacillales	1385	Paenibacillaceae	186822	Paenibacillus	44249	34	35
Bacteria	2	Proteobacteria	1224	Betaproteobacteria	28216	Neisseriales	206351	Neisseriaceae	481	Neisseria	482	62	69
Bacteria	2	Proteobacteria	1224	Betaproteobacteria	28216	Burkholderiales	80840	Burkholderiaceae	119060	Paraburkholderia	1822464	20	0
Bacteria	2	Proteobacteria	1224	Alphaproteobacteria	28211	Rhizobiales	356	Phyllobacteriaceae	69277	Mesorhizobium	68287	35	41
Bacteria	2	Proteobacteria	1224	Alphaproteobacteria	28211	Rhodobacterales	204455	Rhodobacteraceae	31989	unclassified Rhodobacteraceae_genus	200058840	18	0
Bacteria	2	Chloroflexi	200795	unclassified Chloroflexi_class	500189774	unclassified Chloroflexi_order	400189774	unclassified Chloroflexi_family	300189774	unclassified Chloroflexi_genus	200189774	65	0
Bacteria	2	Bacteroidetes	976	Bacteroidia	200643	Marinilabiliales	1970189	Prolixibacteraceae	1471398	Mariniphaga	1573806	16	0
Viruses	10239	Nucleocytoviricota	2732007	Pokkesviricetes	2732525	Chitovirales	2732527	Poxviridae	10240	Orthopoxvirus	10242	9	0
Eukaryota	2759	Arthropoda	6656	Insecta	50557	Hymenoptera	7399	Formicidae	36668	Pseudomyrmex	56621	0	385
Eukaryota	2759	Basidiomycota	5204	Agaricomycetes	155619	Agaricales	5338	Mycenaceae	2024004	Mycena	41247	0	214
Bacteria	2	Actinobacteria	201174	Actinobacteria	1760	Pseudonocardiales	85010	Pseudonocardiaceae	2070	Amycolatopsis	1813	0	16
Bacteria	2	Actinobacteria	201174	Actinobacteria	1760	Corynebacteriales	85007	Mycobacteriaceae	1762	Mycolicibacterium	1866885	0	14
Bacteria	2	Bacteroidetes	976	Bacteroidia	200643	Bacteroidales	171549	Prevotellaceae	171552	Prevotella	838	0	16
