# Supplementary material for: Universal Identification of Pathogenic Viruses by Liquid Chromatography Coupled with Tandem Mass Spectrometry Proteotyping
Source: Mol Cell Proteomics. 2024 Jul 30;23(10):100822. doi: 10.1016/j.mcpro.2024.100822 (PMC11795680; doi:10.1016/j.mcpro.2024.100822)
Supplement: Supplemental table S6 [file mmc6.xlsx]

## Sheet: Feuil1
Table S6. Proteotyping identification results of a saliva sample spiked with 1 107 pfu/ml vaccinia virus.
SUPERKINGDOM	Taxid	TSMs	TSMs (parsimony)	spePEPs	PHYLUM	Taxid	TSMs	TSMs (parsimony)	spePEPs	CLASS	Taxid	TSMs	TSMs (parsimony)	spePEPs	ORDER	Taxid	TSMs	TSMs (parsimony)	spePEPs	FAMILY	Taxid	TSMs	TSMs (parsimony)	spePEPs	GENUS	Taxid	TSMs	TSMs (parsimony)	spePEPs	SPECIES	Taxid	TSMs	TSMs (parsimony)	spePEPs
Eukaryota	2759	4838	4838	4558	Chordata	7711	4815	4815	4239	Mammalia	40674	4815	4815	4239	Primates	9443	4815	4815	4239	Hominidae	9604	4815	4815	4239	Homo	9605	4815	4815	4239	Homo sapiens	9606	4815	4815	4239
Eukaryota	2759	4838	4838	4558	Arthropoda	6656	240	0	4	Insecta	50557	240	0	4	Diptera	7147	240	0	4	Culicidae	7157	240	4	4	Anopheles	7164	240	4	4	Anopheles gambiae	7165	240	4	4
Eukaryota	2759	4838	4838	4558	Streptophyta	35493	137	0	8	Magnoliopsida	3398	137	9	8	Fabales	72025	137	9	8	Fabaceae	3803	137	9	8	Mucuna	40336	137	9	8	Mucuna pruriens	157652	137	10	8
Eukaryota	2759	4838	4838	4558	Basidiomycota	5204	109	0	5	Agaricomycetes	155619	109	0	5	Agaricales	5338	109	0	5	Mycenaceae	2024004	109	5	5	Mycena	41247	109	5	5	Mycena sanguinolenta	230812	109	5	5
Eukaryota	2759	4838	4838	4558	Ascomycota	4890	83	0	2	Sordariomycetes	147550	83	0	2	Hypocreales	5125	83	0	2	Nectriaceae	110618	83	0	2	Fusarium	5506	83	0	2	Fusarium anthophilum	48485	83	2	2
Bacteria	2	284	186	193	Proteobacteria	1224	174	138	130	Betaproteobacteria	28216	143	128	119	Neisseriales	206351	137	126	116	Neisseriaceae	481	137	126	116	Neisseria	482	137	126	116	Neisseria subflava	28449	129	122	2
Bacteria	2	284	186	193	Proteobacteria	1224	174	138	130	Betaproteobacteria	28216	143	128	119	Burkholderiales	80840	11	0	2	Burkholderiaceae	119060	11	0	2	Paraburkholderia	1822464	11	0	2	Paraburkholderia solisilvae	624376	11	2	2
Bacteria	2	284	186	193	Proteobacteria	1224	174	138	130	Alphaproteobacteria	28211	21	0	3	Rhodobacterales	204455	12	0	3	Rhodobacteraceae	31989	12	0	3	unclassified Rhodobacteraceae_genus	200058840	12	3	3	Rhodobacteraceae bacterium CG17_big_fil_post_rev_8_21_14_2_50_65_11	1974083	12	3	3
Bacteria	2	284	186	193	Proteobacteria	1224	174	138	130	Deltaproteobacteria	28221	20	0	3	Myxococcales	29	20	0	3	Archangiaceae	39	20	0	3	Cystobacter	42	20	3	3	Cystobacter fuscus	43	19	2	2
Bacteria	2	284	186	193	Proteobacteria	1224	174	138	130	Gammaproteobacteria	1236	7	0	2	Oceanospirillales	135619	7	0	2	Halomonadaceae	28256	7	0	2	Halomonas	2745	7	0	2	Halomonas organivorans	257772	7	2	2
Bacteria	2	284	186	193	Actinobacteria	201174	84	19	17	Actinobacteria	1760	84	20	17	Streptomycetales	85011	79	18	14	Streptomycetaceae	2062	79	17	14	Streptomyces	1883	79	17	14	Streptomyces hygroscopicus	1912	26	2	1
Bacteria	2	284	186	193	Actinobacteria	201174	84	19	17	Actinobacteria	1760	84	20	17	Streptomycetales	85011	79	18	14	Streptomycetaceae	2062	79	17	14	Streptomyces	1883	79	17	14	Streptomyces regensis	68263	21	2	1
Bacteria	2	284	186	193	Actinobacteria	201174	84	19	17	Actinobacteria	1760	84	20	17	Streptomycetales	85011	79	18	14	Streptomycetaceae	2062	79	17	14	Streptomyces	1883	79	17	14	Streptomyces reticuli	1926	17	7	1
Bacteria	2	284	186	193	Actinobacteria	201174	84	19	17	Actinobacteria	1760	84	20	17	Streptomycetales	85011	79	18	14	Streptomycetaceae	2062	79	17	14	Streptomyces	1883	79	17	14	Streptomyces albogriseolus	1887	14	2	1
Bacteria	2	284	186	193	Actinobacteria	201174	84	19	17	Actinobacteria	1760	84	20	17	Streptosporangiales	85012	10	0	2	Thermomonosporaceae	2012	10	0	2	Actinomadura	1988	10	0	2	Actinomadura sp. RB68	2585200	10	2	2
Bacteria	2	284	186	193	Bacteroidetes	976	58	26	24	Flavobacteriia	117743	42	20	18	Flavobacteriales	200644	42	19	18	Flavobacteriaceae	49546	42	20	18	Flavobacterium	237	42	20	18	Flavobacterium johnsoniae	986	15	4	3
Bacteria	2	284	186	193	Bacteroidetes	976	58	26	24	Flavobacteriia	117743	42	20	18	Flavobacteriales	200644	42	19	18	Flavobacteriaceae	49546	42	20	18	Flavobacterium	237	42	20	18	Flavobacterium hibernum	37752	14	2	2
Bacteria	2	284	186	193	Bacteroidetes	976	58	26	24	Flavobacteriia	117743	42	20	18	Flavobacteriales	200644	42	19	18	Flavobacteriaceae	49546	42	20	18	Flavobacterium	237	42	20	18	Flavobacterium aquidurense	362413	13	2	2
Bacteria	2	284	186	193	Bacteroidetes	976	58	26	24	Flavobacteriia	117743	42	20	18	Flavobacteriales	200644	42	19	18	Flavobacteriaceae	49546	42	20	18	Flavobacterium	237	42	20	18	Flavobacterium hercynium	387094	12	4	3
Bacteria	2	284	186	193	Bacteroidetes	976	58	26	24	Flavobacteriia	117743	42	20	18	Flavobacteriales	200644	42	19	18	Flavobacteriaceae	49546	42	20	18	Flavobacterium	237	42	20	18	Flavobacterium araucananum	946678	10	2	1
Bacteria	2	284	186	193	Bacteroidetes	976	58	26	24	Flavobacteriia	117743	42	20	18	Flavobacteriales	200644	42	19	18	Flavobacteriaceae	49546	42	20	18	Flavobacterium	237	42	20	18	Flavobacterium piscis	1114874	10	2	1
Bacteria	2	284	186	193	Bacteroidetes	976	58	26	24	Cytophagia	768503	16	0	3	Cytophagales	768507	16	0	3	Cytophagaceae	89373	16	4	3	Spirosoma	107	16	4	3	Spirosoma fluviale	1597977	16	4	3
Bacteria	2	284	186	193	Bacteroidetes	976	58	26	24	Sphingobacteriia	117747	14	0	3	Sphingobacteriales	200666	14	0	3	Sphingobacteriaceae	84566	14	0	3	Pedobacter	84567	14	3	3	Pedobacter nutrimenti	1241337	14	4	3
Bacteria	2	284	186	193	Firmicutes	1239	24	0	6	Bacilli	91061	21	0	6	Bacillales	1385	21	6	6	Bacillaceae	186817	16	5	5	Bacillus	1386	16	5	5	Bacillus vietnamensis	218284	16	6	5
Viruses	10239	87	60	61	Nucleocytoviricota	2732007	68	54	55	Pokkesviricetes	2732525	68	54	55	Chitovirales	2732527	68	54	55	Poxviridae	10240	68	54	55	Orthopoxvirus	10242	68	54	55	Vaccinia virus	10245	68	54	55
Viruses	10239	87	60	61	Uroviricota	2731618	19	0	6	Caudoviricetes	2731619	19	6	6	Caudovirales	28883	19	6	6	environmental samples_family	302100420	19	6	6	environmental samples_genus	202100420	19	6	6	uncultured Caudovirales phage	2100421	19	7	6
