# Supplementary material for: Universal Identification of Pathogenic Viruses by Liquid Chromatography Coupled with Tandem Mass Spectrometry Proteotyping
Source: Mol Cell Proteomics. 2024 Jul 30;23(10):100822. doi: 10.1016/j.mcpro.2024.100822 (PMC11795680; doi:10.1016/j.mcpro.2024.100822)
Supplement: Supplemental table S7 [file mmc7.xlsx]

## Sheet: Feuil1
Table S5. Identification results of three alphavirus species analyzed individualy and in a mixture.
Sample contaning a mixture of Pixuna virus, Rio Negro virus, and Sindbis virus
SUPERKINGDOM	Taxid	TSMs	TSMs (parsimony)	spePEPs	PHYLUM	Taxid	TSMs	TSMs (parsimony)	spePEPs	CLASS	Taxid	TSMs	TSMs (parsimony)	spePEPs	ORDER	Taxid	TSMs	TSMs (parsimony)	spePEPs	FAMILY	Taxid	TSMs	TSMs (parsimony)	spePEPs	GENUS	Taxid	TSMs	TSMs (parsimony)	spePEPs	SPECIES	Taxid	TSMs	TSMs (parsimony)	spePEPs
Eukaryota	2759	3623	3623	1555	Chordata	7711	3580	3580	1396	Mammalia	40674	3580	3580	1396	Artiodactyla	91561	3371	3371	875	Bovidae	9895	3371	3371	875	Bos	9903	3371	3371	875	Bos indicus x Bos taurus	30522	3220	197	46
Eukaryota	2759	3623	3623	1555	Chordata	7711	3580	3580	1396	Mammalia	40674	3580	3580	1396	Artiodactyla	91561	3371	3371	875	Bovidae	9895	3371	3371	875	Bos	9903	3371	3371	875	Bos taurus	9913	3173	3173	46
Eukaryota	2759	3623	3623	1555	Chordata	7711	3580	3580	1396	Mammalia	40674	3580	3580	1396	Primates	9443	1135	208	132	Cercopithecidae	9527	1135	209	132	Macaca	9539	1135	209	132	Macaca mulatta	9544	1135	210	132
Eukaryota	2759	3623	3623	1555	Arthropoda	6656	188	21	11	Insecta	50557	188	21	11	Lepidoptera	7088	188	23	11	Psychidae	93884	188	22	11	Eumeta	151548	188	22	11	Eumeta japonica	151549	188	22	11
Eukaryota	2759	3623	3623	1555	Streptophyta	35493	95	0	3	Magnoliopsida	3398	95	0	3	Poales	38820	95	8	3	Poaceae	4479	95	8	3	Brachypodium	15367	95	8	3	Brachypodium distachyon	15368	95	8	3
Eukaryota	2759	3623	3623	1555	Ascomycota	4890	84	0	7	Dothideomycetes	147541	71	0	3	Pleosporales	92860	71	7	3	Pleosporaceae	28556	71	7	3	Alternaria	5598	71	7	3	Alternaria tenuissima	119927	71	7	3
Eukaryota	2759	3623	3623	1555	Ascomycota	4890	84	0	7	Eurotiomycetes	147545	61	0	4	Eurotiales	5042	61	0	4	Aspergillaceae	1131492	61	5	4	Aspergillus	5052	61	5	4	Aspergillus steynii	306088	61	5	4
Viruses	10239	226	226	89	Kitrinoviricota	2732406	226	226	89	Alsuviricetes	2732461	226	226	89	Martellivirales	2732544	226	226	89	Togaviridae	11018	226	226	89	Alphavirus	11019	226	226	89	Pixuna virus	60876	103	103	36
Viruses	10239	226	226	89	Kitrinoviricota	2732406	226	226	89	Alsuviricetes	2732461	226	226	89	Martellivirales	2732544	226	226	89	Togaviridae	11018	226	226	89	Alphavirus	11019	226	226	89	Rio Negro virus	332097	82	78	29
Viruses	10239	226	226	89	Kitrinoviricota	2732406	226	226	89	Alsuviricetes	2732461	226	226	89	Martellivirales	2732544	226	226	89	Togaviridae	11018	226	226	89	Alphavirus	11019	226	226	89	Sindbis virus	11034	45	45	22
Bacteria	2	68	54	21	Proteobacteria	1224	43	37	13	Betaproteobacteria	28216	21	17	9	Burkholderiales	80840	21	16	9	Comamonadaceae	80864	21	16	9	Variovorax	34072	21	16	9	Variovorax paradoxus	34073	21	16	9
Bacteria	2	68	54	21	Proteobacteria	1224	43	37	13	Alphaproteobacteria	28211	13	0	3	Rhodospirillales	204441	13	9	3	Rhodospirillaceae	41295	13	9	3	Azospirillum	191	13	9	3	Azospirillum thermophilum	2202148	13	9	3
Bacteria	2	68	54	21	Proteobacteria	1224	43	37	13	Gammaproteobacteria	1236	11	0	1	Oceanospirillales	135619	11	11	1	Oceanospirillaceae	135620	11	11	1	Amphritea	515417	11	11	1	Amphritea japonica	452627	11	11	1
Bacteria	2	68	54	21	Actinobacteria	201174	11	0	4	Actinobacteria	1760	11	0	4	Micrococcales	85006	9	7	2	Microbacteriaceae	85023	9	7	2	Microbacterium	33882	9	7	2	Microbacterium sp. cf046	1761803	5	3	1
Bacteria	2	68	54	21	Actinobacteria	201174	11	0	4	Actinobacteria	1760	11	0	4	Micrococcales	85006	9	7	2	Microbacteriaceae	85023	9	7	2	Microbacterium	33882	9	7	2	Microbacterium oleivorans	273677	4	4	1
Bacteria	2	68	54	21	Actinobacteria	201174	11	0	4	Actinobacteria	1760	11	0	4	Streptomycetales	85011	2	0	2	Streptomycetaceae	2062	2	0	2	Streptomyces	1883	2	2	2	Streptomyces sp. TAA204	1289387	2	2	2
Bacteria	2	68	54	21	Firmicutes	1239	9	0	3	Bacilli	91061	6	0	2	Bacillales	1385	6	6	2	Bacillaceae	186817	6	6	2	Bacillus	1386	6	6	2	Bacillus marasmi	1926279	6	6	2
Sample contaning Rio Negro virus at 7.5 108 pfu/mL
SUPERKINGDOM	Taxid	TSMs	TSMs (parsimony)	spePEPs	PHYLUM	Taxid	TSMs	TSMs (parsimony)	spePEPs	CLASS	Taxid	TSMs	TSMs (parsimony)	spePEPs	ORDER	Taxid	TSMs	TSMs (parsimony)	spePEPs	FAMILY	Taxid	TSMs	TSMs (parsimony)	spePEPs	GENUS	Taxid	TSMs	TSMs (parsimony)	spePEPs	SPECIES	Taxid	TSMs	TSMs (parsimony)	spePEPs
Eukaryota	2759	3490	3490	1503	Chordata	7711	3450	3450	1332	Mammalia	40674	3450	3450	1332	Artiodactyla	91561	3192	3192	739	Bovidae	9895	3192	3192	739	Bos	9903	3192	3192	739	Bos indicus x Bos taurus	30522	3048	186	40
Eukaryota	2759	3490	3490	1503	Chordata	7711	3450	3450	1332	Mammalia	40674	3450	3450	1332	Artiodactyla	91561	3192	3192	739	Bovidae	9895	3192	3192	739	Bos	9903	3192	3192	739	Bos taurus	9913	3003	3003	47
Eukaryota	2759	3490	3490	1503	Chordata	7711	3450	3450	1332	Mammalia	40674	3450	3450	1332	Primates	9443	1301	258	162	Cercopithecidae	9527	1301	258	162	Macaca	9539	1301	258	162	Macaca mulatta	9544	1301	259	162
Eukaryota	2759	3490	3490	1503	Arthropoda	6656	199	0	5	Insecta	50557	199	0	5	Diptera	7147	199	9	5	Drosophilidae	7214	199	9	5	Drosophila	7215	199	9	5	Drosophila willistoni	7260	199	9	5
Eukaryota	2759	3490	3490	1503	Streptophyta	35493	103	15	6	Magnoliopsida	3398	103	15	6	Rosales	3744	103	15	6	Rosaceae	3745	103	15	6	Malus	3749	103	15	6	Malus baccata	106549	103	15	6
Eukaryota	2759	3490	3490	1503	Ascomycota	4890	96	0	3	Dothideomycetes	147541	96	0	3	Pleosporales	92860	96	9	3	Pleosporaceae	28556	96	9	3	Alternaria	5598	96	9	3	Alternaria tenuissima	119927	96	9	3
Eukaryota	2759	3490	3490	1503	Basidiomycota	5204	83	0	2	Agaricomycetes	155619	83	0	2	Agaricales	5338	83	0	2	Cortinariaceae	34450	83	7	2	Hebeloma	34453	83	7	2	Hebeloma cylindrosporum	76867	83	9	2
Viruses	10239	176	176	46	Kitrinoviricota	2732406	176	176	46	Alsuviricetes	2732461	176	176	46	Martellivirales	2732544	176	176	46	Togaviridae	11018	176	176	46	Alphavirus	11019	176	176	46	Rio Negro virus	332097	176	176	46
Bacteria	2	35	27	12	Proteobacteria	1224	21	18	7	Alphaproteobacteria	28211	12	10	3	Rhodospirillales	204441	12	10	3	Rhodospirillaceae	41295	12	10	3	Azospirillum	191	12	10	3	Azospirillum thermophilum	2202148	12	10	3
Bacteria	2	35	27	12	Proteobacteria	1224	21	18	7	Gammaproteobacteria	1236	6	0	2	Oceanospirillales	135619	6	0	2	Halomonadaceae	28256	6	5	2	Halomonas	2745	6	5	2	Halomonas subterranea	416874	6	5	2
Bacteria	2	35	27	12	Proteobacteria	1224	21	18	7	Betaproteobacteria	28216	3	0	2	Burkholderiales	80840	3	0	2	Burkholderiaceae	119060	3	0	2	Paraburkholderia	1822464	3	0	2	Paraburkholderia unamae	219649	3	3	2
Bacteria	2	35	27	12	Firmicutes	1239	13	0	4	Bacilli	91061	8	0	4	Bacillales	1385	8	8	4	Bacillaceae	186817	8	8	4	Bacillus	1386	8	8	4	Bacillus marasmi	1926279	8	8	4
Bacteria	2	35	27	12	Actinobacteria	201174	1	0	1	Actinobacteria	1760	1	0	1	Streptomycetales	85011	1	0	1	Streptomycetaceae	2062	1	0	1	Streptomyces	1883	1	0	1	Streptomyces specialis	498367	1	1	1
Sample contaning Sindbis virus at 2.4 108 pfu/mL
SUPERKINGDOM	Taxid	TSMs	TSMs (parsimony)	spePEPs	PHYLUM	Taxid	TSMs	TSMs (parsimony)	spePEPs	CLASS	Taxid	TSMs	TSMs (parsimony)	spePEPs	ORDER	Taxid	TSMs	TSMs (parsimony)	spePEPs	FAMILY	Taxid	TSMs	TSMs (parsimony)	spePEPs	GENUS	Taxid	TSMs	TSMs (parsimony)	spePEPs	SPECIES	Taxid	TSMs	TSMs (parsimony)	spePEPs
Eukaryota	2759	3384	3384	1476	Chordata	7711	3357	3357	1389	Mammalia	40674	3357	3357	1389	Artiodactyla	91561	3001	3001	615	Bovidae	9895	3001	3001	615	Bos	9903	3001	3001	615	Bos indicus x Bos taurus	30522	2872	171	38
Eukaryota	2759	3384	3384	1476	Chordata	7711	3357	3357	1389	Mammalia	40674	3357	3357	1389	Artiodactyla	91561	3001	3001	615	Bovidae	9895	3001	3001	615	Bos	9903	3001	3001	615	Bos taurus	9913	2827	2827	40
Eukaryota	2759	3384	3384	1476	Chordata	7711	3357	3357	1389	Mammalia	40674	3357	3357	1389	Primates	9443	1562	353	201	Cercopithecidae	9527	1562	356	201	Macaca	9539	1562	356	201	Macaca fascicularis	9541	1562	359	201
Eukaryota	2759	3384	3384	1476	Ascomycota	4890	121	0	6	Eurotiomycetes	147545	100	0	4	Eurotiales	5042	100	0	4	Aspergillaceae	1131492	100	4	4	Aspergillus	5052	100	4	4	Aspergillus steynii	306088	100	4	4
Eukaryota	2759	3384	3384	1476	Ascomycota	4890	121	0	6	Sordariomycetes	147550	94	0	2	Hypocreales	5125	94	0	2	Hypocreaceae	5129	94	5	2	Trichoderma	5543	94	5	2	Trichoderma arundinaceum	490622	94	5	2
Eukaryota	2759	3384	3384	1476	Basidiomycota	5204	111	18	6	Agaricomycetes	155619	111	18	6	Agaricales	5338	111	21	6	Mycenaceae	2024004	111	18	6	Mycena	41247	111	18	6	Mycena sanguinolenta	230812	111	18	6
Bacteria	2	106	75	34	Proteobacteria	1224	72	41	22	Deltaproteobacteria	28221	60	31	18	Desulfobacterales	213118	60	31	18	Desulfobacteraceae	213119	60	31	18	unclassified Desulfobacteraceae_genus	200231684	60	31	18	Desulfobacteraceae bacterium	2049433	60	31	18
Bacteria	2	106	75	34	Proteobacteria	1224	72	41	22	Betaproteobacteria	28216	9	0	1	Burkholderiales	80840	9	0	1	Oxalobacteraceae	75682	9	7	1	Massilia	149698	9	7	1	Massilia namucuonensis	1035707	9	7	1
Bacteria	2	106	75	34	Proteobacteria	1224	72	41	22	Alphaproteobacteria	28211	6	0	3	Rhodobacterales	204455	6	0	3	Rhodobacteraceae	31989	6	3	3	Paracoccus	265	6	3	3	Paracoccus halophilus	376733	6	3	3
Bacteria	2	106	75	34	Firmicutes	1239	22	22	7	Bacilli	91061	21	21	6	Bacillales	1385	21	21	6	Bacillaceae	186817	12	12	3	Bacillus	1386	12	12	3	Bacillus marasmi	1926279	12	12	3
Bacteria	2	106	75	34	Firmicutes	1239	22	22	7	Bacilli	91061	21	21	6	Bacillales	1385	21	21	6	Paenibacillaceae	186822	9	9	3	Paenibacillus	44249	9	9	3	Paenibacillus sp. GP183	1882751	9	9	3
Bacteria	2	106	75	34	Actinobacteria	201174	8	0	3	Actinobacteria	1760	8	8	3	Streptomycetales	85011	8	8	3	Streptomycetaceae	2062	8	8	3	Streptomyces	1883	8	8	3	Streptomyces hirsutus	35620	6	6	1
Bacteria	2	106	75	34	Actinobacteria	201174	8	0	3	Actinobacteria	1760	8	8	3	Streptomycetales	85011	8	8	3	Streptomycetaceae	2062	8	8	3	Streptomyces	1883	8	8	3	Streptomyces prasinus	67345	2	2	2
Bacteria	2	106	75	34	Bacteroidetes	976	7	0	2	Flavobacteriia	117743	7	0	2	Flavobacteriales	200644	7	0	2	Flavobacteriaceae	49546	7	0	2	Flavobacterium	237	7	0	2	Flavobacterium laiguense	2169409	7	4	2
Viruses	10239	98	98	34	Kitrinoviricota	2732406	98	98	34	Alsuviricetes	2732461	98	98	34	Martellivirales	2732544	98	98	34	Togaviridae	11018	98	98	34	Alphavirus	11019	98	98	34	Sindbis virus	11034	98	98	34
Sample contaning Pixunia virus at 1 109 pfu/mL
SUPERKINGDOM	Taxid	TSMs	TSMs (parsimony)	spePEPs	PHYLUM	Taxid	TSMs	TSMs (parsimony)	spePEPs	CLASS	Taxid	TSMs	TSMs (parsimony)	spePEPs	ORDER	Taxid	TSMs	TSMs (parsimony)	spePEPs	FAMILY	Taxid	TSMs	TSMs (parsimony)	spePEPs	GENUS	Taxid	TSMs	TSMs (parsimony)	spePEPs	SPECIES	Taxid	TSMs	TSMs (parsimony)	spePEPs
Eukaryota	2759	3230	3230	1391	Chordata	7711	3191	3191	1257	Mammalia	40674	3191	3191	1257	Artiodactyla	91561	2943	2943	719	Bovidae	9895	2943	2943	719	Bos	9903	2943	2943	719	Bos indicus x Bos taurus	30522	2801	180	42
Eukaryota	2759	3230	3230	1391	Chordata	7711	3191	3191	1257	Mammalia	40674	3191	3191	1257	Artiodactyla	91561	2943	2943	719	Bovidae	9895	2943	2943	719	Bos	9903	2943	2943	719	Bos taurus	9913	2760	2760	43
Eukaryota	2759	3230	3230	1391	Chordata	7711	3191	3191	1257	Mammalia	40674	3191	3191	1257	Primates	9443	1156	243	157	Cercopithecidae	9527	1156	248	157	Macaca	9539	1156	248	157	Macaca mulatta	9544	1156	249	157
Eukaryota	2759	3230	3230	1391	Arthropoda	6656	168	0	4	Insecta	50557	168	13	4	Diptera	7147	168	17	4	Tephritidae	7211	168	13	4	Rhagoletis	28609	168	13	4	Rhagoletis pomonella	28610	168	13	4
Eukaryota	2759	3230	3230	1391	Basidiomycota	5204	80	0	2	Agaricomycetes	155619	80	0	2	Agaricales	5338	80	0	2	Cortinariaceae	34450	80	7	2	Hebeloma	34453	80	7	2	Hebeloma cylindrosporum	76867	80	9	2
Eukaryota	2759	3230	3230	1391	Streptophyta	35493	80	0	7	Magnoliopsida	3398	80	9	7	Brassicales	3699	80	9	7	Brassicaceae	3700	80	9	7	Brassica	3705	80	9	7	Brassica rapa	3711	80	9	7
Eukaryota	2759	3230	3230	1391	Ascomycota	4890	77	0	2	Dothideomycetes	147541	77	0	2	Pleosporales	92860	77	0	2	Pleosporaceae	28556	77	5	2	Alternaria	5598	77	5	2	Alternaria tenuissima	119927	77	5	2
Viruses	10239	183	183	46	Kitrinoviricota	2732406	183	183	46	Alsuviricetes	2732461	183	183	46	Martellivirales	2732544	183	183	46	Togaviridae	11018	183	183	46	Alphavirus	11019	183	183	46	Pixuna virus	60876	183	183	46
Bacteria	2	92	62	31	Proteobacteria	1224	58	39	16	Deltaproteobacteria	28221	46	28	13	Desulfobacterales	213118	46	29	13	Desulfobacteraceae	213119	46	28	13	unclassified Desulfobacteraceae_genus	200231684	46	28	13	Desulfobacteraceae bacterium	2049433	46	28	13
Bacteria	2	92	62	31	Proteobacteria	1224	58	39	16	Alphaproteobacteria	28211	8	0	1	Rhodobacterales	204455	8	0	1	Rhodobacteraceae	31989	8	0	1	Paracoccus	265	8	5	1	Paracoccus aerius	1915382	8	5	1
Bacteria	2	92	62	31	Proteobacteria	1224	58	39	16	Gammaproteobacteria	1236	7	0	2	Oceanospirillales	135619	7	0	2	Halomonadaceae	28256	7	6	2	Halomonas	2745	7	6	2	Halomonas subterranea	416874	7	6	2
Bacteria	2	92	62	31	Actinobacteria	201174	18	0	6	Actinobacteria	1760	18	12	6	Corynebacteriales	85007	15	11	5	Nocardiaceae	85025	15	11	5	Rhodococcus	1827	15	11	5	Rhodococcus fascians	1828	15	11	5
Bacteria	2	92	62	31	Firmicutes	1239	14	14	7	Clostridia	186801	7	7	4	Clostridiales	186802	7	7	4	Clostridiaceae	31979	7	7	4	Clostridium	1485	7	7	4	Clostridium sp. P21	2716538	7	7	4
Bacteria	2	92	62	31	Firmicutes	1239	14	14	7	Bacilli	91061	7	0	3	Bacillales	1385	7	7	3	Bacillaceae	186817	7	7	3	Bacillus	1386	7	7	3	Bacillus marasmi	1926279	7	7	3
Bacteria	2	92	62	31	Bacteroidetes	976	5	0	2	Flavobacteriia	117743	5	0	2	Flavobacteriales	200644	5	0	2	Flavobacteriaceae	49546	5	0	2	Flavobacterium	237	5	2	2	Flavobacterium cellulosilyticum	2541731	5	2	2
Archaea	2157	4	0	3	Euryarchaeota	28890	4	0	3	Halobacteria	183963	4	0	3	Haloferacales	1644055	4	4	3	Halorubraceae	1963271	4	4	3	Halorubrum	56688	4	4	3	Halorubrum vacuolatum	63740	4	4	3
